# Supplementary material for: Sex and Genotype Affect Mouse Hippocampal Gene Expression in Response to Blast-Induced Traumatic Brain Injury
Source: Mol Neurobiol. 2025 Apr 3;62(8):9980–10005. doi: 10.1007/s12035-025-04879-5 (PMC12289863; doi:10.1007/s12035-025-04879-5)
Supplement: Supplementary file 1 — Supplementary file1 (XLSX 15677 KB) [file 12035_2025_4879_MOESM1_ESM.xlsx]

## Sheet: biological process
Namespace	TermID	Term	Term Min P	Term Max P	Term P ratio	P	Q	k	n	K	N	k/n	K/N	k/K	n/N	Qset	Symbols
biological_process	GO:0002181	cytoplasmic translation	9.05e-70	9.48e-01	9.55e-70	1.00e+00	1.00e+00	0	3	122	19650	0	0.0062	0	0.0002	MB18p12_f_129S1_VLAD_2-14-24.csv
biological_process	GO:0002181	cytoplasmic translation	9.05e-70	9.48e-01	9.55e-70	1.00e+00	1.00e+00	0	156	122	19650	0	0.0062	0	0.0079	MB18p12_f_AJ_VLAD_2-14-24.csv
biological_process	GO:0002181	cytoplasmic translation	9.05e-70	9.48e-01	9.55e-70	3.08e-01	5.08e-01	3	313	122	19650	0.0096	0.0062	0.0246	0.0159	MB18p12_f_C57_VLAD_2-14-24.csv	Rpl9,Rps14,Rps18
biological_process	GO:0002181	cytoplasmic translation	9.05e-70	9.48e-01	9.55e-70	8.32e-05	2.12e-03	13	594	122	19650	0.0219	0.0062	0.1066	0.0302	MB18p12_f_CAST_VLAD_2-14-24.csv	Eif4a1,Rpl12,Rpl26,Rpl35a,Rpl39,Rpl9,Rps12,Rps14,Rps18,Rps21,Rps23,Rps24,Rps29
biological_process	GO:0002181	cytoplasmic translation	9.05e-70	9.48e-01	9.55e-70	1.86e-01	2.75e-01	1	33	122	19650	0.0303	0.0062	0.0082	0.0017	MB18p12_f_NOD_VLAD_2-14-24.csv	Rps14
biological_process	GO:0002181	cytoplasmic translation	9.05e-70	9.48e-01	9.55e-70	1.00e+00	1.00e+00	0	109	122	19650	0	0.0062	0	0.0055	MB18p12_f_NZO_VLAD_2-14-24.csv
biological_process	GO:0002181	cytoplasmic translation	9.05e-70	9.48e-01	9.55e-70	9.05e-70	3.35e-66	59	366	122	19650	0.1612	0.0062	0.4836	0.0186	MB18p12_f_PWK_VLAD_2-14-24.csv	Fau,Rpl10a,Rpl11,Rpl12,Rpl13a,Rpl17,Rpl18a,Rpl19,Rpl22,Rpl22l1,Rpl23,Rpl23a,Rpl24,Rpl26,Rpl27,Rpl27a,Rpl29,Rpl30,Rpl31,Rpl32,Rpl34,Rpl35a,Rpl36,Rpl36a,Rpl37a,Rpl38,Rpl39,Rpl41,Rpl5,Rpl9,Rplp1,Rplp2,Rps10,Rps11,Rps12,Rps13,Rps14,Rps15,Rps15a,Rps16,Rps17,Rps18,Rps19,Rps20,Rps21,Rps23,Rps24,Rps25,Rps26,Rps27a,Rps28,Rps29,Rps3,Rps5,Rps7,Rps8,Rps9,Rpsa,Uba52
biological_process	GO:0002181	cytoplasmic translation	9.05e-70	9.48e-01	9.55e-70	2.06e-01	3.65e-01	1	37	122	19650	0.027	0.0062	0.0082	0.0019	MB18p12_f_WSB_VLAD_2-14-24.csv	Mcts1
biological_process	GO:0002181	cytoplasmic translation	9.05e-70	9.48e-01	9.55e-70	1.34e-03	1.63e-02	15	999	122	19650	0.015	0.0062	0.123	0.0508	MB18p12_m_129S1_VLAD_2-15-24.csv	Drg2,Eif2b2,Eif2s2,Eif3a,Eif4a1,Nemf,Rpl22,Rpl4,Rpl41,Rpl9,Rps14,Rps21,Rps3,Rps7,Zc3h15
biological_process	GO:0002181	cytoplasmic translation	9.05e-70	9.48e-01	9.55e-70	1.00e+00	1.00e+00	0	3	122	19650	0	0.0062	0	0.0002	MB18p12_m_AJ_VLAD_2-15-24.csv
biological_process	GO:0002181	cytoplasmic translation	9.05e-70	9.48e-01	9.55e-70	1.11e-01	3.17e-01	3	187	122	19650	0.016	0.0062	0.0246	0.0095	MB18p12_m_C57_VLAD_2-15-24.csv	Rpl41,Rpl9,Rps14
biological_process	GO:0002181	cytoplasmic translation	9.05e-70	9.48e-01	9.55e-70	1.00e+00	1.00e+00	0	5	122	19650	0	0.0062	0	0.0003	MB18p12_m_CAST_VLAD_2-15-24.csv
biological_process	GO:0002181	cytoplasmic translation	9.05e-70	9.48e-01	9.55e-70	2.35e-05	9.27e-04	11	377	122	19650	0.0292	0.0062	0.0902	0.0192	MB18p12_m_NOD_VLAD_2-15-24.csv	Rpl11,Rpl22,Rpl31,Rpl35a,Rpl5,Rplp0,Rps14,Rps17,Rps18,Rps3,Rps7
biological_process	GO:0002181	cytoplasmic translation	9.05e-70	9.48e-01	9.55e-70	9.48e-01	9.63e-01	1	469	122	19650	0.0021	0.0062	0.0082	0.0239	MB18p12_m_NZO_VLAD_2-15-24.csv	Eif2s2
biological_process	GO:0002181	cytoplasmic translation	9.05e-70	9.48e-01	9.55e-70	8.45e-01	8.84e-01	1	297	122	19650	0.0034	0.0062	0.0082	0.0151	MB18p12_m_PWK_VLAD_2-15-24.csv	Zc3h15
biological_process	GO:0002181	cytoplasmic translation	9.05e-70	9.48e-01	9.55e-70	3.57e-02	2.21e-01	3	116	122	19650	0.0259	0.0062	0.0246	0.0059	MB18p12_m_WSB_VLAD_2-15-24.csv	Rpl22l1,Rpl9-ps6,Rwdd1
biological_process	GO:0140236	translation at presynapse	6.82e-56	1.72e-01	3.96e-55	1.00e+00	1.00e+00	0	3	47	19650	0	0.0024	0	0.0002	MB18p12_f_129S1_VLAD_2-14-24.csv
biological_process	GO:0140236	translation at presynapse	6.82e-56	1.72e-01	3.96e-55	1.00e+00	1.00e+00	0	156	47	19650	0	0.0024	0	0.0079	MB18p12_f_AJ_VLAD_2-14-24.csv
biological_process	GO:0140236	translation at presynapse	6.82e-56	1.72e-01	3.96e-55	1.72e-01	3.88e-01	2	313	47	19650	0.0064	0.0024	0.0426	0.0159	MB18p12_f_C57_VLAD_2-14-24.csv	Rpl9,Rps14
biological_process	GO:0140236	translation at presynapse	6.82e-56	1.72e-01	3.96e-55	7.39e-05	1.92e-03	8	594	47	19650	0.0135	0.0024	0.1702	0.0302	MB18p12_f_CAST_VLAD_2-14-24.csv	Rpl12,Rpl26,Rpl35a,Rpl9,Rps12,Rps14,Rps24,Rps27
biological_process	GO:0140236	translation at presynapse	6.82e-56	1.72e-01	3.96e-55	7.60e-02	1.61e-01	1	33	47	19650	0.0303	0.0024	0.0213	0.0017	MB18p12_f_NOD_VLAD_2-14-24.csv	Rps14
biological_process	GO:0140236	translation at presynapse	6.82e-56	1.72e-01	3.96e-55	1.00e+00	1.00e+00	0	109	47	19650	0	0.0024	0	0.0055	MB18p12_f_NZO_VLAD_2-14-24.csv
biological_process	GO:0140236	translation at presynapse	6.82e-56	1.72e-01	3.96e-55	6.82e-56	1.26e-52	37	366	47	19650	0.1011	0.0024	0.7872	0.0186	MB18p12_f_PWK_VLAD_2-14-24.csv	Rpl10a,Rpl12,Rpl13a,Rpl17,Rpl22,Rpl23,Rpl23a,Rpl24,Rpl26,Rpl27,Rpl27a,Rpl29,Rpl32,Rpl34,Rpl35,Rpl35a,Rpl36,Rpl36a,Rpl37,Rpl37a,Rpl38,Rpl5,Rpl9,Rplp2,Rps10,Rps11,Rps12,Rps14,Rps15a,Rps16,Rps24,Rps26,Rps27,Rps27a,Rps28,Rps5,Uba52
biological_process	GO:0140236	translation at presynapse	6.82e-56	1.72e-01	3.96e-55	1.00e+00	1.00e+00	0	37	47	19650	0	0.0024	0	0.0019	MB18p12_f_WSB_VLAD_2-14-24.csv
biological_process	GO:0140236	translation at presynapse	6.82e-56	1.72e-01	3.96e-55	8.90e-02	3.03e-01	5	999	47	19650	0.005	0.0024	0.1064	0.0508	MB18p12_m_129S1_VLAD_2-15-24.csv	Rpl22,Rpl4,Rpl9,Rps14,Rps27
biological_process	GO:0140236	translation at presynapse	6.82e-56	1.72e-01	3.96e-55	1.00e+00	1.00e+00	0	3	47	19650	0	0.0024	0	0.0002	MB18p12_m_AJ_VLAD_2-15-24.csv
biological_process	GO:0140236	translation at presynapse	6.82e-56	1.72e-01	3.96e-55	7.37e-02	2.67e-01	2	187	47	19650	0.0107	0.0024	0.0426	0.0095	MB18p12_m_C57_VLAD_2-15-24.csv	Rpl9,Rps14
biological_process	GO:0140236	translation at presynapse	6.82e-56	1.72e-01	3.96e-55	1.00e+00	1.00e+00	0	5	47	19650	0	0.0024	0	0.0003	MB18p12_m_CAST_VLAD_2-15-24.csv
biological_process	GO:0140236	translation at presynapse	6.82e-56	1.72e-01	3.96e-55	2.00e-03	2.98e-02	5	377	47	19650	0.0133	0.0024	0.1064	0.0192	MB18p12_m_NOD_VLAD_2-15-24.csv	Rpl22,Rpl35a,Rpl5,Rps14,Rps27
biological_process	GO:0140236	translation at presynapse	6.82e-56	1.72e-01	3.96e-55	1.00e+00	1.00e+00	0	469	47	19650	0	0.0024	0	0.0239	MB18p12_m_NZO_VLAD_2-15-24.csv
biological_process	GO:0140236	translation at presynapse	6.82e-56	1.72e-01	3.96e-55	1.00e+00	1.00e+00	0	297	47	19650	0	0.0024	0	0.0151	MB18p12_m_PWK_VLAD_2-15-24.csv
biological_process	GO:0140236	translation at presynapse	6.82e-56	1.72e-01	3.96e-55	1.00e+00	1.00e+00	0	116	47	19650	0	0.0024	0	0.0059	MB18p12_m_WSB_VLAD_2-15-24.csv
biological_process	GO:0140242	translation at postsynapse	2.93e-55	1.78e-01	1.65e-54	1.00e+00	1.00e+00	0	3	48	19650	0	0.0024	0	0.0002	MB18p12_f_129S1_VLAD_2-14-24.csv
biological_process	GO:0140242	translation at postsynapse	2.93e-55	1.78e-01	1.65e-54	1.00e+00	1.00e+00	0	156	48	19650	0	0.0024	0	0.0079	MB18p12_f_AJ_VLAD_2-14-24.csv
biological_process	GO:0140242	translation at postsynapse	2.93e-55	1.78e-01	1.65e-54	1.78e-01	3.92e-01	2	313	48	19650	0.0064	0.0024	0.0417	0.0159	MB18p12_f_C57_VLAD_2-14-24.csv	Rpl9,Rps14
biological_process	GO:0140242	translation at postsynapse	2.93e-55	1.78e-01	1.65e-54	8.63e-05	2.16e-03	8	594	48	19650	0.0135	0.0024	0.1667	0.0302	MB18p12_f_CAST_VLAD_2-14-24.csv	Rpl12,Rpl26,Rpl35a,Rpl9,Rps12,Rps14,Rps24,Rps27
biological_process	GO:0140242	translation at postsynapse	2.93e-55	1.78e-01	1.65e-54	7.76e-02	1.62e-01	1	33	48	19650	0.0303	0.0024	0.0208	0.0017	MB18p12_f_NOD_VLAD_2-14-24.csv	Rps14
biological_process	GO:0140242	translation at postsynapse	2.93e-55	1.78e-01	1.65e-54	1.00e+00	1.00e+00	0	109	48	19650	0	0.0024	0	0.0055	MB18p12_f_NZO_VLAD_2-14-24.csv
biological_process	GO:0140242	translation at postsynapse	2.93e-55	1.78e-01	1.65e-54	2.93e-55	2.71e-52	37	366	48	19650	0.1011	0.0024	0.7708	0.0186	MB18p12_f_PWK_VLAD_2-14-24.csv	Rpl10a,Rpl12,Rpl13a,Rpl17,Rpl22,Rpl23,Rpl23a,Rpl24,Rpl26,Rpl27,Rpl27a,Rpl29,Rpl32,Rpl34,Rpl35,Rpl35a,Rpl36,Rpl36a,Rpl37,Rpl37a,Rpl38,Rpl5,Rpl9,Rplp2,Rps10,Rps11,Rps12,Rps14,Rps15a,Rps16,Rps24,Rps26,Rps27,Rps27a,Rps28,Rps5,Uba52
biological_process	GO:0140242	translation at postsynapse	2.93e-55	1.78e-01	1.65e-54	1.00e+00	1.00e+00	0	37	48	19650	0	0.0024	0	0.0019	MB18p12_f_WSB_VLAD_2-14-24.csv
biological_process	GO:0140242	translation at postsynapse	2.93e-55	1.78e-01	1.65e-54	9.54e-02	3.03e-01	5	999	48	19650	0.005	0.0024	0.1042	0.0508	MB18p12_m_129S1_VLAD_2-15-24.csv	Rpl22,Rpl4,Rpl9,Rps14,Rps27
biological_process	GO:0140242	translation at postsynapse	2.93e-55	1.78e-01	1.65e-54	1.00e+00	1.00e+00	0	3	48	19650	0	0.0024	0	0.0002	MB18p12_m_AJ_VLAD_2-15-24.csv
biological_process	GO:0140242	translation at postsynapse	2.93e-55	1.78e-01	1.65e-54	7.64e-02	2.74e-01	2	187	48	19650	0.0107	0.0024	0.0417	0.0095	MB18p12_m_C57_VLAD_2-15-24.csv	Rpl9,Rps14
biological_process	GO:0140242	translation at postsynapse	2.93e-55	1.78e-01	1.65e-54	1.00e+00	1.00e+00	0	5	48	19650	0	0.0024	0	0.0003	MB18p12_m_CAST_VLAD_2-15-24.csv
biological_process	GO:0140242	translation at postsynapse	2.93e-55	1.78e-01	1.65e-54	2.20e-03	3.08e-02	5	377	48	19650	0.0133	0.0024	0.1042	0.0192	MB18p12_m_NOD_VLAD_2-15-24.csv	Rpl22,Rpl35a,Rpl5,Rps14,Rps27
biological_process	GO:0140242	translation at postsynapse	2.93e-55	1.78e-01	1.65e-54	1.00e+00	1.00e+00	0	469	48	19650	0	0.0024	0	0.0239	MB18p12_m_NZO_VLAD_2-15-24.csv
biological_process	GO:0140242	translation at postsynapse	2.93e-55	1.78e-01	1.65e-54	1.00e+00	1.00e+00	0	297	48	19650	0	0.0024	0	0.0151	MB18p12_m_PWK_VLAD_2-15-24.csv
biological_process	GO:0140242	translation at postsynapse	2.93e-55	1.78e-01	1.65e-54	1.00e+00	1.00e+00	0	116	48	19650	0	0.0024	0	0.0059	MB18p12_m_WSB_VLAD_2-15-24.csv
biological_process	GO:0140241	translation at synapse	2.93e-55	1.78e-01	1.65e-54	1.00e+00	1.00e+00	0	3	48	19650	0	0.0024	0	0.0002	MB18p12_f_129S1_VLAD_2-14-24.csv
biological_process	GO:0140241	translation at synapse	2.93e-55	1.78e-01	1.65e-54	1.00e+00	1.00e+00	0	156	48	19650	0	0.0024	0	0.0079	MB18p12_f_AJ_VLAD_2-14-24.csv
biological_process	GO:0140241	translation at synapse	2.93e-55	1.78e-01	1.65e-54	1.78e-01	3.92e-01	2	313	48	19650	0.0064	0.0024	0.0417	0.0159	MB18p12_f_C57_VLAD_2-14-24.csv	Rpl9,Rps14
biological_process	GO:0140241	translation at synapse	2.93e-55	1.78e-01	1.65e-54	8.63e-05	2.16e-03	8	594	48	19650	0.0135	0.0024	0.1667	0.0302	MB18p12_f_CAST_VLAD_2-14-24.csv	Rpl12,Rpl26,Rpl35a,Rpl9,Rps12,Rps14,Rps24,Rps27
biological_process	GO:0140241	translation at synapse	2.93e-55	1.78e-01	1.65e-54	7.76e-02	1.62e-01	1	33	48	19650	0.0303	0.0024	0.0208	0.0017	MB18p12_f_NOD_VLAD_2-14-24.csv	Rps14
biological_process	GO:0140241	translation at synapse	2.93e-55	1.78e-01	1.65e-54	1.00e+00	1.00e+00	0	109	48	19650	0	0.0024	0	0.0055	MB18p12_f_NZO_VLAD_2-14-24.csv
biological_process	GO:0140241	translation at synapse	2.93e-55	1.78e-01	1.65e-54	2.93e-55	2.71e-52	37	366	48	19650	0.1011	0.0024	0.7708	0.0186	MB18p12_f_PWK_VLAD_2-14-24.csv	Rpl10a,Rpl12,Rpl13a,Rpl17,Rpl22,Rpl23,Rpl23a,Rpl24,Rpl26,Rpl27,Rpl27a,Rpl29,Rpl32,Rpl34,Rpl35,Rpl35a,Rpl36,Rpl36a,Rpl37,Rpl37a,Rpl38,Rpl5,Rpl9,Rplp2,Rps10,Rps11,Rps12,Rps14,Rps15a,Rps16,Rps24,Rps26,Rps27,Rps27a,Rps28,Rps5,Uba52
biological_process	GO:0140241	translation at synapse	2.93e-55	1.78e-01	1.65e-54	1.00e+00	1.00e+00	0	37	48	19650	0	0.0024	0	0.0019	MB18p12_f_WSB_VLAD_2-14-24.csv
biological_process	GO:0140241	translation at synapse	2.93e-55	1.78e-01	1.65e-54	9.54e-02	3.03e-01	5	999	48	19650	0.005	0.0024	0.1042	0.0508	MB18p12_m_129S1_VLAD_2-15-24.csv	Rpl22,Rpl4,Rpl9,Rps14,Rps27
biological_process	GO:0140241	translation at synapse	2.93e-55	1.78e-01	1.65e-54	1.00e+00	1.00e+00	0	3	48	19650	0	0.0024	0	0.0002	MB18p12_m_AJ_VLAD_2-15-24.csv
biological_process	GO:0140241	translation at synapse	2.93e-55	1.78e-01	1.65e-54	7.64e-02	2.74e-01	2	187	48	19650	0.0107	0.0024	0.0417	0.0095	MB18p12_m_C57_VLAD_2-15-24.csv	Rpl9,Rps14
biological_process	GO:0140241	translation at synapse	2.93e-55	1.78e-01	1.65e-54	1.00e+00	1.00e+00	0	5	48	19650	0	0.0024	0	0.0003	MB18p12_m_CAST_VLAD_2-15-24.csv
biological_process	GO:0140241	translation at synapse	2.93e-55	1.78e-01	1.65e-54	2.20e-03	3.08e-02	5	377	48	19650	0.0133	0.0024	0.1042	0.0192	MB18p12_m_NOD_VLAD_2-15-24.csv	Rpl22,Rpl35a,Rpl5,Rps14,Rps27
biological_process	GO:0140241	translation at synapse	2.93e-55	1.78e-01	1.65e-54	1.00e+00	1.00e+00	0	469	48	19650	0	0.0024	0	0.0239	MB18p12_m_NZO_VLAD_2-15-24.csv
biological_process	GO:0140241	translation at synapse	2.93e-55	1.78e-01	1.65e-54	1.00e+00	1.00e+00	0	297	48	19650	0	0.0024	0	0.0151	MB18p12_m_PWK_VLAD_2-15-24.csv
biological_process	GO:0140241	translation at synapse	2.93e-55	1.78e-01	1.65e-54	1.00e+00	1.00e+00	0	116	48	19650	0	0.0024	0	0.0059	MB18p12_m_WSB_VLAD_2-15-24.csv
biological_process	GO:0006412	translation	1.28e-48	9.91e-01	1.29e-48	1.00e+00	1.00e+00	0	3	418	19650	0	0.0213	0	0.0002	MB18p12_f_129S1_VLAD_2-14-24.csv
biological_process	GO:0006412	translation	1.28e-48	9.91e-01	1.29e-48	8.48e-01	8.73e-01	2	156	418	19650	0.0128	0.0213	0.0048	0.0079	MB18p12_f_AJ_VLAD_2-14-24.csv	Aarsd1,Eif6
biological_process	GO:0006412	translation	1.28e-48	9.91e-01	1.29e-48	9.64e-01	9.80e-01	3	313	418	19650	0.0096	0.0213	0.0072	0.0159	MB18p12_f_C57_VLAD_2-14-24.csv	Rpl9,Rps14,Rps18
biological_process	GO:0006412	translation	1.28e-48	9.91e-01	1.29e-48	2.85e-01	5.07e-01	15	594	418	19650	0.0253	0.0213	0.0359	0.0302	MB18p12_f_CAST_VLAD_2-14-24.csv	Eif4a1,Mrpl33,Rpl12,Rpl26,Rpl35a,Rpl39,Rpl9,Rps12,Rps14,Rps18,Rps21,Rps23,Rps24,Rps27,Rps29
biological_process	GO:0006412	translation	1.28e-48	9.91e-01	1.29e-48	5.08e-01	5.67e-01	1	33	418	19650	0.0303	0.0213	0.0024	0.0017	MB18p12_f_NOD_VLAD_2-14-24.csv	Rps14
biological_process	GO:0006412	translation	1.28e-48	9.91e-01	1.29e-48	9.05e-01	9.15e-01	1	109	418	19650	0.0092	0.0213	0.0024	0.0055	MB18p12_f_NZO_VLAD_2-14-24.csv	Eif5b
biological_process	GO:0006412	translation	1.28e-48	9.91e-01	1.29e-48	1.28e-48	9.49e-46	72	366	418	19650	0.1967	0.0213	0.1722	0.0186	MB18p12_f_PWK_VLAD_2-14-24.csv	Chchd1,Eef1b2,Fau,Lars2,Mrpl23,Mrpl33,Mrpl53,Mrps18c,Ndufa7,Rack1,Rpl10a,Rpl11,Rpl12,Rpl13a,Rpl17,Rpl18a,Rpl19,Rpl22,Rpl22l1,Rpl23,Rpl23a,Rpl24,Rpl26,Rpl27,Rpl27a,Rpl29,Rpl30,Rpl31,Rpl32,Rpl34,Rpl35,Rpl35a,Rpl36,Rpl36a,Rpl37,Rpl37a,Rpl38,Rpl39,Rpl41,Rpl5,Rpl9,Rplp1,Rplp2,Rps10,Rps11,Rps12,Rps13,Rps14,Rps15,Rps15a,Rps16,Rps17,Rps18,Rps19,Rps20,Rps21,Rps23,Rps24,Rps25,Rps26,Rps27,Rps27a,Rps27l,Rps2…
biological_process	GO:0006412	translation	1.28e-48	9.91e-01	1.29e-48	5.49e-01	6.31e-01	1	37	418	19650	0.027	0.0213	0.0024	0.0019	MB18p12_f_WSB_VLAD_2-14-24.csv	Mcts1
biological_process	GO:0006412	translation	1.28e-48	9.91e-01	1.29e-48	1.47e-03	1.77e-02	36	999	418	19650	0.036	0.0213	0.0861	0.0508	MB18p12_m_129S1_VLAD_2-15-24.csv	Aarsd1,Abcf1,Akt1,Drg2,Eif2b2,Eif2s2,Eif3a,Eif4a1,Eif5b,Eif6,Farsb,Gspt1,Mrpl2,Mrpl21,Mrpl33,Mrpl36,Mrpl38,Mrpl4,Mrps11,Mrps12,Mrps18b,Mrps34,Mtres1,Nemf,Rpl22,Rpl4,Rpl41,Rpl9,Rps14,Rps21,Rps27,Rps3,Rps7,Tufm,Wars1,Zc3h15
biological_process	GO:0006412	translation	1.28e-48	9.91e-01	1.29e-48	1.00e+00	1.00e+00	0	3	418	19650	0	0.0213	0	0.0002	MB18p12_m_AJ_VLAD_2-15-24.csv
biological_process	GO:0006412	translation	1.28e-48	9.91e-01	1.29e-48	7.63e-01	8.28e-01	3	187	418	19650	0.016	0.0213	0.0072	0.0095	MB18p12_m_C57_VLAD_2-15-24.csv	Rpl41,Rpl9,Rps14
biological_process	GO:0006412	translation	1.28e-48	9.91e-01	1.29e-48	1.00e+00	1.00e+00	0	5	418	19650	0	0.0213	0	0.0003	MB18p12_m_CAST_VLAD_2-15-24.csv
biological_process	GO:0006412	translation	1.28e-48	9.91e-01	1.29e-48	7.17e-03	7.26e-02	16	377	418	19650	0.0424	0.0213	0.0383	0.0192	MB18p12_m_NOD_VLAD_2-15-24.csv	Eif4g3,Mrpl52,Mrps18c,Ndufa7,Rpl11,Rpl22,Rpl31,Rpl35a,Rpl5,Rplp0,Rps14,Rps17,Rps18,Rps27,Rps3,Rps7
biological_process	GO:0006412	translation	1.28e-48	9.91e-01	1.29e-48	9.91e-01	9.96e-01	4	469	418	19650	0.0085	0.0213	0.0096	0.0239	MB18p12_m_NZO_VLAD_2-15-24.csv	Eif2s2,Eif5b,Mrps6,Rbm3
biological_process	GO:0006412	translation	1.28e-48	9.91e-01	1.29e-48	8.80e-01	9.06e-01	4	297	418	19650	0.0135	0.0213	0.0096	0.0151	MB18p12_m_PWK_VLAD_2-15-24.csv	Aarsd1,Abcf1,Eif5b,Zc3h15
biological_process	GO:0006412	translation	1.28e-48	9.91e-01	1.29e-48	1.76e-07	7.74e-06	14	116	418	19650	0.1207	0.0213	0.0335	0.0059	MB18p12_m_WSB_VLAD_2-15-24.csv	Aimp1,Chchd1,Mrpl11,Mrpl13,Mrpl14,Mrpl28,Mrpl41,Mrpl46,Mrpl53,Mrps18c,Mrps33,Rpl22l1,Rpl9-ps6,Rwdd1
biological_process	GO:1901566	organonitrogen compound biosynthetic process	1.02e-36	9.65e-01	1.06e-36	1.00e+00	1.00e+00	0	3	1316	19650	0	0.067	0	0.0002	MB18p12_f_129S1_VLAD_2-14-24.csv
biological_process	GO:1901566	organonitrogen compound biosynthetic process	1.02e-36	9.65e-01	1.06e-36	9.04e-01	9.22e-01	7	156	1316	19650	0.0449	0.067	0.0053	0.0079	MB18p12_f_AJ_VLAD_2-14-24.csv	Aarsd1,Aldh1a1,Eif6,Pigt,Pnpo,Trak2,mt-Nd4l
biological_process	GO:1901566	organonitrogen compound biosynthetic process	1.02e-36	9.65e-01	1.06e-36	7.82e-01	8.52e-01	18	313	1316	19650	0.0575	0.067	0.0137	0.0159	MB18p12_f_C57_VLAD_2-14-24.csv	Abat,Adcy1,Adcy5,Aldh1a1,Epas1,Fa2h,Gmpr,Kl,Nadk2,Nr4a2,Pnpo,Rpl9,Rps14,Rps18,Slc1a2,St3gal2,St6galnac6,Trak2
biological_process	GO:1901566	organonitrogen compound biosynthetic process	1.02e-36	9.65e-01	1.06e-36	7.62e-02	2.74e-01	49	594	1316	19650	0.0825	0.067	0.0372	0.0302	MB18p12_f_CAST_VLAD_2-14-24.csv	Abat,Acot7,Acsl6,Acss1,Adcy1,Adcy5,Aldh1a1,B3gat1,Ckmt1,Eif4a1,Gad1,Galnt18,Glul,Gmpr,Got1,Got2,Guk1,Idh2,Mmut,Mrpl33,Nadk,Nadk2,Ndst1,Nme2,Pnpo,Porcn,Psat1,Rpl12,Rpl26,Rpl35a,Rpl39,Rpl9,Rps12,Rps14,Rps18,Rps21,Rps23,Rps24,Rps27,Rps29,Sat1,Slc1a2,Slc1a3,Sptb,St3gal2,St3gal4,St6galnac6,Trak2,Vegfb
biological_process	GO:1901566	organonitrogen compound biosynthetic process	1.02e-36	9.65e-01	1.06e-36	6.58e-01	6.96e-01	2	33	1316	19650	0.0606	0.067	0.0015	0.0017	MB18p12_f_NOD_VLAD_2-14-24.csv	Gucy1a1,Rps14
biological_process	GO:1901566	organonitrogen compound biosynthetic process	1.02e-36	9.65e-01	1.06e-36	8.62e-01	8.76e-01	5	109	1316	19650	0.0459	0.067	0.0038	0.0055	MB18p12_f_NZO_VLAD_2-14-24.csv	Clip3,Eif5b,Nadk2,Oaz1,Slc1a3
biological_process	GO:1901566	organonitrogen compound biosynthetic process	1.02e-36	9.65e-01	1.06e-36	1.02e-36	6.31e-34	102	366	1316	19650	0.2787	0.067	0.0775	0.0186	MB18p12_f_PWK_VLAD_2-14-24.csv	Acss1,Adcy1,Adcy5,Aldh1a1,Alg2,Chchd1,Dpm3,Eef1b2,Epas1,Fau,Gatm,Glul,Lars2,Mrpl23,Mrpl33,Mrpl53,Mrps18c,Ndufa1,Ndufa2,Ndufa3,Ndufa5,Ndufa6,Ndufa7,Ndufb1,Ndufb2,Ndufb4,Ndufb6,Ndufb8,Ndufb9,Ndufs6,Nme3,Pcbd2,Rack1,Rpl10a,Rpl11,Rpl12,Rpl13a,Rpl17,Rpl18a,Rpl19,Rpl22,Rpl22l1,Rpl23,Rpl23a,Rpl24,Rpl26,Rpl27,Rpl27a,Rpl29,Rpl30,Rpl31,Rpl32,Rpl34,Rpl35,Rpl35a,Rpl36,Rpl36a,Rpl37,Rpl37a,Rpl38,Rpl39,Rpl41,Rp…
biological_process	GO:1901566	organonitrogen compound biosynthetic process	1.02e-36	9.65e-01	1.06e-36	2.34e-01	3.89e-01	4	37	1316	19650	0.1081	0.067	0.003	0.0019	MB18p12_f_WSB_VLAD_2-14-24.csv	Aldh1a1,Mcts1,Nme1,mt-Atp8
biological_process	GO:1901566	organonitrogen compound biosynthetic process	1.02e-36	9.65e-01	1.06e-36	1.17e-05	3.57e-04	102	999	1316	19650	0.1021	0.067	0.0775	0.0508	MB18p12_m_129S1_VLAD_2-15-24.csv	Aarsd1,Abat,Abcf1,Acadm,Acot7,Acsl6,Acss1,Adcy1,Adcy5,Akt1,Aldh1a1,Alg2,Asns,B3gat1,B4gat1,Ckmt1,Dcakd,Ddost,Dnajc30,Drg2,Eif2b2,Eif2s2,Eif3a,Eif4a1,Eif5b,Eif6,Elovl4,Epas1,Farsb,Gad1,Galnt18,Glul,Gmpr,Got1,Got2,Gspt1,Gstp1,Guk1,Hagh,Idh2,Impdh2,Mmut,Mrpl2,Mrpl21,Mrpl33,Mrpl36,Mrpl38,Mrpl4,Mrps11,Mrps12,Mrps18b,Mrps34,Mtres1,Nadk2,Ndst1,Ndufa10,Ndufs3,Ndufs7,Nemf,Nme1,Pgap4,Pgrmc1,Phlda1,Pnpo,Por…
biological_process	GO:1901566	organonitrogen compound biosynthetic process	1.02e-36	9.65e-01	1.06e-36	1.00e+00	1.00e+00	0	3	1316	19650	0	0.067	0	0.0002	MB18p12_m_AJ_VLAD_2-15-24.csv
biological_process	GO:1901566	organonitrogen compound biosynthetic process	1.02e-36	9.65e-01	1.06e-36	4.86e-01	6.34e-01	13	187	1316	19650	0.0695	0.067	0.0099	0.0095	MB18p12_m_C57_VLAD_2-15-24.csv	Acss1,Adcy5,Aldh1a1,Epas1,Gmpr,Nadk2,Rpl41,Rpl9,Rps14,St3gal2,St6galnac6,Trak2,mt-Nd3
biological_process	GO:1901566	organonitrogen compound biosynthetic process	1.02e-36	9.65e-01	1.06e-36	1.00e+00	1.00e+00	0	5	1316	19650	0	0.067	0	0.0003	MB18p12_m_CAST_VLAD_2-15-24.csv
biological_process	GO:1901566	organonitrogen compound biosynthetic process	1.02e-36	9.65e-01	1.06e-36	1.27e-06	7.72e-05	51	377	1316	19650	0.1353	0.067	0.0388	0.0192	MB18p12_m_NOD_VLAD_2-15-24.csv	Adcy1,Aldh1a1,Eif4g3,Epas1,Gad1,Gad2,Golga7,Got1,Guk1,Hs3st4,Impdh1,Lcat,Mrpl52,Mrps18c,Ndufa7,Ndufb4,Ndufb8,Nme2,Pcbd2,Phlda1,Pigyl,Psph,Pts,Qdpr,Rpl11,Rpl22,Rpl31,Rpl35a,Rpl5,Rplp0,Rps14,Rps17,Rps18,Rps27,Rps3,Rps7,Sat1,Slc4a10,Sptssa,Trak2,Ugcg,Zdhhc8,mt-Atp6,mt-Atp8,mt-Nd1,mt-Nd2,mt-Nd3,mt-Nd4,mt-Nd4l,mt-Nd5,mt-Nd6
biological_process	GO:1901566	organonitrogen compound biosynthetic process	1.02e-36	9.65e-01	1.06e-36	7.64e-01	8.32e-01	28	469	1316	19650	0.0597	0.067	0.0213	0.0239	MB18p12_m_NZO_VLAD_2-15-24.csv	Abat,Acadm,Acsl6,Acss1,Adcy1,Adcy5,Aldh1a1,Asns,B3gat1,B4gat1,Eif2s2,Eif5b,Elovl4,Epas1,Gatm,Golga7,Got1,Mrps6,Nadk,Nadk2,Pgap4,Rbm3,Slc1a2,Slc1a3,St3gal2,St6galnac6,Trak2,mt-Nd4l
biological_process	GO:1901566	organonitrogen compound biosynthetic process	1.02e-36	9.65e-01	1.06e-36	9.65e-01	9.71e-01	13	297	1316	19650	0.0438	0.067	0.0099	0.0151	MB18p12_m_PWK_VLAD_2-15-24.csv	Aarsd1,Abcf1,Acss1,Adcy1,Ckmt1,Eif5b,Impdh1,Nadk2,Phlda1,Slc1a2,St8sia3,Trak2,Zc3h15
biological_process	GO:1901566	organonitrogen compound biosynthetic process	1.02e-36	9.65e-01	1.06e-36	1.94e-09	1.67e-07	28	116	1316	19650	0.2414	0.067	0.0213	0.0059	MB18p12_m_WSB_VLAD_2-15-24.csv	Aimp1,Aldh1a1,B3galnt1,Chchd1,Mpc2,Mrpl11,Mrpl13,Mrpl14,Mrpl28,Mrpl41,Mrpl46,Mrpl53,Mrps18c,Mrps33,Ndufa11,Ndufa2,Ndufb1,Ndufb2,Ndufb3,Ndufb4,Ndufb6,Ndufb7,Ndufs5,Ndufv2,Ostc,Rpl22l1,Rpl9-ps6,Rwdd1
biological_process	GO:0051128	regulation of cellular component organization	9.55e-27	9.29e-01	1.03e-26	1.00e+00	1.00e+00	0	3	2668	19650	0	0.1358	0	0.0002	MB18p12_f_129S1_VLAD_2-14-24.csv
biological_process	GO:0051128	regulation of cellular component organization	9.55e-27	9.29e-01	1.03e-26	5.87e-03	1.39e-01	33	156	2668	19650	0.2115	0.1358	0.0124	0.0079	MB18p12_f_AJ_VLAD_2-14-24.csv	Arhgap33,C1ql3,Caly,Cck,Cdkn2d,Coro1a,Creb3,Dync1i2,Dzip1,Enpp2,Gsn,Hsp90aa1,Igfbp4,Kif3a,Laptm4b,Lrrtm1,Mag,Mphosph8,Pacsin3,Pqbp1,Prrt2,Rapgef4,Rims4,Rtn4r,Sgk1,Stmn4,Syt3,Syt4,Tmed9,Trak2,Tubb4a,Wasf3,Xbp1
biological_process	GO:0051128	regulation of cellular component organization	9.55e-27	9.29e-01	1.03e-26	9.10e-09	1.64e-06	80	313	2668	19650	0.2556	0.1358	0.03	0.0159	MB18p12_f_C57_VLAD_2-14-24.csv	Apc,Apod,Appl2,Arhgap33,Arl6ip1,Arrb1,Bcl2l2,Bcr,Brsk1,Cacng7,Caly,Cck,Crtc1,Daam2,Dab2ip,Dact3,Dcn,Dlg4,Dvl1,Dzip1,Enpp2,Fam107a,Fgf13,Gas6,Gpm6b,Gsn,Hopx,Hrk,Huwe1,Id1,Igf2,Igfbp7,Iqsec2,Itpr1,Laptm4b,Mag,Map2,Map4k4,Mecp2,Mib1,Msx1,Neurl1a,Nf2,Nsmf,Plxnb1,Ppp1r9b,Pum2,Rap1gap2,Rapgef1,Rapgef4,Rhog,Rims1,Rims3,Rims4,Rnd2,Rnf157,Sgk1,Shank1,Shank2,Shank3,Sipa1l1,Slc4a2,Snph,Spag9,Spire1,Srf,Stmn…
biological_process	GO:0051128	regulation of cellular component organization	9.55e-27	9.29e-01	1.03e-26	4.44e-20	2.41e-16	164	594	2668	19650	0.2761	0.1358	0.0615	0.0302	MB18p12_f_CAST_VLAD_2-14-24.csv	Abhd17a,Ache,Acsl6,Add3,Ahi1,Ankrd13b,Apc,Apln,Appl2,Arc,Arhgap33,Arhgef10l,Arrb1,Atf5,Axl,Bcl2l2,Bcr,Brsk1,Cacna2d3,Cacng7,Caly,Cck,Ccn3,Cct8,Cdh13,Clstn3,Cntnap1,Coro1a,Crmp1,Crtac1,Crtc1,Cul9,Cx3cl1,Daam2,Dab1,Dab2ip,Dact3,Dcn,Dennd5a,Doc2b,Dvl1,Dync1li1,Dynlt1f,Dzip1,Egln1,Eno1,Enpp2,Eps8,Ezr,Fam107a,Farp1,Fdps,Fermt2,Fgfr3,Gas2l1,Gfap,Git1,Gja1,Gna13,Gpm6b,Gprc5b,Hdac4,Hrk,Hsp90aa1,Hspb1,Huw…
biological_process	GO:0051128	regulation of cellular component organization	9.55e-27	9.29e-01	1.03e-26	9.93e-03	6.03e-02	10	33	2668	19650	0.303	0.1358	0.0037	0.0017	MB18p12_f_NOD_VLAD_2-14-24.csv	Avp,Cgref1,Cpne5,Enpp2,Ermn,Igf2,Prkcd,Sez6,Sgk1,Tac1
biological_process	GO:0051128	regulation of cellular component organization	9.55e-27	9.29e-01	1.03e-26	5.16e-07	2.00e-04	35	109	2668	19650	0.3211	0.1358	0.0131	0.0055	MB18p12_f_NZO_VLAD_2-14-24.csv	Actb,Arf6,Atxn2,Baiap2,C1ql3,Clip3,Crbn,Dcn,Dnm1,Enpp2,Epha4,Fgfr3,Grin2b,Hsp90aa1,Igf2,Kif3a,Map1b,Map9,Mapre3,Mef2c,Msx1,Nefm,Neurod2,Ppp3ca,Prkcg,Prrt2,Rac3,Rapgef4,Sf3a2,Slc39a12,Sparc,Spock1,Srf,Tubb4a,Zfp365
biological_process	GO:0051128	regulation of cellular component organization	9.55e-27	9.29e-01	1.03e-26	6.21e-03	1.14e-01	67	366	2668	19650	0.1831	0.1358	0.0251	0.0186	MB18p12_f_PWK_VLAD_2-14-24.csv	Apc,Arhgap33,Arrb1,Bcl2l2,Brsk1,Ccl27a,Ccn3,Cib1,Cplx2,Crtc1,Cx3cl1,Dab2ip,Dact3,Dennd5a,Dvl1,Dzip1,Enpp2,Fam107a,Gfap,Git1,Hopx,Hspa8,Itpr1,Kit,Map2,Map4k4,Mbp,Metrn,Mgll,Mt3,Mtln,Ncs1,Neurl1a,Nf2,Nsmf,Palm,Pfdn5,Plxnb1,Ppp1r9b,Prex1,Psd,Rack1,Rap1gap2,Rapgef1,Rapgef4,Rgcc,Rims4,Rnd2,Rpl13a,Rps3,Sdc4,Sez6,Shank1,Shank2,Shank3,Sipa1l1,Snph,Sparc,Sparcl1,Sptbn2,Tnk2,Trak2,Ttbk1,Ube3b,Wasf3,Wnk1,Zf…
biological_process	GO:0051128	regulation of cellular component organization	9.55e-27	9.29e-01	1.03e-26	5.53e-02	2.11e-01	9	37	2668	19650	0.2432	0.1358	0.0034	0.0019	MB18p12_f_WSB_VLAD_2-14-24.csv	Caly,Cck,Crtac1,Hsp90aa1,Nme1,Prkcsh,Rims3,Sgk1,Syt4
biological_process	GO:0051128	regulation of cellular component organization	9.55e-27	9.29e-01	1.03e-26	9.55e-27	6.50e-23	259	999	2668	19650	0.2593	0.1358	0.0971	0.0508	MB18p12_m_129S1_VLAD_2-15-24.csv	Abhd17a,Ache,Acsl6,Actb,Add2,Add3,Adgrb2,Ahi1,Akt1,Ap1ar,Ap2m1,Apc,Appl2,Arc,Arfgap1,Arhgap33,Arhgap35,Arrb1,Arrb2,Axl,Bag5,Baiap2,Bap1,Bcl2l2,Bcr,Bin1,Bmyc,Bok,Brsk1,C1ql2,C1ql3,Cacng7,Calr,Caly,Cc2d1a,Cck,Ccn3,Cct2,Cct3,Cct7,Cct8,Cd47,Cdk11b,Cdkn2d,Cfl1,Chchd10,Clstn3,Coro1a,Coro2b,Cpne6,Creb3,Crmp1,Crtac1,Crtc1,Cx3cl1,Cyth2,Daam2,Dab2ip,Dact3,Dapk3,Dcn,Ddx39b,Dennd5a,Diaph1,Dlg4,Dnm1,Doc2b,Dpy…
biological_process	GO:0051128	regulation of cellular component organization	9.55e-27	9.29e-01	1.03e-26	3.55e-01	4.25e-01	1	3	2668	19650	0.3333	0.1358	0.0004	0.0002	MB18p12_m_AJ_VLAD_2-15-24.csv	Enpp2
biological_process	GO:0051128	regulation of cellular component organization	9.55e-27	9.29e-01	1.03e-26	2.10e-07	4.51e-05	52	187	2668	19650	0.2781	0.1358	0.0195	0.0095	MB18p12_m_C57_VLAD_2-15-24.csv	Appl2,Arhgap33,Arrb1,Bcl2l2,Bcr,Crtc1,Daam2,Dab2ip,Dact3,Dvl1,Dzip1,Ehmt2,Eml2,Enpp2,Fam107a,Farp1,Gas2l1,Gfap,Git1,Hrk,Itpr1,Mag,Metrn,Ncs1,Neurl1a,Nf2,Nsmf,Palm,Plk2,Plxnb1,Ppp1r9b,Psd,Rap1gap2,Rapgef1,Rapgef4,Rims1,Rims4,Rnd2,Shank1,Shank2,Shank3,Sipa1l1,Snph,Sptbn2,Srf,Tnk2,Trak1,Trak2,Ttbk1,Ube3b,Ubqln4,Wasf3
biological_process	GO:0051128	regulation of cellular component organization	9.55e-27	9.29e-01	1.03e-26	5.18e-01	5.94e-01	1	5	2668	19650	0.2	0.1358	0.0004	0.0003	MB18p12_m_CAST_VLAD_2-15-24.csv	Enpp2
biological_process	GO:0051128	regulation of cellular component organization	9.55e-27	9.29e-01	1.03e-26	3.81e-08	4.14e-06	90	377	2668	19650	0.2387	0.1358	0.0337	0.0192	MB18p12_m_NOD_VLAD_2-15-24.csv	Appl2,Arhgap32,Asap1,Atf5,Bok,Ccn3,Cct8,Cd47,Cdh13,Clstn1,Clstn3,Cux2,Cx3cl1,Daam2,Doc2b,Dzip1,Eif4g3,Elavl4,Ermn,Fam107a,Fgf13,Fscn1,Gap43,Gda,Gfap,Git1,Gng4,Gpr158,Hap1,Hopx,Hsp90aa1,Kif3a,Kif5b,Klk8,L1cam,Lcat,Lpar1,Lrrc4c,Lzts1,Map1b,Map4,Map4k4,Map9,Mbp,Mef2c,Metrn,Mt3,Mtln,Ndrg4,Nek7,Nf2,Ngef,Nme2,Nsmf,Pak1,Pcp4,Plxnd1,Ppp1r9b,Prrt2,Psd,Ptpn11,Ptprd,Rab3a,Rap1a,Rapgef4,Rgcc,Rgs4,Rps3,Rtn4r,…
biological_process	GO:0051128	regulation of cellular component organization	9.55e-27	9.29e-01	1.03e-26	1.01e-14	1.74e-11	126	469	2668	19650	0.2687	0.1358	0.0472	0.0239	MB18p12_m_NZO_VLAD_2-15-24.csv	Acsl6,Add3,Agt,Apc,Apod,Appl2,Arc,Arhgap33,Arrb1,Axl,Bcl2l2,Bcr,C1ql2,C1ql3,Cacng7,Caly,Caskin1,Cdkn2d,Crtac1,Crtc1,Ctnna2,Daam2,Dab2ip,Dact3,Dennd5a,Doc2b,Dzip1,Eno1,Enpp2,Eps8,Fam107a,Farp1,Fermt2,Fgf13,Gfap,Git1,Gmfb,Gna13,Gpm6b,Gprc5b,Grn,Hdgfl2,Hes1,Hopx,Hsp90aa1,Hspb1,Huwe1,Ip6k2,Iqsec2,Itpr1,Kif3a,Lgi1,Lpar1,Map1b,Map2,Map4,Map4k4,Map9,Mbp,Mef2c,Metrn,Mfsd2a,Mib1,Mid1ip1,Mphosph8,Ncan,Nefm…
biological_process	GO:0051128	regulation of cellular component organization	9.55e-27	9.29e-01	1.03e-26	6.66e-10	2.74e-06	80	297	2668	19650	0.2694	0.1358	0.03	0.0151	MB18p12_m_PWK_VLAD_2-15-24.csv	Ache,Add3,Apc,Apod,Appl2,Arhgap21,Baiap2,Calr,Cbln1,Cd47,Cdh13,Cdk11b,Cpne5,Daam2,Dab2ip,Dgkd,Drd2,Dync1i2,Dzip1,Elavl4,Eps8,Fam107a,Farp1,Fermt2,Fgf13,Fgfr3,Foxp1,Gfap,Gna13,Hdgfl2,Hopx,Hrk,Hsp90aa1,Inf2,Ino80b,Iqsec2,Mag,Map2,Mphosph8,Ncs1,Nf2,Ngef,Nsmf,Pcp4,Plxnb1,Ppm1f,Pqbp1,Ptpn5,Ptprz1,Rap1gap2,Rapgef1,Rgs2,Rgs4,Rims1,Sez6,Sf3a2,Shank1,Shank2,Shank3,Snph,Spag9,Sparc,Spire1,Src,Srf,Stxbp6,Sv…
biological_process	GO:0051128	regulation of cellular component organization	9.55e-27	9.29e-01	1.03e-26	9.29e-01	1.00e+00	11	116	2668	19650	0.0948	0.1358	0.0041	0.0059	MB18p12_m_WSB_VLAD_2-15-24.csv	Endog,Gpx1,Klk8,Mien1,Pcp4,Pdcd10,Pdcd5,Pisd,Ppp1r35,Psmd10,Sar1b
biological_process	GO:0051641	cellular localization	4.06e-23	9.94e-01	4.09e-23	1.00e+00	1.00e+00	0	3	2836	19650	0	0.1443	0	0.0002	MB18p12_f_129S1_VLAD_2-14-24.csv
biological_process	GO:0051641	cellular localization	4.06e-23	9.94e-01	4.09e-23	3.25e-05	6.11e-03	42	156	2836	19650	0.2692	0.1443	0.0148	0.0079	MB18p12_f_AJ_VLAD_2-14-24.csv	Arhgap33,Bicdl1,C1ql3,Caly,Ccdc85c,Chga,Coro1a,Creb3,Dync1i1,Dync1i2,Dzip1,Eif6,Emc9,Emp2,Gsn,Hsp90aa1,Kdelr1,Kif1c,Kif3a,Kif5a,Lamp5,Laptm4b,Lrrtm1,Neurl1b,Nfkbia,Nrxn3,Pam16,Ppp1r3c,Prrt2,Ptgds,Rapgef4,Rims4,Snap47,Sncb,Syt4,Tesc,Tmed9,Trak2,Trp53inp2,Tspan33,Vgf,Xbp1
biological_process	GO:0051641	cellular localization	4.06e-23	9.94e-01	4.09e-23	2.99e-05	1.28e-03	72	313	2836	19650	0.23	0.1443	0.0254	0.0159	MB18p12_f_C57_VLAD_2-14-24.csv	Agap1,Agap2,Ahcyl1,Apba1,Appl2,Arhgap33,Arl6ip1,Arrb1,Atp6v0c,Bcr,Bicdl1,Brd2,Brsk1,Bsg,Bsn,C1qtnf5,Cacng7,Caly,Camk2a,Ccdc85c,Cdc42bpa,Clmn,Dlg2,Dlg4,Dnajc27,Dvl1,Dzip1,Fgf13,Fmn2,Gas6,Gpm6b,Grk2,Grk3,Gsn,Kcne2,Kif5a,Kif5c,Laptm4b,Lats2,Mecp2,Msx1,Mvb12b,Myo6,Neurl1b,Ppp1r3c,Ppp1r9b,Rapgef4,Reep2,Rims1,Rims3,Rims4,Septin3,Sgsm2,Shank1,Shank3,Slc1a2,Slc29a4,Slc4a4,Smo,Spag9,Spire1,Syngap1,Tmed3,T…
biological_process	GO:0051641	cellular localization	4.06e-23	9.94e-01	4.09e-23	3.68e-06	1.54e-04	126	594	2836	19650	0.2121	0.1443	0.0444	0.0302	MB18p12_f_CAST_VLAD_2-14-24.csv	Abhd17a,Agap1,Agap2,Ahcyl1,Ahi1,Alkbh5,Apba1,Appl2,Arhgap33,Arrb1,Atp1b1,Atp6v0c,Atp6v1d,Axl,Bcr,Bicdl1,Brsk1,Bscl2,Bsn,Cacng7,Caly,Camk2a,Ccdc85c,Cdc42bpa,Cdh13,Chga,Clmn,Clstn3,Cnih3,Cntnap1,Cops9,Coro1a,Dennd5a,Dlg2,Dnajc27,Doc2b,Dvl1,Dync1i1,Dync1li1,Dynlt1f,Dzip1,Emc8,Emc9,Erbin,Ezr,Fermt2,Fmn2,Ftl1,Gas2l1,Gfap,Git1,Gja1,Gpm6b,Grin2c,Grk2,Grk3,Grp,Guk1,Hsp90aa1,Hspb1,Id4,Kif1c,Kif5a,Kif5b,Ki…
biological_process	GO:0051641	cellular localization	4.06e-23	9.94e-01	4.09e-23	9.94e-01	9.95e-01	1	33	2836	19650	0.0303	0.1443	0.0004	0.0017	MB18p12_f_NOD_VLAD_2-14-24.csv	Scn4b
biological_process	GO:0051641	cellular localization	4.06e-23	9.94e-01	4.09e-23	2.92e-03	4.74e-02	27	109	2836	19650	0.2477	0.1443	0.0095	0.0055	MB18p12_f_NZO_VLAD_2-14-24.csv	Actb,Arf6,Baiap2,C1ql3,Ccdc85c,Clip3,Dnm1,Epb41l3,Grin2b,Hsp90aa1,Kif3a,Map1b,Mapre3,Msx1,Nefm,Neurl1b,Nrxn3,Ppp1r3c,Ppp3ca,Prrt1,Prrt2,Rab5if,Rapgef4,Sncb,Spcs1,Trappc4,Zfand2a
biological_process	GO:0051641	cellular localization	4.06e-23	9.94e-01	4.09e-23	5.72e-02	3.14e-01	64	366	2836	19650	0.1749	0.1443	0.0226	0.0186	MB18p12_f_PWK_VLAD_2-14-24.csv	Agap1,Agap2,Apba1,Arhgap33,Arrb1,Atp6v0c,Bicdl1,Brd2,Brsk1,Cacnb3,Camk2a,Ccdc85c,Cops9,Cplx2,Dennd5a,Dnlz,Dvl1,Dzip1,Elmod1,Ftl1,Gfap,Git1,Hspa8,Kcnj10,Kif1c,Kif5a,Kit,Llgl1,Man1a,Myo6,Necap2,Neurl1b,Nptx2,Nr4a1,Pacs2,Palm,Pitpnm1,Ppp1r3c,Ppp1r9b,Rack1,Rapgef4,Rims4,Romo1,Rpl11,Rps15,Rtn2,S100a13,Sec61g,Sgsm2,Shank1,Shank3,Slc1a2,Sptbn2,Sptssa,Timm8b,Tomm40l,Tomm5,Tomm7,Trak2,Use1,Vgf,Vps26c,Wnk1…
biological_process	GO:0051641	cellular localization	4.06e-23	9.94e-01	4.09e-23	1.55e-01	3.14e-01	8	37	2836	19650	0.2162	0.1443	0.0028	0.0019	MB18p12_f_WSB_VLAD_2-14-24.csv	Arl4d,Bscl2,Caly,Chga,Hsp90aa1,Nfkbia,Rims3,Syt4
biological_process	GO:0051641	cellular localization	4.06e-23	9.94e-01	4.09e-23	4.06e-23	1.38e-19	260	999	2836	19650	0.2603	0.1443	0.0917	0.0508	MB18p12_m_129S1_VLAD_2-15-24.csv	Abhd17a,Actb,Agap1,Agap2,Ahcyl1,Ahi1,Akt1,Akt2,Ankrd13c,Anp32a,Ap1ar,Ap1m1,Ap2m1,Ap2s1,Apba1,Appl2,Aqp4,Arf3,Arfgap1,Arhgap33,Arl6ip5,Arrb1,Arrb2,Arxes1,Atp1b1,Atp6ap1,Atp6ap2,Atp6v0a1,Atp6v0c,Atp6v0d1,Atp6v1b2,Atp6v1d,Atp6v1g2,Atp6v1h,Aup1,Axl,Baiap2,Bcap31,Bcr,Bicdl1,Bin1,Borcs5,Brd2,Brd3,Brsk1,Bscl2,C1ql2,C1ql3,Cacng3,Cacng7,Cadm3,Calr,Caly,Camk2a,Caml,Ccdc85c,Cdc42bpa,Cfl1,Chchd10,Chga,Clmn,C…
biological_process	GO:0051641	cellular localization	4.06e-23	9.94e-01	4.09e-23	3.74e-01	4.42e-01	1	3	2836	19650	0.3333	0.1443	0.0004	0.0002	MB18p12_m_AJ_VLAD_2-15-24.csv	Pam16
biological_process	GO:0051641	cellular localization	4.06e-23	9.94e-01	4.09e-23	2.69e-02	1.79e-01	37	187	2836	19650	0.1979	0.1443	0.013	0.0095	MB18p12_m_C57_VLAD_2-15-24.csv	Agap2,Akt2,Appl2,Arhgap33,Arrb1,Bcr,Bicdl1,Cacnb3,Camk2a,Ccdc85c,Clmn,Dnajc27,Dvl1,Dzip1,Gas2l1,Gfap,Git1,Grk3,Kif1c,Kif5a,Neurl1b,Palm,Pitpnm1,Ppp1r3c,Ppp1r9b,Rab15,Rapgef4,Rims1,Rims4,S100a13,Scp2,Sgsm2,Shank1,Shank3,Sptbn2,Trak1,Trak2
biological_process	GO:0051641	cellular localization	4.06e-23	9.94e-01	4.09e-23	5.41e-01	6.12e-01	1	5	2836	19650	0.2	0.1443	0.0004	0.0003	MB18p12_m_CAST_VLAD_2-15-24.csv	Ptgds
biological_process	GO:0051641	cellular localization	4.06e-23	9.94e-01	4.09e-23	4.10e-06	2.08e-04	87	377	2836	19650	0.2308	0.1443	0.0307	0.0192	MB18p12_m_NOD_VLAD_2-15-24.csv	Appl2,Aqp4,Asap1,Atp6v0c,Bscl2,Cacng3,Cadm3,Camk2a,Cdh13,Chga,Clmn,Clstn1,Clstn3,Cnih2,Cops9,Cyp46a1,Doc2b,Dync1i1,Dzip1,Emp2,Epb41l3,Eps15,Erbin,Fgf13,Fth1,Gfap,Git1,Golga7,Gpr158,Gprasp1,Guk1,Hap1,Hsp90aa1,Immp1l,Kif1c,Kif3a,Kif5b,Lamp5,Lypd1,Map1b,Map4,Micall1,Myo6,Nptx2,Nrxn3,Olfm2,Pak1,Pam16,Pam16l,Ppp1r3c,Ppp1r9b,Prrt2,Ptgds,Rab3a,Rap1a,Rapgef4,Reep2,Rpl11,S100a13,Sec61g,Sgtb,Sh3gl3,Shank1,…
biological_process	GO:0051641	cellular localization	4.06e-23	9.94e-01	4.09e-23	2.65e-08	3.43e-06	112	469	2836	19650	0.2388	0.1443	0.0395	0.0239	MB18p12_m_NZO_VLAD_2-15-24.csv	Agap1,Agap2,Agt,Ahcyl1,Akt2,Alkbh5,Ankrd13c,Apba1,Appl2,Aqp4,Arhgap33,Arrb1,Atp6v0c,Atp6v1d,Axl,Bcr,Bicdl1,Bscl2,C1ql2,C1ql3,Cacng7,Caly,Camk2a,Ccdc85c,Cdc42bpa,Clmn,Cmtm6,Dennd5a,Desi1,Dlg2,Dnajc27,Doc2b,Dync1i1,Dzip1,Ednrb,Emp2,Eps15,Erbin,Fermt2,Fgf13,Gfap,Git1,Golga7,Gpm6b,Grk3,Grn,Hsp90aa1,Hspb1,Il33,Immp1l,Kcnj10,Kif1c,Kif3a,Kif5a,Lgi1,Llgl1,Map1b,Map4,Micall1,Myo6,Nde1,Nefm,Neurl1b,Nfkbia,…
biological_process	GO:0051641	cellular localization	4.06e-23	9.94e-01	4.09e-23	2.46e-03	3.80e-02	61	297	2836	19650	0.2054	0.1443	0.0215	0.0151	MB18p12_m_PWK_VLAD_2-15-24.csv	Apba1,Appl2,Aqp4,Arhgap21,Arl4d,Baiap2,Bicdl1,Brd2,Cacng3,Cacng4,Calr,Camk2a,Cbln1,Cdh13,Chga,Dgkd,Dnajc27,Drd1,Drd2,Dync1i2,Dzip1,Epb41l3,Eps15,Fam53c,Fermt2,Fgf13,Fmn2,Gfap,Grk3,Hsp90aa1,Jup,Kif5a,Lamp5,Llgl1,Myo6,Myrip,Neurl1b,Nfkbia,Nrxn3,Os9,Pex5l,Ppp1r3c,Reep2,Rims1,Scn4b,Shank1,Shank3,Slc1a2,Slc32a1,Spag9,Spire1,Tesc,Tfrc,Trak1,Trak2,Trim37,Tub,Ulk2,Vgf,Vps26c,Zfand2a
biological_process	GO:0051641	cellular localization	4.06e-23	9.94e-01	4.09e-23	1.59e-01	4.39e-01	21	116	2836	19650	0.181	0.1443	0.0074	0.0059	MB18p12_m_WSB_VLAD_2-15-24.csv	Bcap31,Bloc1s2,Immp1l,Lamtor5,Lin7b,Magoh,Pam16l,Pdcd10,Pdcd6,Psmd10,Romo1,Sar1b,Sec61b,Sec61g,Spcs1,Timm10,Timm23,Tmem147,Tomm5,Trappc4,Vmp1
biological_process	GO:0065008	regulation of biological quality	3.79e-21	9.80e-01	3.87e-21	1.00e+00	1.00e+00	0	3	3274	19650	0	0.1666	0	0.0002	MB18p12_f_129S1_VLAD_2-14-24.csv
biological_process	GO:0065008	regulation of biological quality	3.79e-21	9.80e-01	3.87e-21	2.02e-04	1.55e-02	44	156	3274	19650	0.2821	0.1666	0.0134	0.0079	MB18p12_f_AJ_VLAD_2-14-24.csv	Aarsd1,Aldh1a1,Apex1,Arhgap33,Atp2b1,C1ql3,Calb2,Caly,Cck,Cdk16,Chga,Coro1a,Crym,Ddah1,Dio2,Egr1,Emp2,Gsn,Hsp90aa1,Kif3a,Laptm4b,Lrrtm1,Mag,Npy,Nrxn3,Pcsk2,Pim3,Prrt2,Rapgef4,Rassf2,Rida,Rims4,Rtn4r,S100b,Safb,Snap47,Spns1,Sst,Syt3,Syt4,Tesc,Vgf,Wasf3,Xbp1
biological_process	GO:0065008	regulation of biological quality	3.79e-21	9.80e-01	3.87e-21	1.18e-08	2.04e-06	92	313	3274	19650	0.2939	0.1666	0.0281	0.0159	MB18p12_f_C57_VLAD_2-14-24.csv	Abat,Adcy1,Adcy5,Aldh1a1,Arhgap33,Arhgef12,Arrb1,Atp6v0c,Bcl2l2,Bcr,Brsk1,Cacng7,Calb2,Caly,Camk2a,Cck,Cdk16,Crtc1,Ctnnd2,Ctsa,Daam2,Dab2ip,Dcn,Ddah1,Dio2,Dlg2,Dlg4,Dvl1,Ecrg4,Epas1,Epb41l1,Epb41l2,Fam107a,Fgf13,Fmnl2,Gas6,Gnal,Grk2,Gsn,Id1,Igf2,Iqsec2,Itpr1,Jph4,Kcne2,Kl,Laptm4b,Mag,Map2,Map4k4,Mecp2,Mllt6,Msx1,Myo6,Neurl1a,Nf2,Npy,Nsmf,Pabpc4,Plxnb1,Ppp1r9b,Pum2,Rap1gap2,Rapgef4,Rasl10b,Rassf2,…
biological_process	GO:0065008	regulation of biological quality	3.79e-21	9.80e-01	3.87e-21	4.96e-14	2.70e-11	171	594	3274	19650	0.2879	0.1666	0.0522	0.0302	MB18p12_f_CAST_VLAD_2-14-24.csv	Abat,Abhd17a,Adcy1,Adcy5,Add3,Aldh1a1,Alkbh5,Apln,Arc,Arhgap33,Arhgap5,Arhgef12,Arrb1,Atp1b1,Atp6v0c,Axl,Bcl2l2,Bcr,Begain,Brsk1,Cacna2d3,Cacng7,Calb2,Caly,Camk2a,Camk2n1,Cck,Ccn3,Cct8,Cdk16,Chga,Clstn3,Cnih3,Cntnap1,Coro1a,Crebl2,Crhbp,Crmp1,Crtac1,Crtc1,Crym,Ctnnd2,Cx3cl1,Daam2,Dab1,Dab2ip,Dcn,Ddah1,Dio2,Dlg2,Doc2b,Dvl1,Dynlt1f,Egln1,Eif4ebp2,Epb41l1,Eps8,Erbin,Ezr,F3,Fam107a,Farp1,Fermt2,Fus,G…
biological_process	GO:0065008	regulation of biological quality	3.79e-21	9.80e-01	3.87e-21	7.60e-07	8.12e-05	18	33	3274	19650	0.5455	0.1666	0.0055	0.0017	MB18p12_f_NOD_VLAD_2-14-24.csv	Adora2a,Adra2c,Avp,Ecrg4,Ermn,Gabrd,Gpr88,Gucy1a1,Hrh3,Igf2,Npy,Penk,Ppp1r1b,Prkcd,Scn4b,Sez6,Sst,Tac1
biological_process	GO:0065008	regulation of biological quality	3.79e-21	9.80e-01	3.87e-21	1.29e-04	7.00e-03	34	109	3274	19650	0.3119	0.1666	0.0104	0.0055	MB18p12_f_NZO_VLAD_2-14-24.csv	Arf6,Atp2b1,Baiap2,C1ql3,Dcn,Dnm1,Ecrg4,Egr1,Epb41l3,Epha4,Fus,Gh,Grin2b,Hsp90aa1,Igf2,Kif3a,Map1b,Mef2c,Msx1,Nefm,Neurod2,Nrgn,Nrxn3,Ppp3ca,Prkcg,Prl,Prrt1,Prrt2,Rac3,Rapgef4,Safb,Scn8a,Sparc,Srf
biological_process	GO:0065008	regulation of biological quality	3.79e-21	9.80e-01	3.87e-21	1.07e-03	2.81e-02	84	366	3274	19650	0.2295	0.1666	0.0257	0.0186	MB18p12_f_PWK_VLAD_2-14-24.csv	Adcy1,Adcy5,Aldh1a1,Arhgap33,Arrb1,Atp6v0c,Bcl2l2,Begain,Brsk1,Cacnb3,Camk2a,Carhsp1,Ccn3,Cdk16,Cplx2,Crtc1,Cx3cl1,Dab2ip,Dbi,Ddah1,Dnlz,Dpm3,Dvl1,Egr1,Epas1,Epb41l1,Fam107a,Gfap,Git1,Glul,Hspa8,Itpr1,Jph3,Kcnj10,Kit,Map2,Map4k4,Mgll,Mllt6,Mt3,Mtln,Myo6,Ndufs6,Neurl1a,Nf2,Nptx2,Nsmf,Palm,Pcbp4,Penk,Plxnb1,Ppp1r9b,Prex1,Psd,Rack1,Rap1gap2,Rapgef4,Rasl10b,Rida,Rims4,Rnd2,Rpl11,Rpl23,Rpl5,Rps5,Rps7,…
biological_process	GO:0065008	regulation of biological quality	3.79e-21	9.80e-01	3.87e-21	1.39e-02	1.52e-01	12	37	3274	19650	0.3243	0.1666	0.0037	0.0019	MB18p12_f_WSB_VLAD_2-14-24.csv	Aldh1a1,Caly,Cck,Chga,Crtac1,Crym,Hsp90aa1,Manf,Nme1,Rims3,Sst,Syt4
biological_process	GO:0065008	regulation of biological quality	3.79e-21	9.80e-01	3.87e-21	3.79e-21	8.59e-18	282	999	3274	19650	0.2823	0.1666	0.0861	0.0508	MB18p12_m_129S1_VLAD_2-15-24.csv	Aarsd1,Abat,Abhd17a,Adcy1,Adcy5,Add2,Add3,Adgrb2,Akt1,Akt3,Aldh1a1,Ap2m1,Ap2s1,Apex1,Aqp4,Arc,Arhgap33,Arhgap35,Arhgef12,Arl6ip5,Arrb1,Atp1b1,Atp2b1,Atp6ap2,Atp6v0a1,Atp6v0c,Atp6v0d1,Atp6v1b2,Axl,Bag5,Baiap2,Bcap31,Bcl2l2,Bcr,Begain,Bin1,Bok,Borcs5,Brinp1,Brsk1,C1ql2,C1ql3,Cacng3,Cacng7,Calb1,Calb2,Calr,Caly,Camk2a,Caml,Carhsp1,Cc2d1a,Cck,Ccn3,Cct2,Cct3,Cct7,Cct8,Cd47,Cdc37,Cdk16,Cfdp1,Cfl1,Chchd…
biological_process	GO:0065008	regulation of biological quality	3.79e-21	9.80e-01	3.87e-21	1.00e+00	1.00e+00	0	3	3274	19650	0	0.1666	0	0.0002	MB18p12_m_AJ_VLAD_2-15-24.csv
biological_process	GO:0065008	regulation of biological quality	3.79e-21	9.80e-01	3.87e-21	3.56e-07	7.16e-05	59	187	3274	19650	0.3155	0.1666	0.018	0.0095	MB18p12_m_C57_VLAD_2-15-24.csv	Adcy5,Aldh1a1,Arhgap33,Arrb1,Bcl2l2,Bcr,Begain,Cacnb3,Camk2a,Cdk16,Crtc1,Daam2,Dab2ip,Ddah1,Dio2,Dvl1,Ecrg4,Epas1,Epb41l1,Fam107a,Farp1,Gfap,Gh,Git1,Gpr27,Itpr1,Jph3,Mag,Mllt6,Neurl1a,Nf2,Npy,Nsmf,Oxsr1,Palm,Plk2,Plxnb1,Ppp1r9b,Psd,Rap1gap2,Rapgef4,Rasl10b,Rida,Rims1,Rims4,Rnd2,S100a13,S100b,Samd4b,Scp2,Shank1,Shank2,Shank3,Sipa1l1,Srf,Sst,Ube3b,Wasf3,Wdtc1
biological_process	GO:0065008	regulation of biological quality	3.79e-21	9.80e-01	3.87e-21	1.00e+00	1.00e+00	0	5	3274	19650	0	0.1666	0	0.0003	MB18p12_m_CAST_VLAD_2-15-24.csv
biological_process	GO:0065008	regulation of biological quality	3.79e-21	9.80e-01	3.87e-21	1.36e-14	2.12e-11	123	377	3274	19650	0.3263	0.1666	0.0376	0.0192	MB18p12_m_NOD_VLAD_2-15-24.csv	Adcy1,Aldh1a1,Aqp4,Arhgap32,Asap1,Atp1a1,Atp2b4,Atp6v0c,Bok,Cacna2d1,Cacnb4,Cacng3,Camk2a,Carhsp1,Ccn3,Cct8,Cd47,Chga,Clic4,Clstn1,Clstn3,Cnih2,Cux2,Cx3cl1,Cyp46a1,Daam2,Dbi,Dio2,Doc2b,Egr1,Elavl4,Emp2,Epas1,Epb41l3,Eps15,Erbin,Ermn,Fam107a,Fgf12,Fgf13,Gabra1,Gabra3,Gabra5,Gabrd,Gfap,Git1,Golga7,Got1,Gpr158,Hap1,Hsp90aa1,Kcnab2,Kcnc4,Kcnf1,Kcnj9,Kif3a,Kif5b,Klk8,L1cam,Lpar1,Lzts1,Map1b,Map4k4,Mef…
biological_process	GO:0065008	regulation of biological quality	3.79e-21	9.80e-01	3.87e-21	2.51e-12	1.44e-09	138	469	3274	19650	0.2942	0.1666	0.0422	0.0239	MB18p12_m_NZO_VLAD_2-15-24.csv	Abat,Adcy1,Adcy5,Add3,Agt,Akt3,Aldh1a1,Alkbh5,Apex1,Aqp4,Arc,Arhgap33,Arhgap5,Arhgef12,Arrb1,Atp6v0c,Axl,Bcl2l2,Bcr,C1ql2,C1ql3,Cacng7,Calb1,Calb2,Caly,Camk2a,Caskin1,Cdk16,Clic4,Cmtm6,Crtac1,Crtc1,Ctnna2,Ctnnd2,Daam2,Dab2ip,Ddah1,Dio2,Dlg2,Doc2b,Ednrb,Emp2,Epas1,Epb41l1,Epb41l2,Eps15,Eps8,Erbin,Fam107a,Farp1,Fbxl3,Fermt2,Fgf13,Gfap,Git1,Glud1,Gna12,Gna13,Gng3,Golga7,Got1,Gprc5b,Grn,Hsp90aa1,Ip6k…
biological_process	GO:0065008	regulation of biological quality	3.79e-21	9.80e-01	3.87e-21	1.26e-06	1.36e-04	82	297	3274	19650	0.2761	0.1666	0.025	0.0151	MB18p12_m_PWK_VLAD_2-15-24.csv	Aarsd1,Adcy1,Add3,Adora2a,Akt3,Aqp4,Arhgef12,Atp2b1,Baiap2,Cacng3,Cacng4,Calr,Camk2a,Cbln1,Cd47,Cdk16,Chga,Cnp,Daam2,Dab2ip,Dio2,Drd1,Drd2,Egr1,Elavl4,Epb41l3,Eps15,Eps8,Fam107a,Farp1,Fermt2,Fgf13,Foxp1,Gabrd,Gfap,Gna13,Gpr6,Gpr88,Hrh3,Hsp90aa1,Inf2,Iqsec2,Jup,Mag,Map2,Myo6,Myrip,Nf2,Ngef,Npy,Nrxn3,Nsmf,Pdia4,Penk,Pex5l,Plxnb1,Ppp1r1b,Prss56,Ptpn5,Rap1gap2,Rgs2,Rgs4,Rims1,Rnasek,Safb,Scn4b,Sez6,S…
biological_process	GO:0065008	regulation of biological quality	3.79e-21	9.80e-01	3.87e-21	9.80e-01	1.00e+00	12	116	3274	19650	0.1034	0.1666	0.0037	0.0059	MB18p12_m_WSB_VLAD_2-15-24.csv	Aimp1,Aldh1a1,Bcap31,Bloc1s2,Gpx1,Klk8,Lamtor5,Mpc2,Nenf,Pdcd10,Retsat,Uqcc2
biological_process	GO:0007399	nervous system development	3.70e-20	9.97e-01	3.71e-20	1.00e+00	1.00e+00	0	3	2196	19650	0	0.1118	0	0.0002	MB18p12_f_129S1_VLAD_2-14-24.csv
biological_process	GO:0007399	nervous system development	3.70e-20	9.97e-01	3.71e-20	9.61e-05	1.06e-02	34	156	2196	19650	0.2179	0.1118	0.0155	0.0079	MB18p12_f_AJ_VLAD_2-14-24.csv	Bcas1,Bex1,Bicdl1,C1ql3,Ccdc85c,Cck,Cdk16,Cldn11,Fabp7,Frs2,Gsn,Hes5,Hipk2,Hsp90aa1,Kif3a,Kif5a,Mag,Neurod6,Nrsn2,Nrxn3,Pak6,Pcsk2,Pigt,Pqbp1,Rtn4r,S100b,Sgk1,Spint2,Stmn4,Trak2,Wasf3,Xbp1,Zeb1,Zfp523
biological_process	GO:0007399	nervous system development	3.70e-20	9.97e-01	3.71e-20	2.64e-14	1.10e-10	83	313	2196	19650	0.2652	0.1118	0.0378	0.0159	MB18p12_f_C57_VLAD_2-14-24.csv	Adarb1,Adcy1,Aldh5a1,Apc,Apod,Arnt2,Bcr,Bicdl1,Brd2,Brsk1,Bsn,Btbd3,Camk2a,Ccdc85c,Cck,Cdk16,Cic,Cldn11,Clmn,Ctnnd2,Daam2,Dab2ip,Dlg2,Dlg4,Dvl1,Dzank1,Ecrg4,Fa2h,Fabp7,Fgf13,Gas6,Gpm6b,Grk2,Gsn,Hipk2,Kif5a,Kif5c,Lgi4,Mag,Map2,Map4k4,Mecp2,Meis2,Mib1,Msi2,Msx1,Mturn,Myo6,Ndrg2,Nf2,Nr2c2,Nr4a2,Nrsn2,Nyap1,Pak6,Plxnb1,Ppp1r9b,Prex2,Rnd2,S100b,Samd14,Samd4b,Sgk1,Shank1,Shank2,Shank3,Slc1a2,Smo,Snph,S…
biological_process	GO:0007399	nervous system development	3.70e-20	9.97e-01	3.71e-20	1.80e-17	3.26e-14	138	594	2196	19650	0.2323	0.1118	0.0628	0.0302	MB18p12_f_CAST_VLAD_2-14-24.csv	Ache,Acsl3,Acsl6,Adarb1,Adcy1,Ahi1,Aldh5a1,Apc,Arnt2,Atf5,Atl1,Axl,Bcas1,Bcr,Bicdl1,Brsk1,Bsn,Cables1,Camk2a,Ccdc85c,Cck,Cdk16,Cic,Clmn,Clstn3,Cntnap1,Coq7,Crtac1,Ctnnd2,Cx3cl1,Daam2,Dab1,Dab2ip,Dlg2,Dvl1,Dynlt1f,Emx2,Enah,Ephb6,Epop,Farp1,Fgfr3,Frs2,Gfap,Git1,Gja1,Gpm6b,Grk2,Hapln4,Hdac5,Hipk1,Hipk2,Hsp90aa1,Id4,Kif5a,Kif5b,Kif5c,Lgi4,Lhx2,Llgl1,Mag,Map1a,Map2,Map4k4,Marcksl1,Mbp,Mecp2,Metrn,Mib…
biological_process	GO:0007399	nervous system development	3.70e-20	9.97e-01	3.71e-20	1.57e-01	2.46e-01	6	33	2196	19650	0.1818	0.1118	0.0027	0.0017	MB18p12_f_NOD_VLAD_2-14-24.csv	Adora2a,Ecrg4,Meis2,Sez6,Sgk1,Zic1
biological_process	GO:0007399	nervous system development	3.70e-20	9.97e-01	3.71e-20	1.20e-11	3.25e-08	39	109	2196	19650	0.3578	0.1118	0.0178	0.0055	MB18p12_f_NZO_VLAD_2-14-24.csv	Actb,Arf6,Atxn2,Baiap2,C1ql3,Ccdc85c,Cebpb,Ecrg4,Epb41l3,Epha4,Fgfr3,Gh,Hsp90aa1,Ina,Kif3a,Map1b,Mef2c,Mrtfb,Msx1,Nab2,Ndrg2,Neurod2,Neurod6,Nrsn1,Nrxn3,Ppp3ca,Prdm8,Prkcg,Rac3,Rbfox1,Rbfox3,Scn8a,Slc1a3,Sox10,Spock1,Srf,Tenm2,Trappc4,Zfp365
biological_process	GO:0007399	nervous system development	3.70e-20	9.97e-01	3.71e-20	2.46e-03	5.44e-02	59	366	2196	19650	0.1612	0.1118	0.0269	0.0186	MB18p12_f_PWK_VLAD_2-14-24.csv	Adarb1,Adcy1,Apc,Bcas1,Bicdl1,Brd2,Brsk1,Camk2a,Ccdc85c,Cdk16,Cox7b,Cplx2,Cx3cl1,Dab2ip,Dbi,Dvl1,Fabp7,Gfap,Git1,Gpx4,Hdac5,Hipk2,Impact,Kcnj10,Kif5a,Llgl1,Map2,Map4k4,Mbp,Metrn,Myo6,Ndrg2,Nf2,Nrsn2,Pak6,Palm,Plxnb1,Ppp1r9b,Psd,Rnd2,Rpl24,Rps7,S100b,Samd14,Sdc4,Sez6,Shank1,Shank2,Shank3,Slc1a2,Snph,Spint2,Sptbn2,Trak2,Uqcrq,Wasf3,Wdr89,Zfp365,Zfp523
biological_process	GO:0007399	nervous system development	3.70e-20	9.97e-01	3.71e-20	1.12e-01	2.73e-01	7	37	2196	19650	0.1892	0.1118	0.0032	0.0019	MB18p12_f_WSB_VLAD_2-14-24.csv	Bcas1,Cck,Crtac1,Hsp90aa1,Manf,Nme1,Sgk1
biological_process	GO:0007399	nervous system development	3.70e-20	9.97e-01	3.71e-20	4.23e-17	2.61e-14	200	999	2196	19650	0.2002	0.1118	0.0911	0.0508	MB18p12_m_129S1_VLAD_2-15-24.csv	Ache,Acsl3,Acsl6,Actb,Adarb1,Adcy1,Add2,Adgrb2,Ahi1,Akt1,Akt2,Akt3,Aldh5a1,Apc,Arhgap35,Arnt2,Atp6ap2,Atxn10,Axl,B4galt2,B4gat1,Baiap2,Bcas1,Bcr,Bex1,Bicdl1,Brd2,Brinp1,Brsk1,Btbd1,Btbd3,C1ql2,C1ql3,Camk2a,Cc2d1a,Ccdc85c,Cck,Cdk16,Cebpb,Cfl1,Cic,Clmn,Clstn3,Crtac1,Ctnnd2,Cx3cl1,Daam2,Dab2ip,Diaph1,Dlg2,Dlg4,Dnajc30,Dpysl2,Dvl1,Ehmt2,Eif2b2,Elavl4,Epb41l3,Epha4,Fgf13,Fgfr3,Frs2,Gabrg2,Gas7,Gdf11,G…
biological_process	GO:0007399	nervous system development	3.70e-20	9.97e-01	3.71e-20	1.00e+00	1.00e+00	0	3	2196	19650	0	0.1118	0	0.0002	MB18p12_m_AJ_VLAD_2-15-24.csv
biological_process	GO:0007399	nervous system development	3.70e-20	9.97e-01	3.71e-20	7.75e-09	9.31e-06	49	187	2196	19650	0.262	0.1118	0.0223	0.0095	MB18p12_m_C57_VLAD_2-15-24.csv	Akt2,Bcr,Bicdl1,Camk2a,Ccdc85c,Cdk16,Cldn11,Clmn,Daam2,Dab2ip,Dvl1,Ecrg4,Ehmt2,Epop,Fabp7,Farp1,Gfap,Gh,Git1,Hdac5,Kif5a,Lgi4,Mag,Metrn,Mturn,Ndrg2,Neurod6,Nf2,Pak6,Palm,Plxnb1,Ppp1r9b,Psd,Rnd2,S100b,Samd14,Samd4b,Shank1,Shank2,Shank3,Snph,Spint2,Sptbn2,Srf,Trak1,Trak2,Wasf3,Zeb1,Zfp523
biological_process	GO:0007399	nervous system development	3.70e-20	9.97e-01	3.71e-20	4.47e-01	5.36e-01	1	5	2196	19650	0.2	0.1118	0.0005	0.0003	MB18p12_m_CAST_VLAD_2-15-24.csv	Spint2
biological_process	GO:0007399	nervous system development	3.70e-20	9.97e-01	3.71e-20	2.29e-13	2.68e-10	92	377	2196	19650	0.244	0.1118	0.0419	0.0192	MB18p12_m_NOD_VLAD_2-15-24.csv	Adcy1,Alcam,Atf5,Bcas1,Brinp2,Btbd3,Camk2a,Cited2,Clmn,Clstn3,Cx3cl1,Daam2,Dbi,Dner,Elavl4,Epb41l3,Fabp7,Faim2,Fgf13,Frs2,Gabra1,Gabra3,Gabra5,Gap43,Gfap,Gfra2,Git1,Gjc3,Gpr158,Gpx4,Hap1,Hipk2,Hsp90aa1,Igsf21,Kif3a,Kif5b,Klk8,L1cam,Lingo1,Lpar1,Map1b,Map4,Map4k4,Mboat7,Mbp,Mef2c,Meis2,Metrn,Micall1,Mturn,Myo6,Nab2,Ndrg2,Nf2,Ngef,Nrsn2,Nrxn3,Pak1,Pcsk2,Pianp,Plxnd1,Pou3f1,Ppp1r9b,Prkacb,Psd,Ptpn11…
biological_process	GO:0007399	nervous system development	3.70e-20	9.97e-01	3.71e-20	3.70e-20	1.91e-16	123	469	2196	19650	0.2623	0.1118	0.056	0.0239	MB18p12_m_NZO_VLAD_2-15-24.csv	Acsl6,Adarb1,Adcy1,Agt,Akt2,Akt3,Aldh5a1,Apc,Apod,Arnt2,Axl,B4galt2,B4gat1,Bcas1,Bcr,Bex1,Bicdl1,Btbd1,Btbd3,C1ql2,C1ql3,Cables1,Camk2a,Ccdc85c,Cdk16,Cic,Cited2,Clmn,Crtac1,Ctnna2,Ctnnd2,Daam2,Dab2ip,Dlg2,Dzank1,Ednrb,Emx2,Fabp7,Farp1,Fgf13,Gdf11,Gfap,Git1,Gpm6b,Grn,Hdac5,Hes1,Hsp90aa1,Il33,Kcnj10,Kif3a,Kif5a,Lgi1,Lgi4,Llgl1,Lpar1,Map1b,Map2,Map4,Map4k4,Mbp,Mef2c,Metrn,Mfsd2a,Mib1,Micall1,Mmp24,M…
biological_process	GO:0007399	nervous system development	3.70e-20	9.97e-01	3.71e-20	2.16e-09	3.60e-06	69	297	2196	19650	0.2323	0.1118	0.0314	0.0151	MB18p12_m_PWK_VLAD_2-15-24.csv	Ache,Adcy1,Adora2a,Akt3,Apc,Apod,Baiap2,Bex1,Bicdl1,Brd2,Btbd3,Cables1,Camk2a,Cbln1,Cdk16,Cited2,Cldn11,Cnp,Daam2,Dab2ip,Drd1,Drd2,Dzank1,Elavl4,Emx2,Epb41l3,Fabp7,Farp1,Fgf13,Fgfr3,Foxp1,Frs2,Gfap,Hsp90aa1,Kif5a,Llgl1,Mag,Map2,Meis2,Mturn,Myo6,Nab2,Nf2,Ngef,Nr2c2,Nrsn2,Nrxn3,Pllp,Plxnb1,Pqbp1,Prex2,Ptprz1,Rbfox1,Sez6,Shank1,Shank2,Shank3,Slc1a2,Snph,Sox10,Spire1,Src,Srf,Trak1,Trak2,Tubb3,Ulk2,Vt…
biological_process	GO:0007399	nervous system development	3.70e-20	9.97e-01	3.71e-20	9.97e-01	1.00e+00	5	116	2196	19650	0.0431	0.1118	0.0023	0.0059	MB18p12_m_WSB_VLAD_2-15-24.csv	Bloc1s2,Klk8,Ndufv2,Rnf7,Trappc4
biological_process	GO:0051179	localization	3.98e-20	9.07e-01	4.39e-20	1.00e+00	1.00e+00	0	3	4535	19650	0	0.2308	0	0.0002	MB18p12_f_129S1_VLAD_2-14-24.csv
biological_process	GO:0051179	localization	3.98e-20	9.07e-01	4.39e-20	4.85e-05	7.07e-03	58	156	4535	19650	0.3718	0.2308	0.0128	0.0079	MB18p12_f_AJ_VLAD_2-14-24.csv	Arhgap33,Atp2b1,Bicdl1,C1ql3,Caly,Ccdc85c,Cdk16,Chga,Coro1a,Creb3,Crym,Dio2,Dync1i1,Dync1i2,Dzip1,Eif6,Emc9,Emp2,Fabp7,Gsn,Hsp90aa1,Kdelr1,Kif1c,Kif3a,Kif5a,Lamp5,Laptm4b,Lgi3,Lrrtm1,Ly6e,Mfsd5,Neurl1b,Nfkbia,Nrxn3,Pacsin3,Pam16,Pitpnm3,Ppp1r3c,Prrt2,Ptgds,Rapgef4,Rims4,Rsph9,Sfxn5,Slc6a7,Snap47,Sncb,Spns1,Syt3,Syt4,Tesc,Tmed9,Tmem115,Trak2,Trp53inp2,Tspan33,Vgf,Xbp1
biological_process	GO:0051179	localization	3.98e-20	9.07e-01	4.39e-20	2.50e-06	1.82e-04	108	313	4535	19650	0.345	0.2308	0.0238	0.0159	MB18p12_f_C57_VLAD_2-14-24.csv	Agap1,Agap2,Ahcyl1,Anxa11,Apba1,Apod,Appl2,Arhgap33,Arl6ip1,Arrb1,Atp6v0c,Bcl2l2,Bcr,Bicdl1,Brd2,Brsk1,Bsg,Bsn,C1qtnf5,Cacng7,Caly,Camk2a,Ccdc85c,Cdc42bpa,Cdk16,Clic6,Clmn,Dio2,Dlg2,Dlg4,Dnajc27,Dvl1,Dzip1,Ecrg4,Fabp7,Fgf13,Fmn2,Gas6,Gpm6b,Grk2,Grk3,Gsn,Hba-a1,Ifitm3,Itpr1,Kcne2,Kcnj13,Kif5a,Kif5c,Laptm4b,Lasp1,Lats2,Lgi3,Mecp2,Mfsd5,Mib1,Mllt6,Msx1,Mvb12b,Myo6,Nacc2,Neurl1a,Neurl1b,Panx2,Plch2,P…
biological_process	GO:0051179	localization	3.98e-20	9.07e-01	4.39e-20	1.74e-07	1.22e-05	191	594	4535	19650	0.3215	0.2308	0.0421	0.0302	MB18p12_f_CAST_VLAD_2-14-24.csv	Abhd17a,Ache,Acsl3,Acsl6,Agap1,Agap2,Ahcyl1,Ahi1,Alkbh5,Anxa11,Apba1,Appl2,Arc,Arhgap33,Arrb1,Atp1b1,Atp6v0c,Atp6v1d,Axl,Bcl2l2,Bcr,Bicdl1,Brsk1,Bscl2,Bsn,Cacna2d3,Cacng7,Caly,Camk2a,Ccdc85c,Cdc42bpa,Cdh13,Cdk16,Chga,Clmn,Clstn3,Cnih3,Cntnap1,Cops9,Coro1a,Crhbp,Crym,Csnk1g2,Dab1,Dennd5a,Dgat2,Dio2,Dlg2,Dnajc27,Doc2b,Dvl1,Dync1i1,Dync1li1,Dynlt1f,Dzip1,Emc8,Emc9,Erbin,Ezr,Fermt2,Fmn2,Ftl1,Gas2l1,G…
biological_process	GO:0051179	localization	3.98e-20	9.07e-01	4.39e-20	9.07e-01	9.16e-01	5	33	4535	19650	0.1515	0.2308	0.0011	0.0017	MB18p12_f_NOD_VLAD_2-14-24.csv	Ecrg4,Gabrd,Kcnj4,Prkcd,Scn4b
biological_process	GO:0051179	localization	3.98e-20	9.07e-01	4.39e-20	1.12e-02	8.79e-02	36	109	4535	19650	0.3303	0.2308	0.0079	0.0055	MB18p12_f_NZO_VLAD_2-14-24.csv	Actb,Anxa11,Arf6,Atp2b1,Baiap2,C1ql3,Ccdc85c,Clip3,Dnm1,Ecrg4,Epb41l3,Grin2b,Hsp90aa1,Kif3a,Map1b,Mapre3,Msx1,Nefm,Neurl1b,Nrxn3,Ppp1r3c,Ppp3ca,Prl,Prrt1,Prrt2,Rab5if,Rac3,Rapgef4,Scn8a,Slc1a3,Slc39a12,Sncb,Spcs1,Trappc4,Zfand2a,Zfp365
biological_process	GO:0051179	localization	3.98e-20	9.07e-01	4.39e-20	3.96e-01	6.75e-01	87	366	4535	19650	0.2377	0.2308	0.0192	0.0186	MB18p12_f_PWK_VLAD_2-14-24.csv	Agap1,Agap2,Apba1,Arhgap33,Arrb1,Atp6v0c,Bcl2l2,Bicdl1,Brd2,Brsk1,Cacnb3,Camk2a,Ccdc85c,Cdk16,Cops9,Cplx2,Csnk1g2,Dennd5a,Dnlz,Dvl1,Dzip1,Elmod1,Fabp7,Ftl1,Gfap,Git1,Hspa8,Itpr1,Kcnj10,Kcnj16,Kif1c,Kif5a,Kit,Llgl1,Man1a,Mapk8ip1,Mllt6,Mt3,Myo6,Nacc2,Necap2,Neurl1a,Neurl1b,Nptx2,Nr4a1,Pacs2,Palm,Panx2,Pin4,Pitpnm1,Plekhm2,Ppp1r3c,Ppp1r9b,Rack1,Rapgef4,Rims4,Romo1,Rpl11,Rps15,Rtn2,S100a13,Sec61g,Sf…
biological_process	GO:0051179	localization	3.98e-20	9.07e-01	4.39e-20	6.56e-02	2.22e-01	13	37	4535	19650	0.3514	0.2308	0.0029	0.0019	MB18p12_f_WSB_VLAD_2-14-24.csv	Arl4d,Bscl2,Caly,Chga,Crym,Fxyd7,Hsp90aa1,Nfkbia,Nme1,Rims3,Slc25a14,Syt4,mt-Atp8
biological_process	GO:0051179	localization	3.98e-20	9.07e-01	4.39e-20	3.98e-20	6.77e-17	355	999	4535	19650	0.3554	0.2308	0.0783	0.0508	MB18p12_m_129S1_VLAD_2-15-24.csv	Abhd17a,Ache,Acsl3,Acsl6,Actb,Add2,Agap1,Agap2,Ahcyl1,Ahi1,Akt1,Akt2,Ankrd13c,Anp32a,Anxa11,Anxa6,Ap1ar,Ap1m1,Ap2m1,Ap2s1,Apba1,Appl2,Aqp4,Arc,Arf3,Arfgap1,Arhgap33,Arl6ip5,Arrb1,Arrb2,Arxes1,Atp1b1,Atp2b1,Atp6ap1,Atp6ap2,Atp6v0a1,Atp6v0c,Atp6v0d1,Atp6v1b2,Atp6v1d,Atp6v1g2,Atp6v1h,Aup1,Axl,Baiap2,Bcap31,Bcl2l2,Bcr,Bicdl1,Bin1,Bok,Borcs5,Brd2,Brd3,Brsk1,Bscl2,C1ql2,C1ql3,Cacng3,Cacng7,Cadm3,Calr,C…
biological_process	GO:0051179	localization	3.98e-20	9.07e-01	4.39e-20	5.45e-01	5.91e-01	1	3	4535	19650	0.3333	0.2308	0.0002	0.0002	MB18p12_m_AJ_VLAD_2-15-24.csv	Pam16
biological_process	GO:0051179	localization	3.98e-20	9.07e-01	4.39e-20	4.71e-03	6.86e-02	59	187	4535	19650	0.3155	0.2308	0.013	0.0095	MB18p12_m_C57_VLAD_2-15-24.csv	Agap2,Akt2,Anxa11,Appl2,Arhgap33,Arrb1,Bcl2l2,Bcr,Bicdl1,Cacnb3,Camk2a,Ccdc85c,Cdk16,Clmn,Csnk1g2,Dio2,Dnajc27,Dvl1,Dzip1,Ecrg4,Fabp7,Gas2l1,Gfap,Git1,Grk3,Itpr1,Kcnj16,Kif1c,Kif5a,Mllt6,Nacc2,Neurl1a,Neurl1b,Oxsr1,Palm,Panx2,Pitpnm1,Plch2,Plekhm2,Ppp1r3c,Ppp1r9b,Rab15,Rapgef4,Rftn2,Rims1,Rims4,S100a13,Scp2,Sfxn5,Sgsm2,Shank1,Shank3,Slc25a23,Snph,Sptbn2,Tnk2,Trak1,Trak2,Tspoap1
biological_process	GO:0051179	localization	3.98e-20	9.07e-01	4.39e-20	7.31e-01	7.65e-01	1	5	4535	19650	0.2	0.2308	0.0002	0.0003	MB18p12_m_CAST_VLAD_2-15-24.csv	Ptgds
biological_process	GO:0051179	localization	3.98e-20	9.07e-01	4.39e-20	1.59e-09	2.98e-07	138	377	4535	19650	0.366	0.2308	0.0304	0.0192	MB18p12_m_NOD_VLAD_2-15-24.csv	Appl2,Aqp4,Asap1,Atp1a1,Atp2b4,Atp6v0c,Bok,Bscl2,Cacna2d1,Cacnb4,Cacng3,Cadm3,Camk2a,Cd47,Cdh13,Chga,Clic4,Clmn,Clstn1,Clstn3,Cnih2,Cops9,Csnk1g2,Cygb,Cyp46a1,Dio2,Doc2b,Dync1i1,Dync1li2,Dzip1,Emp2,Epb41l3,Eps15,Erbin,Fabp7,Fgf13,Fth1,Fxyd7,Gabra1,Gabra3,Gabra5,Gabrd,Gfap,Git1,Golga7,Gpr158,Gprasp1,Guk1,Hap1,Hsp90aa1,Immp1l,Kcnab2,Kcnc4,Kcnf1,Kcnj4,Kcnj9,Kif1c,Kif3a,Kif5b,Lamp5,Lcat,Ly6e,Lypd1,Ma…
biological_process	GO:0051179	localization	3.98e-20	9.07e-01	4.39e-20	3.64e-10	8.32e-08	167	469	4535	19650	0.3561	0.2308	0.0368	0.0239	MB18p12_m_NZO_VLAD_2-15-24.csv	Acsl6,Agap1,Agap2,Agt,Ahcyl1,Akt2,Alkbh5,Ankrd13c,Anxa11,Apba1,Apod,Appl2,Aqp4,Arc,Arhgap33,Arrb1,Atp6v0c,Atp6v1d,Axl,Bcl2l2,Bcr,Bicdl1,Bscl2,C1ql2,C1ql3,Cacng7,Caly,Camk2a,Car4,Ccdc85c,Cdc42bpa,Cdk16,Clic4,Clmn,Cmtm6,Csnk1g2,Dennd5a,Desi1,Dgat2,Dio2,Dlg2,Dnajc27,Doc2b,Dync1i1,Dync1li2,Dzip1,Ednrb,Emp2,Eps15,Erbin,Fabp7,Fermt2,Fgf13,Fxyd7,Gfap,Git1,Golga7,Gpm6b,Grk3,Grn,Hsp90aa1,Hspb1,Il33,Immp1l…
biological_process	GO:0051179	localization	3.98e-20	9.07e-01	4.39e-20	7.41e-03	7.89e-02	87	297	4535	19650	0.2929	0.2308	0.0192	0.0151	MB18p12_m_PWK_VLAD_2-15-24.csv	Ache,Apba1,Apod,Appl2,Aqp4,Arhgap21,Arl4d,Atp2b1,Baiap2,Bicdl1,Brd2,Cacng3,Cacng4,Calr,Camk2a,Cbln1,Cd47,Cdh13,Cdk16,Chga,Cnp,Dgkd,Dio2,Dnajc27,Drd1,Drd2,Dync1i2,Dzip1,Epb41l3,Eps15,Fabp7,Fam53c,Fermt2,Fgf13,Fmn2,Gabrd,Gfap,Grk3,Hsp90aa1,Jup,Kcnj16,Kcnj4,Kif5a,Lamp5,Llgl1,Myo6,Myrip,Neurl1b,Nfkbia,Nrxn3,Os9,Panx2,Pex5l,Plch2,Pllp,Ppp1r3c,Reep2,Rims1,Rnasek,Scn4b,Shank1,Shank3,Slc1a2,Slc25a18,Slc3…
biological_process	GO:0051179	localization	3.98e-20	9.07e-01	4.39e-20	6.04e-01	9.04e-01	26	116	4535	19650	0.2241	0.2308	0.0057	0.0059	MB18p12_m_WSB_VLAD_2-15-24.csv	Atp6v0b,Bcap31,Bloc1s2,Immp1l,Lamtor5,Lin7b,Magoh,Mpc2,Pam16l,Pdcd10,Pdcd6,Pisd,Psmd10,Romo1,Sar1b,Sec61b,Sec61g,Slc25a14,Spcs1,Timm10,Timm23,Tmem147,Tomm5,Trappc4,Vmp1,Znhit3
biological_process	GO:0006119	oxidative phosphorylation	6.91e-20	9.71e-01	7.12e-20	1.00e+00	1.00e+00	0	3	115	19650	0	0.0059	0	0.0002	MB18p12_f_129S1_VLAD_2-14-24.csv
biological_process	GO:0006119	oxidative phosphorylation	6.91e-20	9.71e-01	7.12e-20	6.01e-01	6.90e-01	1	156	115	19650	0.0064	0.0059	0.0087	0.0079	MB18p12_f_AJ_VLAD_2-14-24.csv	mt-Nd4l
biological_process	GO:0006119	oxidative phosphorylation	6.91e-20	9.71e-01	7.12e-20	8.43e-01	8.94e-01	1	313	115	19650	0.0032	0.0059	0.0087	0.0159	MB18p12_f_C57_VLAD_2-14-24.csv	Cox8b
biological_process	GO:0006119	oxidative phosphorylation	6.91e-20	9.71e-01	7.12e-20	9.71e-01	9.93e-01	1	594	115	19650	0.0017	0.0059	0.0087	0.0302	MB18p12_f_CAST_VLAD_2-14-24.csv	Coq7
biological_process	GO:0006119	oxidative phosphorylation	6.91e-20	9.71e-01	7.12e-20	1.00e+00	1.00e+00	0	33	115	19650	0	0.0059	0	0.0017	MB18p12_f_NOD_VLAD_2-14-24.csv
biological_process	GO:0006119	oxidative phosphorylation	6.91e-20	9.71e-01	7.12e-20	4.74e-01	5.56e-01	1	109	115	19650	0.0092	0.0059	0.0087	0.0055	MB18p12_f_NZO_VLAD_2-14-24.csv	Cox8b
biological_process	GO:0006119	oxidative phosphorylation	6.91e-20	9.71e-01	7.12e-20	6.91e-20	3.66e-17	25	366	115	19650	0.0683	0.0059	0.2174	0.0186	MB18p12_f_PWK_VLAD_2-14-24.csv	Cox4i1,Cox5b,Cox7a2,Cox7a2l,Cox7b,Cox7c,Ndufa1,Ndufa2,Ndufa3,Ndufa5,Ndufa6,Ndufa7,Ndufb1,Ndufb2,Ndufb4,Ndufb6,Ndufb8,Ndufb9,Ndufs6,Uqcr10,Uqcr11,Uqcrh,Uqcrq,mt-Co3,mt-Nd3
biological_process	GO:0006119	oxidative phosphorylation	6.91e-20	9.71e-01	7.12e-20	1.95e-01	3.55e-01	1	37	115	19650	0.027	0.0059	0.0087	0.0019	MB18p12_f_WSB_VLAD_2-14-24.csv	mt-Atp8
biological_process	GO:0006119	oxidative phosphorylation	6.91e-20	9.71e-01	7.12e-20	6.98e-05	1.62e-03	17	999	115	19650	0.017	0.0059	0.1478	0.0508	MB18p12_m_129S1_VLAD_2-15-24.csv	Chchd10,Ndufa10,Ndufs3,Ndufs7,Snca,mt-Atp6,mt-Atp8,mt-Co1,mt-Co3,mt-Cytb,mt-Nd1,mt-Nd2,mt-Nd3,mt-Nd4,mt-Nd4l,mt-Nd5,mt-Nd6
biological_process	GO:0006119	oxidative phosphorylation	6.91e-20	9.71e-01	7.12e-20	1.00e+00	1.00e+00	0	3	115	19650	0	0.0059	0	0.0002	MB18p12_m_AJ_VLAD_2-15-24.csv
biological_process	GO:0006119	oxidative phosphorylation	6.91e-20	9.71e-01	7.12e-20	6.68e-01	7.62e-01	1	187	115	19650	0.0053	0.0059	0.0087	0.0095	MB18p12_m_C57_VLAD_2-15-24.csv	mt-Nd3
biological_process	GO:0006119	oxidative phosphorylation	6.91e-20	9.71e-01	7.12e-20	1.00e+00	1.00e+00	0	5	115	19650	0	0.0059	0	0.0003	MB18p12_m_CAST_VLAD_2-15-24.csv
biological_process	GO:0006119	oxidative phosphorylation	6.91e-20	9.71e-01	7.12e-20	6.86e-13	5.35e-10	19	377	115	19650	0.0504	0.0059	0.1652	0.0192	MB18p12_m_NOD_VLAD_2-15-24.csv	Cox7c,Ndufa7,Ndufb4,Ndufb8,Uqcr11,Uqcrh,mt-Atp6,mt-Atp8,mt-Co1,mt-Co2,mt-Co3,mt-Cytb,mt-Nd1,mt-Nd2,mt-Nd3,mt-Nd4,mt-Nd4l,mt-Nd5,mt-Nd6
biological_process	GO:0006119	oxidative phosphorylation	6.91e-20	9.71e-01	7.12e-20	9.38e-01	9.56e-01	1	469	115	19650	0.0021	0.0059	0.0087	0.0239	MB18p12_m_NZO_VLAD_2-15-24.csv	mt-Nd4l
biological_process	GO:0006119	oxidative phosphorylation	6.91e-20	9.71e-01	7.12e-20	1.00e+00	1.00e+00	0	297	115	19650	0	0.0059	0	0.0151	MB18p12_m_PWK_VLAD_2-15-24.csv
biological_process	GO:0006119	oxidative phosphorylation	6.91e-20	9.71e-01	7.12e-20	7.96e-11	1.45e-08	11	116	115	19650	0.0948	0.0059	0.0957	0.0059	MB18p12_m_WSB_VLAD_2-15-24.csv	Ndufa11,Ndufa2,Ndufb1,Ndufb2,Ndufb3,Ndufb4,Ndufb6,Ndufb7,Ndufs5,Ndufv2,Uqcrh
biological_process	GO:0071840	cellular component organization or biogenesis	2.11e-19	8.31e-01	2.54e-19	6.56e-01	7.26e-01	1	3	5875	19650	0.3333	0.299	0.0002	0.0002	MB18p12_f_129S1_VLAD_2-14-24.csv	Mgp
biological_process	GO:0071840	cellular component organization or biogenesis	2.11e-19	8.31e-01	2.54e-19	4.35e-02	2.45e-01	57	156	5875	19650	0.3654	0.299	0.0097	0.0079	MB18p12_f_AJ_VLAD_2-14-24.csv	Apex1,Atg101,Babam2,Bex1,Bicdl1,C1ql3,Caly,Cck,Cdk16,Cldn11,Coro1a,Dzip1,Egr1,Eif6,Emc9,Emp2,Fbll1,Gsn,H1f2,H2ac24,Hes5,Hsp90aa1,Kif3a,Kif5a,Laptm4b,Lpl,Lrrtm1,Mag,Mphosph8,Neurod6,Nrxn3,Pacsin3,Pak6,Phactr3,Pqbp1,Prrt2,Rsph9,Rtn4r,S100b,Sgk1,Snap47,Sncb,Spint2,Spns1,Stmn4,Syt4,Taf13,Tex264,Tmed9,Top1,Trak2,Trp53inp2,Tspan33,Tssc4,Tubb4a,Txndc15,Wasf3
biological_process	GO:0071840	cellular component organization or biogenesis	2.11e-19	8.31e-01	2.54e-19	3.26e-05	1.36e-03	127	313	5875	19650	0.4058	0.299	0.0216	0.0159	MB18p12_f_C57_VLAD_2-14-24.csv	Adarb1,Adcy1,Agap2,Ahcyl1,Apc,Appl2,Arl6ip1,Arrb1,Atp6v0c,Atxn7l3,Bcl2l2,Bcr,Bicdl1,Brd2,Brsk1,Bsn,Btbd3,Caly,Camk2a,Cck,Cdc42bpa,Cdk16,Cfap298,Chd3,Cldn11,Clmn,Coa5,Crtc1,Ctnnd2,Ctsd,Daam2,Dab2ip,Dlg2,Dlg4,Dlgap3,Dnal1,Dvl1,Dzip1,Epas1,Epb41l1,Epb41l2,Fa2h,Fam107a,Fgf13,Fmn2,Fmnl2,Gas6,Gldc,Gpm6b,Gsn,H3c15,Hopx,Huwe1,Iqsec2,Iqsec3,Kif5a,Kif5c,Kifc2,Laptm4b,Lix1,Mag,Map2,Map4k4,Marf1,Mast2,Mecp2,…
biological_process	GO:0071840	cellular component organization or biogenesis	2.11e-19	8.31e-01	2.54e-19	1.25e-06	6.15e-05	231	594	5875	19650	0.3889	0.299	0.0393	0.0302	MB18p12_f_CAST_VLAD_2-14-24.csv	Ache,Acsl3,Adarb1,Adcy1,Add3,Agap2,Ahcyl1,Ahi1,Ajm1,Alkbh5,Apc,Appl2,Arc,Arhgap5,Arhgef10l,Arhgef17,Arrb1,Atl1,Atp6v0c,Atp6v1d,Atxn7l3,Bcl2l2,Bcr,Bicdl1,Brsk1,Bscl2,Bsn,Caly,Camk2a,Cbx7,Cck,Cdc42bpa,Cdh13,Cdk16,Chd3,Clmn,Clstn3,Cntnap1,Coa5,Coq7,Coro1a,Crtac1,Crtc1,Csrp1,Ctnnd2,Cul9,Cx3cl1,Daam2,Dab1,Dab2ip,Dgkz,Dlg2,Dlgap3,Dvl1,Dync1li1,Dynlt1f,Dzip1,Elfn2,Emc8,Emc9,Enah,Epb41l1,Ephb6,Epop,Eps8,…
biological_process	GO:0071840	cellular component organization or biogenesis	2.11e-19	8.31e-01	2.54e-19	8.15e-01	8.35e-01	8	33	5875	19650	0.2424	0.299	0.0014	0.0017	MB18p12_f_NOD_VLAD_2-14-24.csv	Adora2a,Cdh22,Ermn,Pdlim2,Prkcd,Rps14,Sez6,Sgk1
biological_process	GO:0071840	cellular component organization or biogenesis	2.11e-19	8.31e-01	2.54e-19	6.14e-04	1.81e-02	49	109	5875	19650	0.4495	0.299	0.0083	0.0055	MB18p12_f_NZO_VLAD_2-14-24.csv	Actb,Actn1,Arf6,Atxn2,Baiap2,Brd4,C1ql3,Calml4,Clip3,Dnm1,Egr1,Eif5b,Epb41l3,Epha4,Fgfr3,Fus,Grin2b,H2ac24,Hsp90aa1,Ina,Kif3a,Kmt2e,Map1b,Map9,Mapre3,Mef2c,Mia,Mrtfb,Nefm,Neurod2,Neurod6,Nrxn3,Ppp1r12a,Ppp3ca,Prdm8,Prrt1,Prrt2,Rab5if,Rac3,Rtf1,Sart1,Sf3a2,Sncb,Srf,Tenm2,Top1,Trappc4,Tubb4a,Zfp365
biological_process	GO:0071840	cellular component organization or biogenesis	2.11e-19	8.31e-01	2.54e-19	1.15e-08	9.50e-07	160	366	5875	19650	0.4372	0.299	0.0272	0.0186	MB18p12_f_PWK_VLAD_2-14-24.csv	Actn1,Adarb1,Adcy1,Agap2,Apc,Arhgef4,Arrb1,Atp6v0c,Bcl2l2,Bicdl1,Brd2,Brsk1,Cacnb3,Camk2a,Cbx6,Cdk16,Chd3,Ciao2a,Cib1,Cox17,Cox7a2,Cox7a2l,Crtc1,Cx3cl1,Dab2ip,Dgkz,Dlgap3,Dvl1,Dzip1,Egr1,Elmod1,Epas1,Epb41l1,Fam107a,Fau,Gfap,Git1,Gldc,Glul,Gpx4,H2ac19,Hdac5,Hopx,Hspa8,Impact,Iqsec3,Kcnj10,Kif5a,Kifc2,Kit,Llgl1,Map2,Map4k4,Mast2,Mbp,Metrn,Mgll,Micos13,Mllt6,Mt3,Mtss2,Myo6,Nacc2,Ndufa1,Ndufa2,Ndufa…
biological_process	GO:0071840	cellular component organization or biogenesis	2.11e-19	8.31e-01	2.54e-19	5.71e-01	6.45e-01	11	37	5875	19650	0.2973	0.299	0.0019	0.0019	MB18p12_f_WSB_VLAD_2-14-24.csv	Acin1,Bscl2,Caly,Cck,Crtac1,Hsp90aa1,Manf,Mcts1,Rsrp1,Sgk1,Syt4
biological_process	GO:0071840	cellular component organization or biogenesis	2.11e-19	8.31e-01	2.54e-19	2.11e-19	2.87e-16	429	999	5875	19650	0.4294	0.299	0.073	0.0508	MB18p12_m_129S1_VLAD_2-15-24.csv	Ache,Acsl3,Actb,Actn1,Adarb1,Adcy1,Add2,Add3,Adrm1,Agap2,Ahcyl1,Ahi1,Akap8l,Akt1,Akt2,Akt3,Anp32e,Ap1m1,Ap2m1,Apc,Apex1,Appl2,Aqp4,Arc,Arhgap35,Arhgef17,Arhgef4,Arrb1,Atg101,Atp6ap1,Atp6ap2,Atp6v0a1,Atp6v0c,Atp6v0d1,Atp6v1b2,Atp6v1d,Atp6v1g2,Atp6v1h,Atxn10,Atxn7l3,Aup1,B4gat1,Babam2,Bag5,Baiap2,Bap1,Basp1,Bcl2l2,Bcr,Bex1,Bicdl1,Bin1,Bmyc,Bok,Borcs5,Brd2,Brd3,Brd4,Brsk1,Bscl2,Btbd3,C1ql2,C1ql3,Cal…
biological_process	GO:0071840	cellular component organization or biogenesis	2.11e-19	8.31e-01	2.54e-19	1.00e+00	1.00e+00	0	3	5875	19650	0	0.299	0	0.0002	MB18p12_m_AJ_VLAD_2-15-24.csv
biological_process	GO:0071840	cellular component organization or biogenesis	2.11e-19	8.31e-01	2.54e-19	2.87e-03	5.14e-02	74	187	5875	19650	0.3957	0.299	0.0126	0.0095	MB18p12_m_C57_VLAD_2-15-24.csv	Agap2,Akt2,Appl2,Arrb1,Bcl2l2,Bcr,Bicdl1,Cacnb3,Camk2a,Cdk16,Chd3,Cldn11,Clmn,Crtc1,Daam2,Dab2ip,Dlgap3,Dvl1,Dzip1,Ehmt2,Elfn2,Eml2,Epas1,Epb41l1,Epop,Fam107a,Farp1,Fbf1,Gas2l1,Gfap,Git1,Hdac5,Iqsec3,Kif5a,Kifc2,Mag,Marf1,Mast2,Metrn,Mllt6,Msl1,Mtss2,Nacc2,Neurl1a,Neurod6,Nf2,Oxsr1,Pak6,Palm,Phactr3,Plekhm2,Plk2,Plxnb1,Ppp1r9b,Psd,Rap1gap2,Rims1,Rnd2,Rps14,S100b,Samd14,Shank1,Shank2,Shank3,Sipa1l…
biological_process	GO:0071840	cellular component organization or biogenesis	2.11e-19	8.31e-01	2.54e-19	8.31e-01	8.39e-01	1	5	5875	19650	0.2	0.299	0.0002	0.0003	MB18p12_m_CAST_VLAD_2-15-24.csv	Spint2
biological_process	GO:0071840	cellular component organization or biogenesis	2.11e-19	8.31e-01	2.54e-19	6.66e-04	1.28e-02	142	377	5875	19650	0.3767	0.299	0.0242	0.0192	MB18p12_m_NOD_VLAD_2-15-24.csv	Actn1,Adcy1,Alcam,Appl2,Aqp4,Arhgap32,Arhgef17,Arhgef4,Asap1,Atp6v0c,Bok,Bscl2,Btbd3,Cacnb4,Camk2a,Cdh13,Cdh22,Clmn,Clstn3,Csrp1,Cx3cl1,Daam2,Dgkz,Dync1li2,Dzip1,Egr1,Elavl4,Emp2,Epas1,Epb41l3,Eps15,Ermn,Fam107a,Fgf13,Fscn1,Gabra1,Gabra3,Gabra5,Gap43,Gfap,Git1,Gldc,Gpx4,H1f2,Hap1,Hopx,Hsp90aa1,Igsf21,Iqsec3,Kcnc4,Kcnf1,Kif3a,Kif5b,Klk8,L1cam,Lcat,Lingo1,Lpar1,Lrrc4c,Map1b,Map4,Map4k4,Map9,Mbp,Mef…
biological_process	GO:0071840	cellular component organization or biogenesis	2.11e-19	8.31e-01	2.54e-19	6.68e-10	1.38e-07	202	469	5875	19650	0.4307	0.299	0.0344	0.0239	MB18p12_m_NZO_VLAD_2-15-24.csv	Actn1,Adarb1,Adcy1,Add3,Agap2,Agt,Ahcyl1,Akt2,Akt3,Alkbh5,Anp32e,Apc,Apex1,Appl2,Aqp4,Arc,Arhgap5,Arhgef17,Arhgef26,Arrb1,Atp6v0c,Atp6v1d,B4gat1,Bcl2l2,Bcr,Bex1,Bicdl1,Brd4,Bscl2,Btbd3,C1qb,C1ql2,C1ql3,Caly,Camk2a,Cdc42bpa,Cdk16,Chd3,Clmn,Coa5,Crtac1,Crtc1,Ctnna2,Ctnnd2,Daam2,Dab2ip,Ddx17,Dgkz,Dlg2,Dlgap3,Dnal1,Dync1li2,Dzip1,Eif2s2,Eif5b,Elfn2,Emp2,Epas1,Epb41l1,Epb41l2,Eps15,Eps8,Fam107a,Farp1,…
biological_process	GO:0071840	cellular component organization or biogenesis	2.11e-19	8.31e-01	2.54e-19	1.07e-04	4.30e-03	119	297	5875	19650	0.4007	0.299	0.0203	0.0151	MB18p12_m_PWK_VLAD_2-15-24.csv	Ablim2,Ache,Actn1,Adcy1,Add3,Adora2a,Adrm1,Akt3,Apc,Appl2,Aqp4,Arhgap21,Arhgef4,Arid4a,Atg101,Baiap2,Bex1,Bicdl1,Brd2,Brd4,Btbd3,Calr,Camk2a,Cbln1,Cdh13,Cdk11b,Cdk16,Chd3,Cldn11,Clip4,Cnp,Daam2,Dab2ip,Dek,Drd1,Drd2,Dzip1,Egr1,Eif5b,Elavl4,Epb41l3,Eps15,Eps8,Fam107a,Farp1,Fermt2,Fgf13,Fgfr3,Fmn2,Foxp1,Frg1,Gfap,Gldc,Hdgfl2,Hopx,Hsp90aa1,Inf2,Ino80b,Iqsec2,Iqsec3,Jup,Kansl3,Kif5a,Kifc2,Lix1,Llgl1,L…
biological_process	GO:0071840	cellular component organization or biogenesis	2.11e-19	8.31e-01	2.54e-19	9.35e-03	9.68e-02	47	116	5875	19650	0.4052	0.299	0.008	0.0059	MB18p12_m_WSB_VLAD_2-15-24.csv	Bloc1s2,C1d,Coa3,Coprs,Dmac1,Emg1,Endog,Fcf1,Frg1,Gpx1,Hpf1,Klk8,Lamtor5,Lsm3,Med21,Mia,Ndufa11,Ndufa2,Ndufaf5,Ndufb1,Ndufb2,Ndufb3,Ndufb4,Ndufb6,Ndufb7,Ndufs5,Pdcd10,Pdcd6,Pisd,Pop5,Psmd10,Psmd13,Psmg4,Rnf7,Romo1,Sar1b,Sdhaf4,Snrpe,Supt4a,Tbca,Timm10,Tmem147,Trappc4,Tuba1c,Uqcc2,Vmp1,Znhit3
biological_process	GO:0032879	regulation of localization	1.63e-18	8.79e-01	1.86e-18	1.00e+00	1.00e+00	0	3	2282	19650	0	0.1161	0	0.0002	MB18p12_f_129S1_VLAD_2-14-24.csv
biological_process	GO:0032879	regulation of localization	1.63e-18	8.79e-01	1.86e-18	1.88e-03	7.53e-02	31	156	2282	19650	0.1987	0.1161	0.0136	0.0079	MB18p12_f_AJ_VLAD_2-14-24.csv	Atp2b1,Caly,Cck,Cdk16,Chga,Coro1a,Creb3,Dzip1,Gsn,Gsto1,Homer2,Hsp90aa1,Ifi27,Kif3a,Lgi3,Lpl,Lrrtm1,Nfkbia,Npy,Pacsin3,Pim3,Prrt2,Rapgef4,Rims4,Sgk1,Stac2,Syt3,Syt4,Tesc,Trp53inp2,Xbp1
biological_process	GO:0032879	regulation of localization	1.63e-18	8.79e-01	1.86e-18	2.23e-10	8.85e-08	76	313	2282	19650	0.2428	0.1161	0.0333	0.0159	MB18p12_f_C57_VLAD_2-14-24.csv	Abat,Adcy5,Agap2,Ahcyl1,Apc,Apod,Appl2,Arl6ip1,Arrb1,Bcr,Bsg,Bsn,Cacng7,Caly,Camk2a,Cck,Cdk16,Ctsd,Dlg4,Dvl1,Dzip1,Ecrg4,Epb41l1,Epb41l2,Fgf13,Gas6,Gpm6b,Grk2,Gsn,Homer2,Ifi27,Iqsec2,Itpr1,Jph4,Kcne2,Kcnj13,Lats2,Lgi3,Map2,Map4k4,Mecp2,Mib1,Mllt6,Myo6,Nf2,Npy,Plch2,Plekhm2,Pltp,Ppp1r9b,Pum2,Rapgef1,Rapgef4,Rasl10b,Reep2,Rhog,Rims1,Rims3,Rims4,Sgk1,Shank1,Shank3,Slc12a2,Slc1a2,Smo,Snph,Sorbs1,Stac…
biological_process	GO:0032879	regulation of localization	1.63e-18	8.79e-01	1.86e-18	1.66e-13	6.95e-11	131	594	2282	19650	0.2205	0.1161	0.0574	0.0302	MB18p12_f_CAST_VLAD_2-14-24.csv	Abat,Abhd17a,Acsl3,Acsl6,Adcy5,Agap2,Ahcyl1,Ahi1,Ankrd13b,Apc,Apln,Appl2,Arc,Arrb1,Atp1b1,Axl,Bcr,Bsn,Cacng7,Caly,Camk2a,Camk2n1,Cck,Ccn3,Cct8,Cd200,Cdh13,Cdk16,Chga,Clstn3,Cnih3,Coro1a,Crebl2,Crhbp,Cx3cl1,Doc2b,Dvl1,Dync1li1,Dzip1,Epb41l1,Ezr,Farp1,Fermt2,Gfap,Git1,Gja1,Glud1,Glul,Gpm6b,Gpr27,Grin2c,Grk2,Homer2,Hsp90aa1,Idh2,Ilrun,Iqsec2,Irak1,Itpr1,Jph3,Jph4,Kcnab2,Kcnj16,Kcnn2,Kif5b,Lpl,Lrrtm1…
biological_process	GO:0032879	regulation of localization	1.63e-18	8.79e-01	1.86e-18	8.55e-04	1.38e-02	11	33	2282	19650	0.3333	0.1161	0.0048	0.0017	MB18p12_f_NOD_VLAD_2-14-24.csv	Adora2a,Avp,Ecrg4,Hrh3,Kcnj4,Npy,Prkcd,Scn4b,Sgk1,Tac1,Zic1
biological_process	GO:0032879	regulation of localization	1.63e-18	8.79e-01	1.86e-18	6.06e-04	1.81e-02	25	109	2282	19650	0.2294	0.1161	0.011	0.0055	MB18p12_f_NZO_VLAD_2-14-24.csv	Actb,Arf6,Atp2b1,Atxn2,Cebpb,Clip3,Crbn,Dnm1,Ecrg4,Gh,Gpc5,Grin2b,Hsp90aa1,Kif3a,Map1b,Mef2c,Nkain4,Oaz1,Ppp1r12a,Ppp3ca,Prkcg,Prl,Prrt1,Prrt2,Rapgef4
biological_process	GO:0032879	regulation of localization	1.63e-18	8.79e-01	1.86e-18	1.89e-02	2.08e-01	56	366	2282	19650	0.153	0.1161	0.0245	0.0186	MB18p12_f_PWK_VLAD_2-14-24.csv	1810037I17Rik,Adcy5,Agap2,Apc,Arrb1,Cacnb3,Camk2a,Ccn3,Cdk16,Cib1,Cox17,Cplx2,Cx3cl1,Dbi,Dvl1,Dzip1,Epb41l1,Gfap,Git1,Glul,Ilrun,Itpr1,Jph3,Kcnj10,Kcnj16,Map2,Map4k4,Mllt6,Mtln,Myo6,Ncs1,Ndufa4,Nf2,Plekhm2,Ppp1r9b,Rack1,Rapgef1,Rapgef4,Rasl10b,Rgcc,Rims4,Rtn2,Sdc4,Shank1,Shank3,Slc1a2,Slc25a23,Snph,Stac2,Tnk2,Tomm7,Tspan13,Uqcc2,Use1,Wfs1,Wnk1
biological_process	GO:0032879	regulation of localization	1.63e-18	8.79e-01	1.86e-18	2.30e-02	1.74e-01	9	37	2282	19650	0.2432	0.1161	0.0039	0.0019	MB18p12_f_WSB_VLAD_2-14-24.csv	Caly,Cck,Chga,Fxyd7,Hsp90aa1,Nfkbia,Rims3,Sgk1,Syt4
biological_process	GO:0032879	regulation of localization	1.63e-18	8.79e-01	1.86e-18	1.63e-18	1.83e-15	210	999	2282	19650	0.2102	0.1161	0.092	0.0508	MB18p12_m_129S1_VLAD_2-15-24.csv	Abat,Abhd17a,Acsl3,Acsl6,Actb,Adcy5,Agap2,Ahcyl1,Ahi1,Akap8l,Akt1,Akt2,Akt3,Anxa6,Ap2m1,Apc,Appl2,Arc,Arfgap1,Arl6ip5,Arrb1,Arrb2,Atp1b1,Atp2b1,Axl,Bcap31,Bcr,Bin1,Bok,Borcs5,Cacng3,Cacng7,Calr,Caly,Camk2a,Cav2,Cck,Ccn3,Cct2,Cct3,Cct7,Cct8,Cd200,Cd47,Cdk16,Cebpb,Cfl1,Chchd10,Chga,Clstn3,Cnih2,Coro1a,Coro2b,Creb3,Crebl2,Cx3cl1,Diaph1,Dlg4,Dnm1,Doc2b,Dpp6,Dpysl2,Dvl1,Dync1li1,Dynll1,Dzip1,Epb41l1,E…
biological_process	GO:0032879	regulation of localization	1.63e-18	8.79e-01	1.86e-18	1.00e+00	1.00e+00	0	3	2282	19650	0	0.1161	0	0.0002	MB18p12_m_AJ_VLAD_2-15-24.csv
biological_process	GO:0032879	regulation of localization	1.63e-18	8.79e-01	1.86e-18	5.19e-07	9.20e-05	46	187	2282	19650	0.246	0.1161	0.0202	0.0095	MB18p12_m_C57_VLAD_2-15-24.csv	Adcy5,Agap2,Akt2,Appl2,Arrb1,Bcr,Cacnb3,Camk2a,Cdk16,Dvl1,Dzip1,Ecrg4,Epb41l1,Farp1,Gfap,Gh,Git1,Gpr27,Homer2,Ilrun,Itpr1,Jph3,Kcnj16,Mllt6,Ncs1,Nf2,Npy,Oxsr1,Plch2,Plekhm2,Plk2,Ppp1r9b,Rab15,Rapgef1,Rapgef4,Rasl10b,Rims1,Rims4,Scp2,Shank1,Shank3,Slc25a23,Snph,Stac2,Tnk2,Tspoap1
biological_process	GO:0032879	regulation of localization	1.63e-18	8.79e-01	1.86e-18	1.00e+00	1.00e+00	0	5	2282	19650	0	0.1161	0	0.0003	MB18p12_m_CAST_VLAD_2-15-24.csv
biological_process	GO:0032879	regulation of localization	1.63e-18	8.79e-01	1.86e-18	7.90e-11	2.46e-08	88	377	2282	19650	0.2334	0.1161	0.0386	0.0192	MB18p12_m_NOD_VLAD_2-15-24.csv	1810037I17Rik,Appl2,Atp1a1,Atp2b4,Bok,Cacna2d1,Cacnb4,Cacng3,Camk2a,Ccn3,Cct8,Cd200,Cd47,Cdh13,Chga,Clstn3,Cnih2,Cx3cl1,Dbi,Doc2b,Dzip1,Eps15,Fgf12,Fgf13,Fxyd7,Gfap,Git1,Gpr158,Hap1,Homer3,Hsp90aa1,Kcnab2,Kcnc4,Kcnj4,Kcnj9,Kif3a,Kif5b,Lpar1,Lypd1,Map1b,Map4k4,Mef2c,Mtln,Myo6,Ndrg4,Nf2,Npy,Nr3c2,Oxsr1,Pak1,Pcp4,Per1,Plch2,Ppp1r9b,Prkar1b,Prrt2,Ptpn11,Rab3a,Rap1a,Rapgef4,Reep2,Rgcc,Rgs4,Sh3gl3,Shan…
biological_process	GO:0032879	regulation of localization	1.63e-18	8.79e-01	1.86e-18	8.80e-11	3.25e-08	103	469	2282	19650	0.2196	0.1161	0.0451	0.0239	MB18p12_m_NZO_VLAD_2-15-24.csv	Abat,Acsl6,Adcy5,Agap2,Agt,Ahcyl1,Akt2,Akt3,Apc,Apod,Appl2,Arc,Arrb1,Axl,Bcr,Cacng7,Caly,Camk2a,Cd200,Cdk16,Cyp51,Doc2b,Dzip1,Epb41l1,Epb41l2,Eps15,Farp1,Fermt2,Fgf13,Fxyd7,Gfap,Git1,Glud1,Gpc5,Gpm6b,Gstm7,Gsto1,Hes1,Homer2,Hsp90aa1,Iqsec2,Irak1,Itpr1,Jph3,Jph4,Kcnj10,Kcnj16,Kif3a,Lpar1,Map1b,Map2,Map4k4,Mef2c,Mib1,Mllt6,Myo6,Nadk,Nf2,Nfkbia,Nkain1,Oxsr1,Pacsin3,Pcp4,Pex5l,Plch2,Plekhm2,Pnpla2,Pp…
biological_process	GO:0032879	regulation of localization	1.63e-18	8.79e-01	1.86e-18	4.38e-09	3.60e-06	70	297	2282	19650	0.2357	0.1161	0.0307	0.0151	MB18p12_m_PWK_VLAD_2-15-24.csv	Adora2a,Akt3,Apc,Apod,Appl2,Arhgap21,Atp2b1,Cacng3,Cacng4,Calr,Camk2a,Cd47,Cdh13,Cdk16,Chga,Dgkd,Drd1,Drd2,Dzip1,Eps15,Farp1,Fermt2,Fgf13,Gfap,Gnb5,Gpc5,Homer2,Hrh3,Hsp90aa1,Iqsec2,Jup,Kcnj16,Kcnj4,Lpl,Map2,Myo6,Myrip,Ncs1,Nf2,Nfkbia,Npy,Os9,Pcp4,Pex5l,Pkia,Plch2,Ppm1f,Ppp1r12a,Ptpn5,Rapgef1,Reep2,Rgs2,Rgs4,Rims1,Scn4b,Shank1,Shank3,Slc1a2,Snph,Sorbs1,Src,Stac2,Svip,Tac1,Tesc,Tfrc,Trf,Tspoap1,Tub…
biological_process	GO:0032879	regulation of localization	1.63e-18	8.79e-01	1.86e-18	8.79e-01	1.00e+00	10	116	2282	19650	0.0862	0.1161	0.0044	0.0059	MB18p12_m_WSB_VLAD_2-15-24.csv	Aimp1,Bcap31,Lamtor5,Mpc2,Pcp4,Pdcd10,Pdcd5,Sar1b,Uqcc2,Vmp1
biological_process	GO:0050804	modulation of chemical synaptic transmission	1.96e-18	9.90e-01	1.98e-18	1.00e+00	1.00e+00	0	3	765	19650	0	0.0389	0	0.0002	MB18p12_f_129S1_VLAD_2-14-24.csv
biological_process	GO:0050804	modulation of chemical synaptic transmission	1.96e-18	9.90e-01	1.98e-18	3.16e-03	1.00e-01	14	156	765	19650	0.0897	0.0389	0.0183	0.0079	MB18p12_f_AJ_VLAD_2-14-24.csv	Calb2,Egr1,Lamp5,Lrrtm1,Npy,Nrxn3,Plcl2,Prrt2,Rapgef4,Rims4,S100b,Snap47,Syt4,Vgf
biological_process	GO:0050804	modulation of chemical synaptic transmission	1.96e-18	9.90e-01	1.98e-18	2.21e-08	3.52e-06	35	313	765	19650	0.1118	0.0389	0.0458	0.0159	MB18p12_f_C57_VLAD_2-14-24.csv	Adcy1,Apba1,Bcr,Brsk1,Cacng7,Calb2,Camk2a,Crtc1,Ctnnd2,Dlg4,Dlgap3,Dvl1,Fam107a,Gnal,Grk2,Iqsec2,Jph4,Mecp2,Myo6,Neurl1a,Npy,Nsmf,Rapgef4,Rims1,Rims3,Rims4,S100b,Shank1,Shank2,Shank3,Sipa1l1,Slc12a2,Srf,Syngap1,Tspoap1
biological_process	GO:0050804	modulation of chemical synaptic transmission	1.96e-18	9.90e-01	1.98e-18	3.39e-10	5.94e-08	57	594	765	19650	0.096	0.0389	0.0745	0.0302	MB18p12_f_CAST_VLAD_2-14-24.csv	Adcy1,Apba1,Arc,Bcr,Begain,Brsk1,Cacng7,Calb2,Camk2a,Clstn3,Crtc1,Ctnnd2,Dlgap3,Dvl1,Eif4ebp2,Fam107a,Gfap,Git1,Glul,Grin2c,Grk2,Iqsec2,Jph3,Jph4,Kcnn2,Kif5b,Kit,Lrrtm1,Map1a,Mecp2,Mgll,Myo6,Ncs1,Neurl1a,Nsmf,Penk,Prkcg,Prrt1,Rab3a,Rapgef4,Rgs4,Rims1,Rims4,Rin1,S100b,Shank1,Shank2,Shank3,Sipa1l1,Slc1a3,Snap47,Srf,Syp,Tspoap1,Vgf,Wnk1,Ywhah
biological_process	GO:0050804	modulation of chemical synaptic transmission	1.96e-18	9.90e-01	1.98e-18	8.48e-03	5.52e-02	5	33	765	19650	0.1515	0.0389	0.0065	0.0017	MB18p12_f_NOD_VLAD_2-14-24.csv	Adora2a,Gucy1a1,Npy,Penk,Tac1
biological_process	GO:0050804	modulation of chemical synaptic transmission	1.96e-18	9.90e-01	1.98e-18	1.04e-06	2.60e-04	17	109	765	19650	0.156	0.0389	0.0222	0.0055	MB18p12_f_NZO_VLAD_2-14-24.csv	Baiap2,Dnm1,Egr1,Epha4,Grin2b,Ina,Mef2c,Neurod2,Nrgn,Nrxn3,Ppp3ca,Prkcg,Prrt1,Prrt2,Rapgef4,Slc1a3,Srf
biological_process	GO:0050804	modulation of chemical synaptic transmission	1.96e-18	9.90e-01	1.98e-18	2.73e-06	1.55e-04	34	366	765	19650	0.0929	0.0389	0.0444	0.0186	MB18p12_f_PWK_VLAD_2-14-24.csv	Adcy1,Apba1,Begain,Brsk1,Cacnb3,Camk2a,Cplx2,Crtc1,Dbi,Dlgap3,Dvl1,Egr1,Fam107a,Gfap,Git1,Glul,Jph3,Kcnj10,Kit,Mgll,Myo6,Ncs1,Neurl1a,Nsmf,Penk,Rapgef4,Rims4,S100b,Shank1,Shank2,Shank3,Sipa1l1,Vgf,Wnk1
biological_process	GO:0050804	modulation of chemical synaptic transmission	1.96e-18	9.90e-01	1.98e-18	1.73e-01	3.31e-01	3	37	765	19650	0.0811	0.0389	0.0039	0.0019	MB18p12_f_WSB_VLAD_2-14-24.csv	Plcl2,Rims3,Syt4
biological_process	GO:0050804	modulation of chemical synaptic transmission	1.96e-18	9.90e-01	1.98e-18	1.96e-18	1.83e-15	100	999	765	19650	0.1001	0.0389	0.1307	0.0508	MB18p12_m_129S1_VLAD_2-15-24.csv	Adcy1,Apba1,Arc,Arrb2,Baiap2,Bcr,Begain,Brsk1,Cacng3,Cacng7,Calb1,Calb2,Camk2a,Cfl1,Clstn3,Cnrip1,Crtc1,Ctnnd2,Cyp46a1,Dlg4,Dlgap3,Dnm1,Dvl1,Egr1,Eif4a3,Epha4,Fam107a,Gfap,Git1,Glul,Gria2,Grin1,Grk2,Grm3,Igsf8,Ina,Iqsec2,Jph3,Jph4,Kat2a,Kcnj10,Kif5b,Lamp5,Lgi1,Lrrtm1,Mecp2,Mef2c,Mgll,Myo6,Ncam1,Ncs1,Neurl1a,Nptn,Npy,Nrgn,Nrxn3,Nsg1,Nsmf,Penk,Pfn1,Pink1,Plcl2,Plk2,Plppr4,Ppfia3,Prkaca,Prkar1b,Prkc…
biological_process	GO:0050804	modulation of chemical synaptic transmission	1.96e-18	9.90e-01	1.98e-18	1.00e+00	1.00e+00	0	3	765	19650	0	0.0389	0	0.0002	MB18p12_m_AJ_VLAD_2-15-24.csv
biological_process	GO:0050804	modulation of chemical synaptic transmission	1.96e-18	9.90e-01	1.98e-18	1.81e-08	9.35e-06	26	187	765	19650	0.139	0.0389	0.034	0.0095	MB18p12_m_C57_VLAD_2-15-24.csv	Bcr,Begain,Cacnb3,Camk2a,Crtc1,Dlgap3,Dvl1,Fam107a,Gfap,Git1,Jph3,Ncs1,Neurl1a,Npy,Nsmf,Plk2,Rapgef4,Rims1,Rims4,S100b,Shank1,Shank2,Shank3,Sipa1l1,Srf,Tspoap1
biological_process	GO:0050804	modulation of chemical synaptic transmission	1.96e-18	9.90e-01	1.98e-18	1.00e+00	1.00e+00	0	5	765	19650	0	0.0389	0	0.0003	MB18p12_m_CAST_VLAD_2-15-24.csv
biological_process	GO:0050804	modulation of chemical synaptic transmission	1.96e-18	9.90e-01	1.98e-18	1.80e-15	4.45e-12	52	377	765	19650	0.1379	0.0389	0.068	0.0192	MB18p12_m_NOD_VLAD_2-15-24.csv	Adcy1,Cacnb4,Cacng3,Camk2a,Clstn1,Clstn3,Cux2,Cyp46a1,Dbi,Egr1,Fam107a,Gfap,Git1,Gpr158,Hap1,Homer3,Igsf21,Igsf8,Kcnc4,Kif5b,L1cam,Lamp5,Lrrc4c,Lzts1,Mef2c,Myo6,Npy,Nr3c2,Nrxn3,Nsmf,Pak1,Penk,Phf24,Plcl2,Prkar1b,Prrt2,Ptprd,Rab3a,Rap1a,Rapgef4,Rgs4,S100b,Shank1,Shank3,Slc4a10,Snap47,Stx1a,Stxbp1,Syt1,Syt4,Vgf,Wnk1
biological_process	GO:0050804	modulation of chemical synaptic transmission	1.96e-18	9.90e-01	1.98e-18	3.54e-10	8.32e-08	49	469	765	19650	0.1045	0.0389	0.0641	0.0239	MB18p12_m_NZO_VLAD_2-15-24.csv	Adcy1,Agt,Apba1,Arc,Bcr,Cacng7,Calb1,Calb2,Camk2a,Crtc1,Ctnnd2,Dlgap3,Fam107a,Gfap,Git1,Grm3,Iqsec2,Jph3,Jph4,Kcnj10,Lgi1,Mef2c,Myo6,Ncan,Neurl1a,Nsmf,Plat,Prrt1,Prrt2,Rab3a,Rapgef4,Rims1,Rims4,Rin1,S100b,Shank1,Shank2,Shank3,Sipa1l1,Slc1a3,Slc38a2,Snap47,Srf,Syngap1,Syt4,Tspoap1,Tubb2b,Ube2i,Wnk1
biological_process	GO:0050804	modulation of chemical synaptic transmission	1.96e-18	9.90e-01	1.98e-18	2.09e-07	3.63e-05	32	297	765	19650	0.1077	0.0389	0.0418	0.0151	MB18p12_m_PWK_VLAD_2-15-24.csv	Adcy1,Adora2a,Apba1,Baiap2,Cacng3,Cacng4,Camk2a,Cbln1,Drd1,Drd2,Egr1,Fam107a,Gfap,Iqsec2,Lamp5,Myo6,Ncs1,Npy,Nrxn3,Nsmf,Penk,Plcl2,Ptpn5,Rgs4,Rims1,Shank1,Shank2,Shank3,Srf,Tac1,Tspoap1,Vgf
biological_process	GO:0050804	modulation of chemical synaptic transmission	1.96e-18	9.90e-01	1.98e-18	9.90e-01	1.00e+00	1	116	765	19650	0.0086	0.0389	0.0013	0.0059	MB18p12_m_WSB_VLAD_2-15-24.csv	Synpr
biological_process	GO:0099177	regulation of trans-synaptic signaling	2.15e-18	9.90e-01	2.17e-18	1.00e+00	1.00e+00	0	3	766	19650	0	0.039	0	0.0002	MB18p12_f_129S1_VLAD_2-14-24.csv
biological_process	GO:0099177	regulation of trans-synaptic signaling	2.15e-18	9.90e-01	2.17e-18	3.20e-03	1.00e-01	14	156	766	19650	0.0897	0.039	0.0183	0.0079	MB18p12_f_AJ_VLAD_2-14-24.csv	Calb2,Egr1,Lamp5,Lrrtm1,Npy,Nrxn3,Plcl2,Prrt2,Rapgef4,Rims4,S100b,Snap47,Syt4,Vgf
biological_process	GO:0099177	regulation of trans-synaptic signaling	2.15e-18	9.90e-01	2.17e-18	2.28e-08	3.52e-06	35	313	766	19650	0.1118	0.039	0.0457	0.0159	MB18p12_f_C57_VLAD_2-14-24.csv	Adcy1,Apba1,Bcr,Brsk1,Cacng7,Calb2,Camk2a,Crtc1,Ctnnd2,Dlg4,Dlgap3,Dvl1,Fam107a,Gnal,Grk2,Iqsec2,Jph4,Mecp2,Myo6,Neurl1a,Npy,Nsmf,Rapgef4,Rims1,Rims3,Rims4,S100b,Shank1,Shank2,Shank3,Sipa1l1,Slc12a2,Srf,Syngap1,Tspoap1
biological_process	GO:0099177	regulation of trans-synaptic signaling	2.15e-18	9.90e-01	2.17e-18	3.56e-10	6.04e-08	57	594	766	19650	0.096	0.039	0.0744	0.0302	MB18p12_f_CAST_VLAD_2-14-24.csv	Adcy1,Apba1,Arc,Bcr,Begain,Brsk1,Cacng7,Calb2,Camk2a,Clstn3,Crtc1,Ctnnd2,Dlgap3,Dvl1,Eif4ebp2,Fam107a,Gfap,Git1,Glul,Grin2c,Grk2,Iqsec2,Jph3,Jph4,Kcnn2,Kif5b,Kit,Lrrtm1,Map1a,Mecp2,Mgll,Myo6,Ncs1,Neurl1a,Nsmf,Penk,Prkcg,Prrt1,Rab3a,Rapgef4,Rgs4,Rims1,Rims4,Rin1,S100b,Shank1,Shank2,Shank3,Sipa1l1,Slc1a3,Snap47,Srf,Syp,Tspoap1,Vgf,Wnk1,Ywhah
biological_process	GO:0099177	regulation of trans-synaptic signaling	2.15e-18	9.90e-01	2.17e-18	8.52e-03	5.52e-02	5	33	766	19650	0.1515	0.039	0.0065	0.0017	MB18p12_f_NOD_VLAD_2-14-24.csv	Adora2a,Gucy1a1,Npy,Penk,Tac1
biological_process	GO:0099177	regulation of trans-synaptic signaling	2.15e-18	9.90e-01	2.17e-18	1.05e-06	2.60e-04	17	109	766	19650	0.156	0.039	0.0222	0.0055	MB18p12_f_NZO_VLAD_2-14-24.csv	Baiap2,Dnm1,Egr1,Epha4,Grin2b,Ina,Mef2c,Neurod2,Nrgn,Nrxn3,Ppp3ca,Prkcg,Prrt1,Prrt2,Rapgef4,Slc1a3,Srf
biological_process	GO:0099177	regulation of trans-synaptic signaling	2.15e-18	9.90e-01	2.17e-18	2.81e-06	1.57e-04	34	366	766	19650	0.0929	0.039	0.0444	0.0186	MB18p12_f_PWK_VLAD_2-14-24.csv	Adcy1,Apba1,Begain,Brsk1,Cacnb3,Camk2a,Cplx2,Crtc1,Dbi,Dlgap3,Dvl1,Egr1,Fam107a,Gfap,Git1,Glul,Jph3,Kcnj10,Kit,Mgll,Myo6,Ncs1,Neurl1a,Nsmf,Penk,Rapgef4,Rims4,S100b,Shank1,Shank2,Shank3,Sipa1l1,Vgf,Wnk1
biological_process	GO:0099177	regulation of trans-synaptic signaling	2.15e-18	9.90e-01	2.17e-18	1.74e-01	3.31e-01	3	37	766	19650	0.0811	0.039	0.0039	0.0019	MB18p12_f_WSB_VLAD_2-14-24.csv	Plcl2,Rims3,Syt4
biological_process	GO:0099177	regulation of trans-synaptic signaling	2.15e-18	9.90e-01	2.17e-18	2.15e-18	1.83e-15	100	999	766	19650	0.1001	0.039	0.1305	0.0508	MB18p12_m_129S1_VLAD_2-15-24.csv	Adcy1,Apba1,Arc,Arrb2,Baiap2,Bcr,Begain,Brsk1,Cacng3,Cacng7,Calb1,Calb2,Camk2a,Cfl1,Clstn3,Cnrip1,Crtc1,Ctnnd2,Cyp46a1,Dlg4,Dlgap3,Dnm1,Dvl1,Egr1,Eif4a3,Epha4,Fam107a,Gfap,Git1,Glul,Gria2,Grin1,Grk2,Grm3,Igsf8,Ina,Iqsec2,Jph3,Jph4,Kat2a,Kcnj10,Kif5b,Lamp5,Lgi1,Lrrtm1,Mecp2,Mef2c,Mgll,Myo6,Ncam1,Ncs1,Neurl1a,Nptn,Npy,Nrgn,Nrxn3,Nsg1,Nsmf,Penk,Pfn1,Pink1,Plcl2,Plk2,Plppr4,Ppfia3,Prkaca,Prkar1b,Prkc…
biological_process	GO:0099177	regulation of trans-synaptic signaling	2.15e-18	9.90e-01	2.17e-18	1.00e+00	1.00e+00	0	3	766	19650	0	0.039	0	0.0002	MB18p12_m_AJ_VLAD_2-15-24.csv
biological_process	GO:0099177	regulation of trans-synaptic signaling	2.15e-18	9.90e-01	2.17e-18	1.86e-08	9.35e-06	26	187	766	19650	0.139	0.039	0.0339	0.0095	MB18p12_m_C57_VLAD_2-15-24.csv	Bcr,Begain,Cacnb3,Camk2a,Crtc1,Dlgap3,Dvl1,Fam107a,Gfap,Git1,Jph3,Ncs1,Neurl1a,Npy,Nsmf,Plk2,Rapgef4,Rims1,Rims4,S100b,Shank1,Shank2,Shank3,Sipa1l1,Srf,Tspoap1
biological_process	GO:0099177	regulation of trans-synaptic signaling	2.15e-18	9.90e-01	2.17e-18	1.00e+00	1.00e+00	0	5	766	19650	0	0.039	0	0.0003	MB18p12_m_CAST_VLAD_2-15-24.csv
biological_process	GO:0099177	regulation of trans-synaptic signaling	2.15e-18	9.90e-01	2.17e-18	1.90e-15	4.45e-12	52	377	766	19650	0.1379	0.039	0.0679	0.0192	MB18p12_m_NOD_VLAD_2-15-24.csv	Adcy1,Cacnb4,Cacng3,Camk2a,Clstn1,Clstn3,Cux2,Cyp46a1,Dbi,Egr1,Fam107a,Gfap,Git1,Gpr158,Hap1,Homer3,Igsf21,Igsf8,Kcnc4,Kif5b,L1cam,Lamp5,Lrrc4c,Lzts1,Mef2c,Myo6,Npy,Nr3c2,Nrxn3,Nsmf,Pak1,Penk,Phf24,Plcl2,Prkar1b,Prrt2,Ptprd,Rab3a,Rap1a,Rapgef4,Rgs4,S100b,Shank1,Shank3,Slc4a10,Snap47,Stx1a,Stxbp1,Syt1,Syt4,Vgf,Wnk1
biological_process	GO:0099177	regulation of trans-synaptic signaling	2.15e-18	9.90e-01	2.17e-18	3.70e-10	8.32e-08	49	469	766	19650	0.1045	0.039	0.064	0.0239	MB18p12_m_NZO_VLAD_2-15-24.csv	Adcy1,Agt,Apba1,Arc,Bcr,Cacng7,Calb1,Calb2,Camk2a,Crtc1,Ctnnd2,Dlgap3,Fam107a,Gfap,Git1,Grm3,Iqsec2,Jph3,Jph4,Kcnj10,Lgi1,Mef2c,Myo6,Ncan,Neurl1a,Nsmf,Plat,Prrt1,Prrt2,Rab3a,Rapgef4,Rims1,Rims4,Rin1,S100b,Shank1,Shank2,Shank3,Sipa1l1,Slc1a3,Slc38a2,Snap47,Srf,Syngap1,Syt4,Tspoap1,Tubb2b,Ube2i,Wnk1
biological_process	GO:0099177	regulation of trans-synaptic signaling	2.15e-18	9.90e-01	2.17e-18	2.15e-07	3.63e-05	32	297	766	19650	0.1077	0.039	0.0418	0.0151	MB18p12_m_PWK_VLAD_2-15-24.csv	Adcy1,Adora2a,Apba1,Baiap2,Cacng3,Cacng4,Camk2a,Cbln1,Drd1,Drd2,Egr1,Fam107a,Gfap,Iqsec2,Lamp5,Myo6,Ncs1,Npy,Nrxn3,Nsmf,Penk,Plcl2,Ptpn5,Rgs4,Rims1,Shank1,Shank2,Shank3,Srf,Tac1,Tspoap1,Vgf
biological_process	GO:0099177	regulation of trans-synaptic signaling	2.15e-18	9.90e-01	2.17e-18	9.90e-01	1.00e+00	1	116	766	19650	0.0086	0.039	0.0013	0.0059	MB18p12_m_WSB_VLAD_2-15-24.csv	Synpr
biological_process	GO:0023051	regulation of signaling	4.34e-18	9.72e-01	4.47e-18	4.73e-01	6.23e-01	1	3	3780	19650	0.3333	0.1924	0.0003	0.0002	MB18p12_f_129S1_VLAD_2-14-24.csv	Igfbp6
biological_process	GO:0023051	regulation of signaling	4.34e-18	9.72e-01	4.47e-18	1.17e-02	1.73e-01	42	156	3780	19650	0.2692	0.1924	0.0111	0.0079	MB18p12_f_AJ_VLAD_2-14-24.csv	Babam2,Calb2,Cdk16,Cdkn2d,Chga,Creb3,Dok6,Egr1,Emp2,Fam89b,Fgf1,Frs2,Gsn,Hes5,Hipk2,Homer2,Igfbp4,Lamp5,Lrrtm1,Nfkbia,Npy,Nrxn3,Pak6,Pam16,Pdia6,Pim3,Plcl2,Prrt2,Rapgef4,Rasl11b,Rassf2,Rims4,Rtn4r,S100b,Snap47,Syt4,Tbc1d16,Traf3,Txndc15,Vgf,Xbp1,Zeb1
biological_process	GO:0023051	regulation of signaling	4.34e-18	9.72e-01	4.47e-18	2.34e-10	8.85e-08	107	313	3780	19650	0.3419	0.1924	0.0283	0.0159	MB18p12_f_C57_VLAD_2-14-24.csv	Abat,Adcy1,Adcy5,Agap2,Apba1,Apc,Apod,Appl2,Arrb1,Atp6v0c,Bcl2l2,Bcr,Brsk1,Cacng7,Calb2,Camk2a,Cdc42bpa,Cdk16,Crtc1,Ctnnd2,Ctsd,Daam2,Dab2ip,Dact3,Dcn,Dlg4,Dlgap3,Dnajc27,Dok6,Dvl1,Ecrg4,Fam107a,Fgf1,Gas6,Gnal,Grk2,Grk3,Gsn,Hipk2,Homer2,Id1,Igf2,Igfbp2,Igfbp7,Iqsec2,Iqsec3,Itpr1,Jph4,Kl,Lats2,Map3k10,Map4k4,Maz,Mcf2l,Mecp2,Msx1,Mturn,Mvb12b,Myo6,Nacc2,Ndrg2,Neurl1a,Nf2,Npy,Nr4a2,Nsmf,Pak6,Plxnb1,…
biological_process	GO:0023051	regulation of signaling	4.34e-18	9.72e-01	4.47e-18	4.34e-18	1.18e-14	202	594	3780	19650	0.3401	0.1924	0.0534	0.0302	MB18p12_f_CAST_VLAD_2-14-24.csv	Abat,Abhd17a,Ache,Adcy1,Adcy5,Agap2,Apba1,Apc,Apln,Appl2,Arc,Arrb1,Atp6v0c,Axl,Bcl2l2,Bcl9l,Bcr,Begain,Brsk1,Cacng7,Calb2,Camk2a,Camk2n1,Castor2,Ccn3,Cdc42bpa,Cdh13,Cdk16,Chga,Clstn3,Cnih3,Crhbp,Crtc1,Csnk1g2,Ctnnd2,Cx3cl1,Daam2,Dab1,Dab2ip,Dact3,Dcn,Dgkz,Dlgap3,Dnajc27,Doc2b,Dok6,Dusp8,Dvl1,Dync1li1,Dynlt1f,Egln1,Eif4ebp2,Enho,Eno1,Eps8,Erbin,Ezr,F3,Fam107a,Fam89b,Fermt2,Fgf1,Fgfr3,Frs2,Gfap,Git…
biological_process	GO:0023051	regulation of signaling	4.34e-18	9.72e-01	4.47e-18	1.87e-03	2.27e-02	14	33	3780	19650	0.4242	0.1924	0.0037	0.0017	MB18p12_f_NOD_VLAD_2-14-24.csv	Adora2a,Adra2c,Avp,Ecrg4,Grb14,Gucy1a1,Igf2,Igfbp2,Npy,Penk,Prkcd,Sez6,Tac1,Zic1
biological_process	GO:0023051	regulation of signaling	4.34e-18	9.72e-01	4.47e-18	1.27e-02	9.40e-02	31	109	3780	19650	0.2844	0.1924	0.0082	0.0055	MB18p12_f_NZO_VLAD_2-14-24.csv	Arf6,Baiap2,Brd4,Crbn,Dcn,Dnm1,Ecrg4,Egr1,Epha4,Fgfr3,Gh,Gpc5,Grin2b,Igf2,Igfbp2,Ina,Mef2c,Msx1,Ndrg2,Neurod2,Nrgn,Nrxn3,Ppp3ca,Prkcg,Prl,Prrt1,Prrt2,Rapgef4,Slc1a3,Sox10,Srf
biological_process	GO:0023051	regulation of signaling	4.34e-18	9.72e-01	4.47e-18	3.38e-05	1.61e-03	102	366	3780	19650	0.2787	0.1924	0.027	0.0186	MB18p12_f_PWK_VLAD_2-14-24.csv	Adcy1,Adcy5,Agap2,Apba1,Apc,Arrb1,Atp6v0c,Bcl2l2,Begain,Brsk1,Cacnb3,Camk2a,Ccn3,Cdk16,Cib1,Cplx2,Crtc1,Csnk1g2,Cx3cl1,Dab2ip,Dact3,Dbi,Dgkz,Dlgap3,Dok6,Dusp6,Dvl1,Egr1,Enho,Fam107a,Gfap,Git1,Glul,Hipk2,Hspa8,Igfbp2,Iqsec3,Itpr1,Jph3,Kcnj10,Kit,Llgl1,Map3k10,Map4k4,Mapk8ip1,Maz,Mgll,Mt3,Myo6,Nacc2,Ncs1,Ndrg2,Neurl1a,Nf2,Nsmf,Pak6,Palm,Pbxip1,Pcbp4,Penk,Pfdn5,Phpt1,Plxnb1,Ppp1r16b,Ppp1r9b,Prex1,Ps…
biological_process	GO:0023051	regulation of signaling	4.34e-18	9.72e-01	4.47e-18	5.86e-01	6.56e-01	7	37	3780	19650	0.1892	0.1924	0.0019	0.0019	MB18p12_f_WSB_VLAD_2-14-24.csv	Chga,Nfkbia,Pdia6,Plcl2,Rasd2,Rims3,Syt4
biological_process	GO:0023051	regulation of signaling	4.34e-18	9.72e-01	4.47e-18	7.47e-18	5.64e-15	302	999	3780	19650	0.3023	0.1924	0.0799	0.0508	MB18p12_m_129S1_VLAD_2-15-24.csv	2210016L21Rik,Abat,Abhd17a,Ache,Adcy1,Adcy5,Adrm1,Agap2,Akt1,Akt2,Akt3,Ankrd13c,Ap1ar,Apba1,Apc,Appl2,Arc,Arfgap1,Arhgap35,Arl6ip5,Arrb1,Arrb2,Atp6ap2,Atp6v0c,Axl,Babam2,Bag5,Baiap2,Bcap31,Bcl2l2,Bcl9l,Bcr,Begain,Bmyc,Bok,Brd4,Brsk1,C1qtnf4,Cacng3,Cacng7,Calb1,Calb2,Calr,Camk2a,Cav2,Cc2d1a,Ccn3,Cd47,Cdc37,Cdc42bpa,Cdk11b,Cdk16,Cdkn2d,Cfl1,Chga,Clstn3,Cnih2,Cnrip1,Creb3,Crim1,Crtc1,Csnk1g2,Csnk2b,…
biological_process	GO:0023051	regulation of signaling	4.34e-18	9.72e-01	4.47e-18	4.73e-01	5.34e-01	1	3	3780	19650	0.3333	0.1924	0.0003	0.0002	MB18p12_m_AJ_VLAD_2-15-24.csv	Pam16
biological_process	GO:0023051	regulation of signaling	4.34e-18	9.72e-01	4.47e-18	4.39e-09	9.31e-06	70	187	3780	19650	0.3743	0.1924	0.0185	0.0095	MB18p12_m_C57_VLAD_2-15-24.csv	Adcy5,Agap2,Akt2,Appl2,Arrb1,Bcl2l2,Bcr,Begain,Cacnb3,Camk2a,Cdk16,Crtc1,Csnk1g2,Daam2,Dab2ip,Dact3,Dlgap3,Dnajc27,Dok6,Dvl1,Ecrg4,Fam107a,Fgf1,Gfap,Gh,Git1,Gpr27,Grk3,Homer2,Iqsec3,Itpr1,Jph3,Map3k10,Maz,Mturn,Nacc2,Ncs1,Ndrg2,Neurl1a,Nf2,Npy,Nsmf,Pak6,Palm,Plk2,Plxnb1,Ppp1r9b,Psd,Psd2,Psd3,Rap1gap2,Rapgef1,Rapgef4,Rasl10b,Rims1,Rims4,S100a13,S100b,Sash1,Shank1,Shank2,Shank3,Sipa1l1,Srf,Tbc1d16,…
biological_process	GO:0023051	regulation of signaling	4.34e-18	9.72e-01	4.47e-18	1.00e+00	1.00e+00	0	5	3780	19650	0	0.1924	0	0.0003	MB18p12_m_CAST_VLAD_2-15-24.csv
biological_process	GO:0023051	regulation of signaling	4.34e-18	9.72e-01	4.47e-18	7.31e-11	2.46e-08	125	377	3780	19650	0.3316	0.1924	0.0331	0.0192	MB18p12_m_NOD_VLAD_2-15-24.csv	Adcy1,Appl2,Atp2b4,Atp6v0c,Bok,Cacnb4,Cacng3,Camk2a,Ccn3,Cd47,Cdh13,Chga,Cited2,Clstn1,Clstn3,Cnih2,Csnk1g2,Cux2,Cx3cl1,Cyp46a1,Daam2,Dbi,Dgkz,Doc2b,Dusp26,Egr1,Emp2,Eps15,Erbin,Faim2,Fam107a,Fgf1,Frs2,Gfap,Git1,Got1,Gpr158,Gprasp1,Hap1,Hipk2,Homer3,Igfbp2,Igfbp6,Igsf21,Igsf8,Iqsec3,Kcnc4,Kif5b,L1cam,Lamp5,Lingo1,Lpar1,Lrrc4c,Lzts1,Map4k4,Mef2c,Mt3,Mturn,Myo6,Ndrg2,Ndrg4,Nek7,Nf2,Nlk,Npy,Nr3c2,Nr…
biological_process	GO:0023051	regulation of signaling	4.34e-18	9.72e-01	4.47e-18	1.66e-10	5.03e-08	147	469	3780	19650	0.3134	0.1924	0.0389	0.0239	MB18p12_m_NZO_VLAD_2-15-24.csv	Abat,Adcy1,Adcy5,Agap2,Agt,Akt2,Akt3,Ankrd13c,Apba1,Apc,Apod,Appl2,Arc,Arrb1,Atp6v0c,Axl,Bcl2l2,Bcr,Brd4,Cacng7,Calb1,Calb2,Camk2a,Cdc42bpa,Cdk16,Cdkn2d,Cited2,Crim1,Crtc1,Csnk1g2,Ctnnd2,Daam2,Dab2ip,Dact3,Dgkz,Dlgap3,Dnajc27,Doc2b,Dok6,Ednrb,Emp2,Eno1,Eps15,Eps8,Erbin,Fam107a,Fermt2,Fgf1,Gfap,Ggnbp2,Git1,Glud1,Gna12,Got1,Gpc5,Gprc5b,Grina,Grk3,Grm3,Hes1,Homer2,Hspb1,Igfbp6,Iqsec2,Iqsec3,Irak1,It…
biological_process	GO:0023051	regulation of signaling	4.34e-18	9.72e-01	4.47e-18	1.45e-06	1.49e-04	91	297	3780	19650	0.3064	0.1924	0.0241	0.0151	MB18p12_m_PWK_VLAD_2-15-24.csv	Ache,Adcy1,Adora2a,Adrm1,Akt3,Apba1,Apc,Apod,Appl2,Arid4a,Baiap2,Brd4,C1qtnf4,Cacng3,Cacng4,Calr,Camk2a,Cbln1,Cd47,Cdh13,Cdk11b,Cdk16,Chga,Cited2,Daam2,Dab2ip,Dgkd,Dnajc27,Dok6,Drd1,Drd2,Egr1,Eps15,Eps8,Fam107a,Fermt2,Fgf1,Fgfr3,Foxp1,Frs2,Gfap,Gpc5,Grk3,Homer2,Iqsec2,Iqsec3,Lamp5,Llgl1,Mtdh,Mturn,Myo6,Myrip,Ncs1,Nf2,Nfkbia,Npy,Nrxn3,Nsmf,Pde10a,Penk,Pex5l,Plcl2,Plxnb1,Prex2,Psd2,Psd3,Ptpn5,Rap1g…
biological_process	GO:0023051	regulation of signaling	4.34e-18	9.72e-01	4.47e-18	9.72e-01	1.00e+00	15	116	3780	19650	0.1293	0.1924	0.004	0.0059	MB18p12_m_WSB_VLAD_2-15-24.csv	Aimp1,Avpi1,Bcap31,Endog,Gpx1,Lamtor5,Mpc2,Nenf,Pdcd10,Pdcd6,Psmd10,Rwdd1,Sar1b,Synpr,Uqcc2
biological_process	GO:0016043	cellular component organization	1.33e-17	8.17e-01	1.63e-17	6.39e-01	7.26e-01	1	3	5660	19650	0.3333	0.288	0.0002	0.0002	MB18p12_f_129S1_VLAD_2-14-24.csv	Mgp
biological_process	GO:0016043	cellular component organization	1.33e-17	8.17e-01	1.63e-17	3.23e-02	2.26e-01	56	156	5660	19650	0.359	0.288	0.0099	0.0079	MB18p12_f_AJ_VLAD_2-14-24.csv	Apex1,Atg101,Babam2,Bex1,Bicdl1,C1ql3,Caly,Cck,Cdk16,Cldn11,Coro1a,Dzip1,Egr1,Eif6,Emc9,Emp2,Gsn,H1f2,H2ac24,Hes5,Hsp90aa1,Kif3a,Kif5a,Laptm4b,Lpl,Lrrtm1,Mag,Mphosph8,Neurod6,Nrxn3,Pacsin3,Pak6,Phactr3,Pqbp1,Prrt2,Rsph9,Rtn4r,S100b,Sgk1,Snap47,Sncb,Spint2,Spns1,Stmn4,Syt4,Taf13,Tex264,Tmed9,Top1,Trak2,Trp53inp2,Tspan33,Tssc4,Tubb4a,Txndc15,Wasf3
biological_process	GO:0016043	cellular component organization	1.33e-17	8.17e-01	1.63e-17	4.58e-06	2.98e-04	127	313	5660	19650	0.4058	0.288	0.0224	0.0159	MB18p12_f_C57_VLAD_2-14-24.csv	Adarb1,Adcy1,Agap2,Ahcyl1,Apc,Appl2,Arl6ip1,Arrb1,Atp6v0c,Atxn7l3,Bcl2l2,Bcr,Bicdl1,Brd2,Brsk1,Bsn,Btbd3,Caly,Camk2a,Cck,Cdc42bpa,Cdk16,Cfap298,Chd3,Cldn11,Clmn,Coa5,Crtc1,Ctnnd2,Ctsd,Daam2,Dab2ip,Dlg2,Dlg4,Dlgap3,Dnal1,Dvl1,Dzip1,Epas1,Epb41l1,Epb41l2,Fa2h,Fam107a,Fgf13,Fmn2,Fmnl2,Gas6,Gldc,Gpm6b,Gsn,H3c15,Hopx,Huwe1,Iqsec2,Iqsec3,Kif5a,Kif5c,Kifc2,Laptm4b,Lix1,Mag,Map2,Map4k4,Marf1,Mast2,Mecp2,…
biological_process	GO:0016043	cellular component organization	1.33e-17	8.17e-01	1.63e-17	1.26e-06	6.15e-05	224	594	5660	19650	0.3771	0.288	0.0396	0.0302	MB18p12_f_CAST_VLAD_2-14-24.csv	Ache,Acsl3,Adarb1,Adcy1,Add3,Agap2,Ahcyl1,Ahi1,Ajm1,Alkbh5,Apc,Appl2,Arc,Arhgap5,Arhgef10l,Arhgef17,Arrb1,Atl1,Atp6v0c,Atp6v1d,Atxn7l3,Bcl2l2,Bcr,Bicdl1,Brsk1,Bscl2,Bsn,Caly,Camk2a,Cbx7,Cck,Cdc42bpa,Cdh13,Cdk16,Chd3,Clmn,Clstn3,Cntnap1,Coa5,Coq7,Coro1a,Crtac1,Crtc1,Csrp1,Ctnnd2,Cul9,Cx3cl1,Daam2,Dab1,Dab2ip,Dgkz,Dlg2,Dlgap3,Dvl1,Dync1li1,Dynlt1f,Dzip1,Elfn2,Emc8,Emc9,Enah,Epb41l1,Ephb6,Epop,Eps8,…
biological_process	GO:0016043	cellular component organization	1.33e-17	8.17e-01	1.63e-17	7.76e-01	8.03e-01	8	33	5660	19650	0.2424	0.288	0.0014	0.0017	MB18p12_f_NOD_VLAD_2-14-24.csv	Adora2a,Cdh22,Ermn,Pdlim2,Prkcd,Rps14,Sez6,Sgk1
biological_process	GO:0016043	cellular component organization	1.33e-17	8.17e-01	1.63e-17	4.89e-04	1.56e-02	48	109	5660	19650	0.4404	0.288	0.0085	0.0055	MB18p12_f_NZO_VLAD_2-14-24.csv	Actb,Actn1,Arf6,Atxn2,Baiap2,Brd4,C1ql3,Calml4,Clip3,Dnm1,Egr1,Eif5b,Epb41l3,Epha4,Fgfr3,Fus,Grin2b,H2ac24,Hsp90aa1,Ina,Kif3a,Kmt2e,Map1b,Map9,Mapre3,Mef2c,Mia,Mrtfb,Nefm,Neurod2,Neurod6,Nrxn3,Ppp1r12a,Ppp3ca,Prdm8,Prrt1,Prrt2,Rab5if,Rac3,Rtf1,Sf3a2,Sncb,Srf,Tenm2,Top1,Trappc4,Tubb4a,Zfp365
biological_process	GO:0016043	cellular component organization	1.33e-17	8.17e-01	1.63e-17	1.30e-05	6.35e-04	143	366	5660	19650	0.3907	0.288	0.0253	0.0186	MB18p12_f_PWK_VLAD_2-14-24.csv	Actn1,Adarb1,Adcy1,Agap2,Apc,Arhgef4,Arrb1,Atp6v0c,Bcl2l2,Bicdl1,Brd2,Brsk1,Cacnb3,Camk2a,Cbx6,Cdk16,Chd3,Ciao2a,Cib1,Cox17,Cox7a2,Cox7a2l,Crtc1,Cx3cl1,Dab2ip,Dgkz,Dlgap3,Dvl1,Dzip1,Egr1,Elmod1,Epas1,Epb41l1,Fam107a,Fau,Gfap,Git1,Gldc,Gpx4,H2ac19,Hdac5,Hopx,Hspa8,Impact,Iqsec3,Kcnj10,Kif5a,Kifc2,Kit,Llgl1,Map2,Map4k4,Mast2,Mbp,Metrn,Mgll,Micos13,Mllt6,Mt3,Mtss2,Myo6,Nacc2,Ndufa1,Ndufa2,Ndufa3,Ndu…
biological_process	GO:0016043	cellular component organization	1.33e-17	8.17e-01	1.63e-17	5.12e-01	6.04e-01	11	37	5660	19650	0.2973	0.288	0.0019	0.0019	MB18p12_f_WSB_VLAD_2-14-24.csv	Acin1,Bscl2,Caly,Cck,Crtac1,Hsp90aa1,Manf,Mcts1,Rsrp1,Sgk1,Syt4
biological_process	GO:0016043	cellular component organization	1.33e-17	8.17e-01	1.63e-17	1.33e-17	9.07e-15	410	999	5660	19650	0.4104	0.288	0.0724	0.0508	MB18p12_m_129S1_VLAD_2-15-24.csv	Ache,Acsl3,Actb,Actn1,Adarb1,Adcy1,Add2,Add3,Adrm1,Agap2,Ahcyl1,Ahi1,Akap8l,Akt1,Akt2,Akt3,Anp32e,Ap1m1,Ap2m1,Apc,Apex1,Appl2,Aqp4,Arc,Arhgap35,Arhgef17,Arhgef4,Arrb1,Atg101,Atp6ap1,Atp6ap2,Atp6v0a1,Atp6v0c,Atp6v0d1,Atp6v1b2,Atp6v1d,Atp6v1g2,Atp6v1h,Atxn10,Atxn7l3,Aup1,B4gat1,Babam2,Bag5,Baiap2,Bap1,Basp1,Bcl2l2,Bcr,Bex1,Bicdl1,Bin1,Bmyc,Bok,Borcs5,Brd2,Brd3,Brd4,Brsk1,Bscl2,Btbd3,C1ql2,C1ql3,Cal…
biological_process	GO:0016043	cellular component organization	1.33e-17	8.17e-01	1.63e-17	1.00e+00	1.00e+00	0	3	5660	19650	0	0.288	0	0.0002	MB18p12_m_AJ_VLAD_2-15-24.csv
biological_process	GO:0016043	cellular component organization	1.33e-17	8.17e-01	1.63e-17	9.59e-04	2.12e-02	74	187	5660	19650	0.3957	0.288	0.0131	0.0095	MB18p12_m_C57_VLAD_2-15-24.csv	Agap2,Akt2,Appl2,Arrb1,Bcl2l2,Bcr,Bicdl1,Cacnb3,Camk2a,Cdk16,Chd3,Cldn11,Clmn,Crtc1,Daam2,Dab2ip,Dlgap3,Dvl1,Dzip1,Ehmt2,Elfn2,Eml2,Epas1,Epb41l1,Epop,Fam107a,Farp1,Fbf1,Gas2l1,Gfap,Git1,Hdac5,Iqsec3,Kif5a,Kifc2,Mag,Marf1,Mast2,Metrn,Mllt6,Msl1,Mtss2,Nacc2,Neurl1a,Neurod6,Nf2,Oxsr1,Pak6,Palm,Phactr3,Plekhm2,Plk2,Plxnb1,Ppp1r9b,Psd,Rap1gap2,Rims1,Rnd2,Rps14,S100b,Samd14,Shank1,Shank2,Shank3,Sipa1l…
biological_process	GO:0016043	cellular component organization	1.33e-17	8.17e-01	1.63e-17	8.17e-01	8.30e-01	1	5	5660	19650	0.2	0.288	0.0002	0.0003	MB18p12_m_CAST_VLAD_2-15-24.csv	Spint2
biological_process	GO:0016043	cellular component organization	1.33e-17	8.17e-01	1.63e-17	3.86e-04	8.40e-03	139	377	5660	19650	0.3687	0.288	0.0246	0.0192	MB18p12_m_NOD_VLAD_2-15-24.csv	Actn1,Adcy1,Alcam,Appl2,Aqp4,Arhgap32,Arhgef17,Arhgef4,Asap1,Atp6v0c,Bok,Bscl2,Btbd3,Cacnb4,Camk2a,Cdh13,Cdh22,Clmn,Clstn3,Csrp1,Cx3cl1,Daam2,Dgkz,Dync1li2,Dzip1,Egr1,Elavl4,Emp2,Epas1,Epb41l3,Eps15,Ermn,Fam107a,Fgf13,Fscn1,Gabra1,Gabra3,Gabra5,Gap43,Gfap,Git1,Gldc,Gpx4,H1f2,Hap1,Hopx,Hsp90aa1,Igsf21,Iqsec3,Kcnc4,Kcnf1,Kif3a,Kif5b,Klk8,L1cam,Lcat,Lingo1,Lpar1,Lrrc4c,Map1b,Map4,Map4k4,Map9,Mbp,Mef…
biological_process	GO:0016043	cellular component organization	1.33e-17	8.17e-01	1.63e-17	4.49e-10	9.67e-08	197	469	5660	19650	0.42	0.288	0.0348	0.0239	MB18p12_m_NZO_VLAD_2-15-24.csv	Actn1,Adarb1,Adcy1,Add3,Agap2,Agt,Ahcyl1,Akt2,Akt3,Alkbh5,Anp32e,Apc,Apex1,Appl2,Aqp4,Arc,Arhgap5,Arhgef17,Arhgef26,Arrb1,Atp6v0c,Atp6v1d,B4gat1,Bcl2l2,Bcr,Bex1,Bicdl1,Brd4,Bscl2,Btbd3,C1qb,C1ql2,C1ql3,Caly,Camk2a,Cdc42bpa,Cdk16,Chd3,Clmn,Coa5,Crtac1,Crtc1,Ctnna2,Ctnnd2,Daam2,Dab2ip,Dgkz,Dlg2,Dlgap3,Dnal1,Dync1li2,Dzip1,Eif2s2,Eif5b,Elfn2,Emp2,Epas1,Epb41l1,Epb41l2,Eps15,Eps8,Fam107a,Farp1,Fermt2…
biological_process	GO:0016043	cellular component organization	1.33e-17	8.17e-01	1.63e-17	5.05e-05	2.44e-03	117	297	5660	19650	0.3939	0.288	0.0207	0.0151	MB18p12_m_PWK_VLAD_2-15-24.csv	Ablim2,Ache,Actn1,Adcy1,Add3,Adora2a,Adrm1,Akt3,Apc,Appl2,Aqp4,Arhgap21,Arhgef4,Arid4a,Atg101,Baiap2,Bex1,Bicdl1,Brd2,Brd4,Btbd3,Calr,Camk2a,Cbln1,Cdh13,Cdk11b,Cdk16,Chd3,Cldn11,Clip4,Cnp,Daam2,Dab2ip,Dek,Drd1,Drd2,Dzip1,Egr1,Eif5b,Elavl4,Epb41l3,Eps15,Eps8,Fam107a,Farp1,Fermt2,Fgf13,Fgfr3,Fmn2,Foxp1,Gfap,Gldc,Hdgfl2,Hopx,Hsp90aa1,Inf2,Ino80b,Iqsec2,Iqsec3,Jup,Kansl3,Kif5a,Kifc2,Lix1,Llgl1,Lpl,Ma…
biological_process	GO:0016043	cellular component organization	1.33e-17	8.17e-01	1.63e-17	3.30e-02	2.16e-01	43	116	5660	19650	0.3707	0.288	0.0076	0.0059	MB18p12_m_WSB_VLAD_2-15-24.csv	Bloc1s2,Coa3,Coprs,Dmac1,Emg1,Endog,Gpx1,Hpf1,Klk8,Lamtor5,Lsm3,Med21,Mia,Ndufa11,Ndufa2,Ndufaf5,Ndufb1,Ndufb2,Ndufb3,Ndufb4,Ndufb6,Ndufb7,Ndufs5,Pdcd10,Pdcd6,Pisd,Psmd10,Psmd13,Psmg4,Rnf7,Romo1,Sar1b,Sdhaf4,Snrpe,Supt4a,Tbca,Timm10,Tmem147,Trappc4,Tuba1c,Uqcc2,Vmp1,Znhit3
biological_process	GO:0042274	ribosomal small subunit biogenesis	2.24e-17	8.13e-01	2.76e-17	1.00e+00	1.00e+00	0	3	104	19650	0	0.0053	0	0.0002	MB18p12_f_129S1_VLAD_2-14-24.csv
biological_process	GO:0042274	ribosomal small subunit biogenesis	2.24e-17	8.13e-01	2.76e-17	1.00e+00	1.00e+00	0	156	104	19650	0	0.0053	0	0.0079	MB18p12_f_AJ_VLAD_2-14-24.csv
biological_process	GO:0042274	ribosomal small subunit biogenesis	2.24e-17	8.13e-01	2.76e-17	8.13e-01	8.71e-01	1	313	104	19650	0.0032	0.0053	0.0096	0.0159	MB18p12_f_C57_VLAD_2-14-24.csv	Rps14
biological_process	GO:0042274	ribosomal small subunit biogenesis	2.24e-17	8.13e-01	2.76e-17	9.54e-02	3.00e-01	6	594	104	19650	0.0101	0.0053	0.0577	0.0302	MB18p12_f_CAST_VLAD_2-14-24.csv	Rps12,Rps14,Rps21,Rps23,Rps24,Rps27
biological_process	GO:0042274	ribosomal small subunit biogenesis	2.24e-17	8.13e-01	2.76e-17	1.61e-01	2.50e-01	1	33	104	19650	0.0303	0.0053	0.0096	0.0017	MB18p12_f_NOD_VLAD_2-14-24.csv	Rps14
biological_process	GO:0042274	ribosomal small subunit biogenesis	2.24e-17	8.13e-01	2.76e-17	1.00e+00	1.00e+00	0	109	104	19650	0	0.0053	0	0.0055	MB18p12_f_NZO_VLAD_2-14-24.csv
biological_process	GO:0042274	ribosomal small subunit biogenesis	2.24e-17	8.13e-01	2.76e-17	2.24e-17	1.04e-14	22	366	104	19650	0.0601	0.0053	0.2115	0.0186	MB18p12_f_PWK_VLAD_2-14-24.csv	Fau,Rps11,Rps12,Rps13,Rps14,Rps15,Rps15a,Rps16,Rps17,Rps19,Rps21,Rps23,Rps24,Rps25,Rps27,Rps27l,Rps28,Rps5,Rps7,Rps8,Rps9,Rpsa
biological_process	GO:0042274	ribosomal small subunit biogenesis	2.24e-17	8.13e-01	2.76e-17	1.00e+00	1.00e+00	0	37	104	19650	0	0.0053	0	0.0019	MB18p12_f_WSB_VLAD_2-14-24.csv
biological_process	GO:0042274	ribosomal small subunit biogenesis	2.24e-17	8.13e-01	2.76e-17	8.25e-02	2.95e-01	9	999	104	19650	0.009	0.0053	0.0865	0.0508	MB18p12_m_129S1_VLAD_2-15-24.csv	Nop56,Rps14,Rps19bp1,Rps21,Rps27,Rps7,Rsl1d1,Tsr3,Utp3
biological_process	GO:0042274	ribosomal small subunit biogenesis	2.24e-17	8.13e-01	2.76e-17	1.00e+00	1.00e+00	0	3	104	19650	0	0.0053	0	0.0002	MB18p12_m_AJ_VLAD_2-15-24.csv
biological_process	GO:0042274	ribosomal small subunit biogenesis	2.24e-17	8.13e-01	2.76e-17	6.31e-01	7.35e-01	1	187	104	19650	0.0053	0.0053	0.0096	0.0095	MB18p12_m_C57_VLAD_2-15-24.csv	Rps14
biological_process	GO:0042274	ribosomal small subunit biogenesis	2.24e-17	8.13e-01	2.76e-17	1.00e+00	1.00e+00	0	5	104	19650	0	0.0053	0	0.0003	MB18p12_m_CAST_VLAD_2-15-24.csv
biological_process	GO:0042274	ribosomal small subunit biogenesis	2.24e-17	8.13e-01	2.76e-17	1.40e-01	3.47e-01	4	377	104	19650	0.0106	0.0053	0.0385	0.0192	MB18p12_m_NOD_VLAD_2-15-24.csv	Rps14,Rps17,Rps27,Rps7
biological_process	GO:0042274	ribosomal small subunit biogenesis	2.24e-17	8.13e-01	2.76e-17	7.14e-01	7.96e-01	2	469	104	19650	0.0043	0.0053	0.0192	0.0239	MB18p12_m_NZO_VLAD_2-15-24.csv	Fcf1,Nop56
biological_process	GO:0042274	ribosomal small subunit biogenesis	2.24e-17	8.13e-01	2.76e-17	1.00e+00	1.00e+00	0	297	104	19650	0	0.0053	0	0.0151	MB18p12_m_PWK_VLAD_2-15-24.csv
biological_process	GO:0042274	ribosomal small subunit biogenesis	2.24e-17	8.13e-01	2.76e-17	1.26e-01	3.92e-01	2	116	104	19650	0.0172	0.0053	0.0192	0.0059	MB18p12_m_WSB_VLAD_2-15-24.csv	Emg1,Fcf1
biological_process	GO:0042254	ribosome biogenesis	8.57e-17	9.93e-01	8.63e-17	1.00e+00	1.00e+00	0	3	310	19650	0	0.0158	0	0.0002	MB18p12_f_129S1_VLAD_2-14-24.csv
biological_process	GO:0042254	ribosome biogenesis	8.57e-17	9.93e-01	8.63e-17	7.08e-01	7.68e-01	2	156	310	19650	0.0128	0.0158	0.0065	0.0079	MB18p12_f_AJ_VLAD_2-14-24.csv	Eif6,Fbll1
biological_process	GO:0042254	ribosome biogenesis	8.57e-17	9.93e-01	8.63e-17	9.93e-01	1.00e+00	1	313	310	19650	0.0032	0.0158	0.0032	0.0159	MB18p12_f_C57_VLAD_2-14-24.csv	Rps14
biological_process	GO:0042254	ribosome biogenesis	8.57e-17	9.93e-01	8.63e-17	4.62e-01	6.42e-01	10	594	310	19650	0.0168	0.0158	0.0323	0.0302	MB18p12_f_CAST_VLAD_2-14-24.csv	Glul,Rpl26,Rpl35a,Rps12,Rps14,Rps21,Rps23,Rps24,Rps27,Rrp1
biological_process	GO:0042254	ribosome biogenesis	8.57e-17	9.93e-01	8.63e-17	4.09e-01	4.76e-01	1	33	310	19650	0.0303	0.0158	0.0032	0.0017	MB18p12_f_NOD_VLAD_2-14-24.csv	Rps14
biological_process	GO:0042254	ribosome biogenesis	8.57e-17	9.93e-01	8.63e-17	5.15e-01	5.89e-01	2	109	310	19650	0.0183	0.0158	0.0065	0.0055	MB18p12_f_NZO_VLAD_2-14-24.csv	Eif5b,Sart1
biological_process	GO:0042254	ribosome biogenesis	8.57e-17	9.93e-01	8.63e-17	8.57e-17	3.52e-14	34	366	310	19650	0.0929	0.0158	0.1097	0.0186	MB18p12_f_PWK_VLAD_2-14-24.csv	Fau,Glul,Pin4,Rpl11,Rpl23a,Rpl24,Rpl26,Rpl27,Rpl35,Rpl35a,Rpl38,Rpl5,Rps11,Rps12,Rps13,Rps14,Rps15,Rps15a,Rps16,Rps17,Rps19,Rps21,Rps23,Rps24,Rps25,Rps27,Rps27l,Rps28,Rps5,Rps7,Rps8,Rps9,Rpsa,Znhit3
biological_process	GO:0042254	ribosome biogenesis	8.57e-17	9.93e-01	8.63e-17	1.00e+00	1.00e+00	0	37	310	19650	0	0.0158	0	0.0019	MB18p12_f_WSB_VLAD_2-14-24.csv
biological_process	GO:0042254	ribosome biogenesis	8.57e-17	9.93e-01	8.63e-17	8.72e-03	6.70e-02	26	999	310	19650	0.026	0.0158	0.0839	0.0508	MB18p12_m_129S1_VLAD_2-15-24.csv	Eif5b,Eif6,Esf1,Exosc4,Fbll1,Frg1,Glul,Ipo9,Noc2l,Nop56,Pa2g4,Pop7,Rbfa,Rps14,Rps19bp1,Rps21,Rps27,Rps7,Rrp1,Rsl1d1,Sart1,Trmt112,Tsr3,Utp3,Wdr74,Znhit3
biological_process	GO:0042254	ribosome biogenesis	8.57e-17	9.93e-01	8.63e-17	1.00e+00	1.00e+00	0	3	310	19650	0	0.0158	0	0.0002	MB18p12_m_AJ_VLAD_2-15-24.csv
biological_process	GO:0042254	ribosome biogenesis	8.57e-17	9.93e-01	8.63e-17	9.50e-01	9.66e-01	1	187	310	19650	0.0053	0.0158	0.0032	0.0095	MB18p12_m_C57_VLAD_2-15-24.csv	Rps14
biological_process	GO:0042254	ribosome biogenesis	8.57e-17	9.93e-01	8.63e-17	1.00e+00	1.00e+00	0	5	310	19650	0	0.0158	0	0.0003	MB18p12_m_CAST_VLAD_2-15-24.csv
biological_process	GO:0042254	ribosome biogenesis	8.57e-17	9.93e-01	8.63e-17	1.44e-01	3.47e-01	9	377	310	19650	0.0239	0.0158	0.029	0.0192	MB18p12_m_NOD_VLAD_2-15-24.csv	Rpl11,Rpl35a,Rpl5,Rplp0,Rps14,Rps17,Rps27,Rps7,Znhit3
biological_process	GO:0042254	ribosome biogenesis	8.57e-17	9.93e-01	8.63e-17	7.53e-01	8.25e-01	6	469	310	19650	0.0128	0.0158	0.0194	0.0239	MB18p12_m_NZO_VLAD_2-15-24.csv	Ddx17,Eif5b,Fcf1,Nop56,Pop5,Pop7
biological_process	GO:0042254	ribosome biogenesis	8.57e-17	9.93e-01	8.63e-17	8.50e-01	8.88e-01	3	297	310	19650	0.0101	0.0158	0.0097	0.0151	MB18p12_m_PWK_VLAD_2-15-24.csv	Eif5b,Frg1,Sart1
biological_process	GO:0042254	ribosome biogenesis	8.57e-17	9.93e-01	8.63e-17	1.03e-02	1.02e-01	6	116	310	19650	0.0517	0.0158	0.0194	0.0059	MB18p12_m_WSB_VLAD_2-15-24.csv	C1d,Emg1,Fcf1,Frg1,Pop5,Znhit3
biological_process	GO:0010646	regulation of cell communication	9.75e-17	9.73e-01	1.00e-16	4.73e-01	6.23e-01	1	3	3781	19650	0.3333	0.1924	0.0003	0.0002	MB18p12_f_129S1_VLAD_2-14-24.csv	Igfbp6
biological_process	GO:0010646	regulation of cell communication	9.75e-17	9.73e-01	1.00e-16	1.90e-02	1.98e-01	41	156	3781	19650	0.2628	0.1924	0.0108	0.0079	MB18p12_f_AJ_VLAD_2-14-24.csv	Babam2,Calb2,Cdk16,Cdkn2d,Chga,Creb3,Dok6,Egr1,Emp2,Fam89b,Fgf1,Frs2,Gsn,Hes5,Hipk2,Homer2,Igfbp4,Lamp5,Lrrtm1,Nfkbia,Npy,Nrxn3,Pak6,Pam16,Pdia6,Pim3,Plcl2,Prrt2,Rapgef4,Rasl11b,Rassf2,Rims4,Rtn4r,S100b,Snap47,Syt4,Traf3,Txndc15,Vgf,Xbp1,Zeb1
biological_process	GO:0010646	regulation of cell communication	9.75e-17	9.73e-01	1.00e-16	1.17e-09	2.42e-07	105	313	3781	19650	0.3355	0.1924	0.0278	0.0159	MB18p12_f_C57_VLAD_2-14-24.csv	Abat,Adcy1,Adcy5,Agap2,Apba1,Apc,Apod,Appl2,Arrb1,Atp6v0c,Bcl2l2,Bcr,Brsk1,Cacng7,Calb2,Camk2a,Cdc42bpa,Cdk16,Crtc1,Ctnnd2,Ctsd,Daam2,Dab2ip,Dact3,Dcn,Dlg4,Dlgap3,Dnajc27,Dok6,Dvl1,Ecrg4,Fam107a,Fgf1,Gas6,Gnal,Grk2,Grk3,Gsn,Hipk2,Homer2,Id1,Igf2,Igfbp2,Igfbp7,Iqsec2,Iqsec3,Itpr1,Jph4,Kl,Lats2,Map3k10,Map4k4,Maz,Mcf2l,Mecp2,Msx1,Mturn,Mvb12b,Myo6,Nacc2,Ndrg2,Neurl1a,Nf2,Npy,Nr4a2,Nsmf,Pak6,Plxnb1,…
biological_process	GO:0010646	regulation of cell communication	9.75e-17	9.73e-01	1.00e-16	2.31e-16	3.15e-13	197	594	3781	19650	0.3316	0.1924	0.0521	0.0302	MB18p12_f_CAST_VLAD_2-14-24.csv	Abat,Abhd17a,Adcy1,Adcy5,Agap2,Apba1,Apc,Apln,Appl2,Arc,Arrb1,Atp6v0c,Axl,Bcl2l2,Bcl9l,Bcr,Begain,Brsk1,Cacng7,Calb2,Camk2a,Camk2n1,Castor2,Ccn3,Cdc42bpa,Cdh13,Cdk16,Chga,Clstn3,Cnih3,Crhbp,Crtc1,Csnk1g2,Ctnnd2,Cx3cl1,Daam2,Dab1,Dab2ip,Dact3,Dcn,Dgkz,Dlgap3,Dnajc27,Doc2b,Dok6,Dusp8,Dvl1,Dync1li1,Dynlt1f,Egln1,Eif4ebp2,Enho,Eno1,Eps8,Erbin,Ezr,F3,Fam107a,Fam89b,Fermt2,Fgf1,Fgfr3,Frs2,Gfap,Git1,Gja…
biological_process	GO:0010646	regulation of cell communication	9.75e-17	9.73e-01	1.00e-16	1.88e-03	2.27e-02	14	33	3781	19650	0.4242	0.1924	0.0037	0.0017	MB18p12_f_NOD_VLAD_2-14-24.csv	Adora2a,Adra2c,Avp,Ecrg4,Grb14,Gucy1a1,Igf2,Igfbp2,Npy,Penk,Prkcd,Sez6,Tac1,Zic1
biological_process	GO:0010646	regulation of cell communication	9.75e-17	9.73e-01	1.00e-16	1.28e-02	9.40e-02	31	109	3781	19650	0.2844	0.1924	0.0082	0.0055	MB18p12_f_NZO_VLAD_2-14-24.csv	Arf6,Baiap2,Brd4,Crbn,Dcn,Dnm1,Ecrg4,Egr1,Epha4,Fgfr3,Gh,Gpc5,Grin2b,Igf2,Igfbp2,Ina,Mef2c,Msx1,Ndrg2,Neurod2,Nrgn,Nrxn3,Ppp3ca,Prkcg,Prl,Prrt1,Prrt2,Rapgef4,Slc1a3,Sox10,Srf
biological_process	GO:0010646	regulation of cell communication	9.75e-17	9.73e-01	1.00e-16	9.36e-05	3.85e-03	100	366	3781	19650	0.2732	0.1924	0.0264	0.0186	MB18p12_f_PWK_VLAD_2-14-24.csv	Adcy1,Adcy5,Agap2,Apba1,Apc,Arrb1,Atp6v0c,Bcl2l2,Begain,Brsk1,Cacnb3,Camk2a,Ccn3,Cdk16,Cib1,Cplx2,Crtc1,Csnk1g2,Cx3cl1,Dab2ip,Dact3,Dbi,Dgkz,Dlgap3,Dok6,Dusp6,Dvl1,Egr1,Enho,Fam107a,Gfap,Git1,Glul,Hipk2,Hspa8,Igfbp2,Iqsec3,Itpr1,Jph3,Kcnj10,Kit,Llgl1,Map3k10,Map4k4,Mapk8ip1,Maz,Mgll,Mt3,Myo6,Nacc2,Ncs1,Ndrg2,Neurl1a,Nf2,Nsmf,Pak6,Palm,Pbxip1,Pcbp4,Penk,Pfdn5,Phpt1,Plxnb1,Ppp1r16b,Ppp1r9b,Psd,Psd2…
biological_process	GO:0010646	regulation of cell communication	9.75e-17	9.73e-01	1.00e-16	5.86e-01	6.56e-01	7	37	3781	19650	0.1892	0.1924	0.0019	0.0019	MB18p12_f_WSB_VLAD_2-14-24.csv	Chga,Nfkbia,Pdia6,Plcl2,Rasd2,Rims3,Syt4
biological_process	GO:0010646	regulation of cell communication	9.75e-17	9.73e-01	1.00e-16	9.75e-17	5.53e-14	298	999	3781	19650	0.2983	0.1924	0.0788	0.0508	MB18p12_m_129S1_VLAD_2-15-24.csv	2210016L21Rik,Abat,Abhd17a,Adcy1,Adcy5,Adrm1,Agap2,Akt1,Akt2,Akt3,Ankrd13c,Apba1,Apc,Appl2,Arc,Arfgap1,Arhgap35,Arl6ip5,Arrb1,Arrb2,Atp6ap2,Atp6v0c,Axl,Babam2,Bag5,Baiap2,Bcap31,Bcl2l2,Bcl9l,Bcr,Begain,Bmyc,Bok,Brd4,Brsk1,C1qtnf4,Cacng3,Cacng7,Calb1,Calb2,Calr,Camk2a,Cav2,Cc2d1a,Ccn3,Cd47,Cdc37,Cdc42bpa,Cdk11b,Cdk16,Cdkn2d,Cfl1,Chga,Clstn3,Cnih2,Cnrip1,Creb3,Crim1,Crtc1,Csnk1g2,Csnk2b,Ctnnd2,Cx3c…
biological_process	GO:0010646	regulation of cell communication	9.75e-17	9.73e-01	1.00e-16	4.73e-01	5.34e-01	1	3	3781	19650	0.3333	0.1924	0.0003	0.0002	MB18p12_m_AJ_VLAD_2-15-24.csv	Pam16
biological_process	GO:0010646	regulation of cell communication	9.75e-17	9.73e-01	1.00e-16	1.13e-08	9.31e-06	69	187	3781	19650	0.369	0.1924	0.0182	0.0095	MB18p12_m_C57_VLAD_2-15-24.csv	Adcy5,Agap2,Akt2,Appl2,Arrb1,Bcl2l2,Bcr,Begain,Cacnb3,Camk2a,Cdk16,Crtc1,Csnk1g2,Daam2,Dab2ip,Dact3,Dlgap3,Dnajc27,Dok6,Dvl1,Ecrg4,Fam107a,Fgf1,Gfap,Gh,Git1,Gpr27,Grk3,Homer2,Iqsec3,Itpr1,Jph3,Map3k10,Maz,Mturn,Nacc2,Ncs1,Ndrg2,Neurl1a,Nf2,Npy,Nsmf,Pak6,Palm,Plk2,Plxnb1,Ppp1r9b,Psd,Psd2,Psd3,Rap1gap2,Rapgef1,Rapgef4,Rasl10b,Rims1,Rims4,S100a13,S100b,Sash1,Shank1,Shank2,Shank3,Sipa1l1,Srf,Tns3,Tra…
biological_process	GO:0010646	regulation of cell communication	9.75e-17	9.73e-01	1.00e-16	1.00e+00	1.00e+00	0	5	3781	19650	0	0.1924	0	0.0003	MB18p12_m_CAST_VLAD_2-15-24.csv
biological_process	GO:0010646	regulation of cell communication	9.75e-17	9.73e-01	1.00e-16	1.59e-10	4.37e-08	124	377	3781	19650	0.3289	0.1924	0.0328	0.0192	MB18p12_m_NOD_VLAD_2-15-24.csv	Adcy1,Appl2,Atp2b4,Atp6v0c,Bok,Cacnb4,Cacng3,Camk2a,Ccn3,Cd47,Cdh13,Chga,Cited2,Clstn1,Clstn3,Cnih2,Csnk1g2,Cux2,Cx3cl1,Cyp46a1,Daam2,Dbi,Dgkz,Doc2b,Dusp26,Egr1,Emp2,Erbin,Faim2,Fam107a,Fgf1,Fgf12,Frs2,Gfap,Git1,Got1,Gpr158,Gprasp1,Hap1,Hipk2,Homer3,Igfbp2,Igfbp6,Igsf21,Igsf8,Iqsec3,Kcnc4,Kif5b,L1cam,Lamp5,Lingo1,Lpar1,Lrrc4c,Lzts1,Map4k4,Mef2c,Mt3,Mturn,Myo6,Ndrg2,Ndrg4,Nek7,Nf2,Nlk,Npy,Nr3c2,Nr…
biological_process	GO:0010646	regulation of cell communication	9.75e-17	9.73e-01	1.00e-16	1.25e-09	2.38e-07	144	469	3781	19650	0.307	0.1924	0.0381	0.0239	MB18p12_m_NZO_VLAD_2-15-24.csv	Abat,Adcy1,Adcy5,Agap2,Agt,Akt2,Akt3,Ankrd13c,Apba1,Apc,Apod,Appl2,Arc,Arrb1,Atp6v0c,Axl,Bcl2l2,Bcr,Brd4,Cacng7,Calb1,Calb2,Camk2a,Cdc42bpa,Cdk16,Cdkn2d,Cited2,Crim1,Crtc1,Csnk1g2,Ctnnd2,Daam2,Dab2ip,Dact3,Dgkz,Dlgap3,Dnajc27,Doc2b,Dok6,Ednrb,Emp2,Eno1,Eps8,Erbin,Fam107a,Fermt2,Fgf1,Gfap,Ggnbp2,Git1,Glud1,Gna12,Got1,Gpc5,Gprc5b,Grina,Grk3,Grm3,Hes1,Homer2,Hspb1,Igfbp6,Iqsec2,Iqsec3,Irak1,Itpr1,Jp…
biological_process	GO:0010646	regulation of cell communication	9.75e-17	9.73e-01	1.00e-16	9.56e-06	6.13e-04	88	297	3781	19650	0.2963	0.1924	0.0233	0.0151	MB18p12_m_PWK_VLAD_2-15-24.csv	Adcy1,Adora2a,Adrm1,Akt3,Apba1,Apc,Apod,Appl2,Arid4a,Baiap2,Brd4,C1qtnf4,Cacng3,Cacng4,Calr,Camk2a,Cbln1,Cd47,Cdh13,Cdk11b,Cdk16,Chga,Cited2,Daam2,Dab2ip,Dgkd,Dnajc27,Dok6,Drd1,Drd2,Egr1,Eps8,Fam107a,Fermt2,Fgf1,Fgfr3,Foxp1,Frs2,Gfap,Gpc5,Grk3,Homer2,Iqsec2,Iqsec3,Lamp5,Llgl1,Mtdh,Mturn,Myo6,Myrip,Ncs1,Nf2,Nfkbia,Npy,Nrxn3,Nsmf,Pde10a,Penk,Pex5l,Plcl2,Plxnb1,Psd2,Psd3,Ptpn5,Rap1gap2,Rapgef1,Rasd2…
biological_process	GO:0010646	regulation of cell communication	9.75e-17	9.73e-01	1.00e-16	9.73e-01	1.00e+00	15	116	3781	19650	0.1293	0.1924	0.004	0.0059	MB18p12_m_WSB_VLAD_2-15-24.csv	Aimp1,Avpi1,Bcap31,Endog,Gpx1,Lamtor5,Mpc2,Nenf,Pdcd10,Pdcd6,Psmd10,Rwdd1,Sar1b,Synpr,Uqcc2
biological_process	GO:0022603	regulation of anatomical structure morphogenesis	1.61e-16	9.77e-01	1.65e-16	1.00e+00	1.00e+00	0	3	943	19650	0	0.048	0	0.0002	MB18p12_f_129S1_VLAD_2-14-24.csv
biological_process	GO:0022603	regulation of anatomical structure morphogenesis	1.61e-16	9.77e-01	1.65e-16	5.92e-05	7.50e-03	20	156	943	19650	0.1282	0.048	0.0212	0.0079	MB18p12_f_AJ_VLAD_2-14-24.csv	Arhgap33,Coro1a,Ddah1,Emp2,Enpp2,Fgf1,Frs2,Hipk2,Kif3a,Mag,Pqbp1,Rtn4r,S100b,Sgk1,Syt3,Syt4,Trak2,Vash1,Wasf3,Xbp1
biological_process	GO:0022603	regulation of anatomical structure morphogenesis	1.61e-16	9.77e-01	1.65e-16	5.86e-14	1.22e-10	50	313	943	19650	0.1597	0.048	0.053	0.0159	MB18p12_f_C57_VLAD_2-14-24.csv	Apc,Arhgap33,Bcr,Brsk1,Cacng7,Dab2ip,Dcn,Ddah1,Dlg4,Dvl1,Enpp2,Epb41l2,Fgf1,Fgf13,Fmnl2,Foxo4,Hipk2,Huwe1,Id1,Igf2,Mag,Map2,Mecp2,Msx1,Nf2,Nsmf,Plxnb1,Ppp1r16b,Pum2,Rhog,Rims1,Rnd2,Rnf157,S100b,Sash1,Sgk1,Shank3,Sipa1l1,Slc12a2,Smo,Spag9,Spire1,Srf,Syngap1,Trak1,Trak2,Ulk2,Vash1,Wasf3,Xbp1
biological_process	GO:0022603	regulation of anatomical structure morphogenesis	1.61e-16	9.77e-01	1.65e-16	4.68e-15	4.24e-12	76	594	943	19650	0.1279	0.048	0.0806	0.0302	MB18p12_f_CAST_VLAD_2-14-24.csv	Ache,Ahi1,Apc,Arc,Arhgap33,Bcl9l,Bcr,Brsk1,Cacng7,Coro1a,Dab1,Dab2ip,Dcn,Ddah1,Dvl1,Egln1,Enpp2,Eps8,Ezr,F3,Fermt2,Fgf1,Foxo4,Frs2,Gja1,Glul,Gna12,Gna13,Hipk2,Hspb1,Huwe1,Jcad,Kit,Lzts3,Mag,Maged1,Map2,Mbp,Mecp2,Metrn,Mfn1,Mt3,Myl12b,Nefm,Nf2,Nsmf,Pak3,Palm,Plxna1,Plxnb1,Ppp1r16b,Pum2,Qki,Rgcc,Rims1,Rtn4r,S100a1,S100b,Sash1,Shank3,Sipa1l1,Slc39a12,Spag9,Spire1,Spred1,Srcin1,Srf,Syt3,Trak1,Trak2,U…
biological_process	GO:0022603	regulation of anatomical structure morphogenesis	1.61e-16	9.77e-01	1.65e-16	1.96e-02	8.31e-02	5	33	943	19650	0.1515	0.048	0.0053	0.0017	MB18p12_f_NOD_VLAD_2-14-24.csv	Cpne5,Enpp2,Ermn,Igf2,Sgk1
biological_process	GO:0022603	regulation of anatomical structure morphogenesis	1.61e-16	9.77e-01	1.65e-16	6.27e-05	4.68e-03	16	109	943	19650	0.1468	0.048	0.017	0.0055	MB18p12_f_NZO_VLAD_2-14-24.csv	Baiap2,Dcn,Enpp2,Epb41l3,Epha4,Igf2,Kif3a,Map1b,Mef2c,Msx1,Nefm,Ppp3ca,Rac3,Slc39a12,Sparc,Srf
biological_process	GO:0022603	regulation of anatomical structure morphogenesis	1.61e-16	9.77e-01	1.65e-16	1.63e-03	4.05e-02	31	366	943	19650	0.0847	0.048	0.0329	0.0186	MB18p12_f_PWK_VLAD_2-14-24.csv	Apc,Arhgap33,Brsk1,Dab2ip,Ddah1,Dvl1,Enpp2,Glul,Hipk2,Kit,Map2,Mbp,Metrn,Mt3,Nf2,Nsmf,Palm,Plxnb1,Ppp1r16b,Rgcc,Rnd2,S100a1,S100a13,S100b,Sash1,Shank3,Sipa1l1,Sparc,Trak2,Wasf3,Wnk1
biological_process	GO:0022603	regulation of anatomical structure morphogenesis	1.61e-16	9.77e-01	1.65e-16	5.36e-01	6.20e-01	2	37	943	19650	0.0541	0.048	0.0021	0.0019	MB18p12_f_WSB_VLAD_2-14-24.csv	Sgk1,Syt4
biological_process	GO:0022603	regulation of anatomical structure morphogenesis	1.61e-16	9.77e-01	1.65e-16	1.61e-16	8.44e-14	110	999	943	19650	0.1101	0.048	0.1166	0.0508	MB18p12_m_129S1_VLAD_2-15-24.csv	Ache,Adgrb2,Ahi1,Akt3,Apc,Arc,Arhgap33,Arhgap35,Baiap2,Bcl9l,Bcr,Brsk1,Cacng7,Cfdp1,Cfl1,Coro1a,Cpe,Cpne6,Dab2ip,Dapk3,Dcn,Ddah1,Diaph1,Dlg4,Dvl1,Egln1,Eif2b2,Epb41l2,Epb41l3,Epha4,Eps8,Ezr,F3,Fbxo31,Fermt2,Fgf1,Fgf13,Fmnl2,Foxo4,Frs2,Gas7,Glul,Gna13,Grin1,Hipk2,Huwe1,Ist1,Jcad,Jmjd8,Kalrn,Kif3a,Mag,Maged1,Map1b,Map2,Mbp,Mecp2,Mef2c,Metrn,Mtdh,Myl12b,Nefm,Nf2,Nrp1,Nsmf,Pak3,Palm,Pink1,Pkm,Plk2,Pl…
biological_process	GO:0022603	regulation of anatomical structure morphogenesis	1.61e-16	9.77e-01	1.65e-16	1.37e-01	2.58e-01	1	3	943	19650	0.3333	0.048	0.0011	0.0002	MB18p12_m_AJ_VLAD_2-15-24.csv	Enpp2
biological_process	GO:0022603	regulation of anatomical structure morphogenesis	1.61e-16	9.77e-01	1.65e-16	8.54e-08	3.21e-05	28	187	943	19650	0.1497	0.048	0.0297	0.0095	MB18p12_m_C57_VLAD_2-15-24.csv	Arhgap33,Bcr,Dab2ip,Ddah1,Dvl1,Enpp2,Fgf1,Foxo4,Mag,Metrn,Nf2,Nsmf,Palm,Plk2,Plxnb1,Rims1,Rnd2,S100a1,S100a13,S100b,Sash1,Shank3,Sipa1l1,Srf,Trak1,Trak2,Vash1,Wasf3
biological_process	GO:0022603	regulation of anatomical structure morphogenesis	1.61e-16	9.77e-01	1.65e-16	2.18e-01	3.28e-01	1	5	943	19650	0.2	0.048	0.0011	0.0003	MB18p12_m_CAST_VLAD_2-15-24.csv	Enpp2
biological_process	GO:0022603	regulation of anatomical structure morphogenesis	1.61e-16	9.77e-01	1.65e-16	1.35e-07	1.12e-05	43	377	943	19650	0.1141	0.048	0.0456	0.0192	MB18p12_m_NOD_VLAD_2-15-24.csv	Arhgap32,Atp2b4,Cited2,Cux2,Emp2,Epb41l3,Ermn,Fgf1,Fgf13,Foxo4,Frs2,Hipk2,Kif3a,L1cam,Lpar1,Lrrc4c,Lzts1,Map1b,Mbp,Mef2c,Metrn,Mt3,Nf2,Ngef,Nsmf,Pak1,Plxnd1,Ppp1r16b,Ptprd,Rgcc,Rtn4r,S100a1,S100a13,S100b,Sash1,Shank3,Smo,Syt1,Syt4,Tiam1,Trak2,Wnk1,Xbp1
biological_process	GO:0022603	regulation of anatomical structure morphogenesis	1.61e-16	9.77e-01	1.65e-16	1.24e-13	1.60e-10	63	469	943	19650	0.1343	0.048	0.0668	0.0239	MB18p12_m_NZO_VLAD_2-15-24.csv	Agt,Akt3,Apc,Arc,Arhgap33,Bcr,Cacng7,Cited2,Dab2ip,Ddah1,Emp2,Enpp2,Epb41l2,Eps8,Fermt2,Fgf1,Fgf13,Gna12,Gna13,Grn,Hes1,Hspb1,Huwe1,Kif3a,Lpar1,Map1b,Map2,Mbp,Mef2c,Metrn,Mfsd2a,Mtdh,Myl12b,Nefm,Nf2,Nsmf,Phldb1,Plxnb1,Ppp1r16b,Ptprz1,Qki,Rgcc,Rims1,Rnf157,Rtn4r,S100b,Sash1,Sgk1,Shank3,Sipa1l1,Smo,Spag9,Srf,Syngap1,Syt3,Syt4,Trak1,Trak2,Ulk2,Vash1,Vim,Wasf3,Wnk1
biological_process	GO:0022603	regulation of anatomical structure morphogenesis	1.61e-16	9.77e-01	1.65e-16	1.17e-08	5.34e-06	39	297	943	19650	0.1313	0.048	0.0414	0.0151	MB18p12_m_PWK_VLAD_2-15-24.csv	Ache,Akt3,Apc,Baiap2,Cited2,Cpne5,Dab2ip,Epb41l3,Eps8,Fermt2,Fgf1,Fgf13,Foxp1,Frs2,Gna13,Inf2,Jup,Mag,Map2,Mtdh,Nf2,Ngef,Nsmf,Plxnb1,Pqbp1,Ptprz1,Rims1,Sash1,Shank3,Spag9,Sparc,Spire1,Src,Srf,Tfrc,Trak1,Trak2,Ulk2,Wasf3
biological_process	GO:0022603	regulation of anatomical structure morphogenesis	1.61e-16	9.77e-01	1.65e-16	9.77e-01	1.00e+00	2	116	943	19650	0.0172	0.048	0.0021	0.0059	MB18p12_m_WSB_VLAD_2-15-24.csv	Pdcd10,Pdcd6
biological_process	GO:0009060	aerobic respiration	2.12e-16	9.78e-01	2.16e-16	1.00e+00	1.00e+00	0	3	158	19650	0	0.008	0	0.0002	MB18p12_f_129S1_VLAD_2-14-24.csv
biological_process	GO:0009060	aerobic respiration	2.12e-16	9.78e-01	2.16e-16	7.18e-01	7.74e-01	1	156	158	19650	0.0064	0.008	0.0063	0.0079	MB18p12_f_AJ_VLAD_2-14-24.csv	mt-Nd4l
biological_process	GO:0009060	aerobic respiration	2.12e-16	9.78e-01	2.16e-16	9.22e-01	9.51e-01	1	313	158	19650	0.0032	0.008	0.0063	0.0159	MB18p12_f_C57_VLAD_2-14-24.csv	Cox8b
biological_process	GO:0009060	aerobic respiration	2.12e-16	9.78e-01	2.16e-16	8.60e-01	9.24e-01	3	594	158	19650	0.0051	0.008	0.019	0.0302	MB18p12_f_CAST_VLAD_2-14-24.csv	Coq7,Idh2,Ogdhl
biological_process	GO:0009060	aerobic respiration	2.12e-16	9.78e-01	2.16e-16	1.00e+00	1.00e+00	0	33	158	19650	0	0.008	0	0.0017	MB18p12_f_NOD_VLAD_2-14-24.csv
biological_process	GO:0009060	aerobic respiration	2.12e-16	9.78e-01	2.16e-16	5.86e-01	6.43e-01	1	109	158	19650	0.0092	0.008	0.0063	0.0055	MB18p12_f_NZO_VLAD_2-14-24.csv	Cox8b
biological_process	GO:0009060	aerobic respiration	2.12e-16	9.78e-01	2.16e-16	2.12e-16	7.83e-14	25	366	158	19650	0.0683	0.008	0.1582	0.0186	MB18p12_f_PWK_VLAD_2-14-24.csv	Cox4i1,Cox5b,Cox7a2,Cox7a2l,Cox7b,Cox7c,Ndufa1,Ndufa2,Ndufa3,Ndufa5,Ndufa6,Ndufa7,Ndufb1,Ndufb2,Ndufb4,Ndufb6,Ndufb8,Ndufb9,Ndufs6,Uqcr10,Uqcr11,Uqcrh,Uqcrq,mt-Co3,mt-Nd3
biological_process	GO:0009060	aerobic respiration	2.12e-16	9.78e-01	2.16e-16	2.58e-01	4.04e-01	1	37	158	19650	0.027	0.008	0.0063	0.0019	MB18p12_f_WSB_VLAD_2-14-24.csv	mt-Atp8
biological_process	GO:0009060	aerobic respiration	2.12e-16	9.78e-01	2.16e-16	1.68e-05	4.83e-04	22	999	158	19650	0.022	0.008	0.1392	0.0508	MB18p12_m_129S1_VLAD_2-15-24.csv	Chchd10,Idh2,Idh3a,Mdh1,Mdh2,Ndufa10,Ndufs3,Ndufs7,Sirt3,Snca,mt-Atp6,mt-Atp8,mt-Co1,mt-Co3,mt-Cytb,mt-Nd1,mt-Nd2,mt-Nd3,mt-Nd4,mt-Nd4l,mt-Nd5,mt-Nd6
biological_process	GO:0009060	aerobic respiration	2.12e-16	9.78e-01	2.16e-16	1.00e+00	1.00e+00	0	3	158	19650	0	0.008	0	0.0002	MB18p12_m_AJ_VLAD_2-15-24.csv
biological_process	GO:0009060	aerobic respiration	2.12e-16	9.78e-01	2.16e-16	7.81e-01	8.41e-01	1	187	158	19650	0.0053	0.008	0.0063	0.0095	MB18p12_m_C57_VLAD_2-15-24.csv	mt-Nd3
biological_process	GO:0009060	aerobic respiration	2.12e-16	9.78e-01	2.16e-16	1.00e+00	1.00e+00	0	5	158	19650	0	0.008	0	0.0003	MB18p12_m_CAST_VLAD_2-15-24.csv
biological_process	GO:0009060	aerobic respiration	2.12e-16	9.78e-01	2.16e-16	2.11e-10	5.49e-08	19	377	158	19650	0.0504	0.008	0.1203	0.0192	MB18p12_m_NOD_VLAD_2-15-24.csv	Cox7c,Ndufa7,Ndufb4,Ndufb8,Uqcr11,Uqcrh,mt-Atp6,mt-Atp8,mt-Co1,mt-Co2,mt-Co3,mt-Cytb,mt-Nd1,mt-Nd2,mt-Nd3,mt-Nd4,mt-Nd4l,mt-Nd5,mt-Nd6
biological_process	GO:0009060	aerobic respiration	2.12e-16	9.78e-01	2.16e-16	9.78e-01	9.88e-01	1	469	158	19650	0.0021	0.008	0.0063	0.0239	MB18p12_m_NZO_VLAD_2-15-24.csv	mt-Nd4l
biological_process	GO:0009060	aerobic respiration	2.12e-16	9.78e-01	2.16e-16	1.00e+00	1.00e+00	0	297	158	19650	0	0.008	0	0.0151	MB18p12_m_PWK_VLAD_2-15-24.csv
biological_process	GO:0009060	aerobic respiration	2.12e-16	9.78e-01	2.16e-16	2.43e-09	1.97e-07	11	116	158	19650	0.0948	0.008	0.0696	0.0059	MB18p12_m_WSB_VLAD_2-15-24.csv	Ndufa11,Ndufa2,Ndufb1,Ndufb2,Ndufb3,Ndufb4,Ndufb6,Ndufb7,Ndufs5,Ndufv2,Uqcrh
biological_process	GO:0045333	cellular respiration	3.20e-16	9.48e-01	3.37e-16	1.00e+00	1.00e+00	0	3	193	19650	0	0.0098	0	0.0002	MB18p12_f_129S1_VLAD_2-14-24.csv
biological_process	GO:0045333	cellular respiration	3.20e-16	9.48e-01	3.37e-16	7.87e-01	8.25e-01	1	156	193	19650	0.0064	0.0098	0.0052	0.0079	MB18p12_f_AJ_VLAD_2-14-24.csv	mt-Nd4l
biological_process	GO:0045333	cellular respiration	3.20e-16	9.48e-01	3.37e-16	8.15e-01	8.73e-01	2	313	193	19650	0.0064	0.0098	0.0104	0.0159	MB18p12_f_C57_VLAD_2-14-24.csv	Cox8b,Pum2
biological_process	GO:0045333	cellular respiration	3.20e-16	9.48e-01	3.37e-16	5.30e-01	6.96e-01	6	594	193	19650	0.0101	0.0098	0.0311	0.0302	MB18p12_f_CAST_VLAD_2-14-24.csv	Coq7,Idh2,Ogdhl,Pum2,Slc1a3,Slc25a18
biological_process	GO:0045333	cellular respiration	3.20e-16	9.48e-01	3.37e-16	1.00e+00	1.00e+00	0	33	193	19650	0	0.0098	0	0.0017	MB18p12_f_NOD_VLAD_2-14-24.csv
biological_process	GO:0045333	cellular respiration	3.20e-16	9.48e-01	3.37e-16	2.90e-01	4.08e-01	2	109	193	19650	0.0183	0.0098	0.0104	0.0055	MB18p12_f_NZO_VLAD_2-14-24.csv	Cox8b,Slc1a3
biological_process	GO:0045333	cellular respiration	3.20e-16	9.48e-01	3.37e-16	3.20e-16	1.08e-13	27	366	193	19650	0.0738	0.0098	0.1399	0.0186	MB18p12_f_PWK_VLAD_2-14-24.csv	Cox4i1,Cox5b,Cox7a2,Cox7a2l,Cox7b,Cox7c,Mtln,Ndufa1,Ndufa2,Ndufa3,Ndufa5,Ndufa6,Ndufa7,Ndufb1,Ndufb2,Ndufb4,Ndufb6,Ndufb8,Ndufb9,Ndufs6,Slc25a18,Uqcr10,Uqcr11,Uqcrh,Uqcrq,mt-Co3,mt-Nd3
biological_process	GO:0045333	cellular respiration	3.20e-16	9.48e-01	3.37e-16	3.06e-01	4.42e-01	1	37	193	19650	0.027	0.0098	0.0052	0.0019	MB18p12_f_WSB_VLAD_2-14-24.csv	mt-Atp8
biological_process	GO:0045333	cellular respiration	3.20e-16	9.48e-01	3.37e-16	1.65e-05	4.77e-04	25	999	193	19650	0.025	0.0098	0.1295	0.0508	MB18p12_m_129S1_VLAD_2-15-24.csv	Chchd10,Idh2,Idh3a,Mdh1,Mdh2,Ndufa10,Ndufs3,Ndufs7,Pink1,Pum2,Sirt3,Slc1a3,Snca,mt-Atp6,mt-Atp8,mt-Co1,mt-Co3,mt-Cytb,mt-Nd1,mt-Nd2,mt-Nd3,mt-Nd4,mt-Nd4l,mt-Nd5,mt-Nd6
biological_process	GO:0045333	cellular respiration	3.20e-16	9.48e-01	3.37e-16	1.00e+00	1.00e+00	0	3	193	19650	0	0.0098	0	0.0002	MB18p12_m_AJ_VLAD_2-15-24.csv
biological_process	GO:0045333	cellular respiration	3.20e-16	9.48e-01	3.37e-16	8.43e-01	8.82e-01	1	187	193	19650	0.0053	0.0098	0.0052	0.0095	MB18p12_m_C57_VLAD_2-15-24.csv	mt-Nd3
biological_process	GO:0045333	cellular respiration	3.20e-16	9.48e-01	3.37e-16	1.00e+00	1.00e+00	0	5	193	19650	0	0.0098	0	0.0003	MB18p12_m_CAST_VLAD_2-15-24.csv
biological_process	GO:0045333	cellular respiration	3.20e-16	9.48e-01	3.37e-16	1.02e-09	1.99e-07	20	377	193	19650	0.0531	0.0098	0.1036	0.0192	MB18p12_m_NOD_VLAD_2-15-24.csv	Cox7c,Mtln,Ndufa7,Ndufb4,Ndufb8,Uqcr11,Uqcrh,mt-Atp6,mt-Atp8,mt-Co1,mt-Co2,mt-Co3,mt-Cytb,mt-Nd1,mt-Nd2,mt-Nd3,mt-Nd4,mt-Nd4l,mt-Nd5,mt-Nd6
biological_process	GO:0045333	cellular respiration	3.20e-16	9.48e-01	3.37e-16	9.47e-01	9.62e-01	2	469	193	19650	0.0043	0.0098	0.0104	0.0239	MB18p12_m_NZO_VLAD_2-15-24.csv	Slc1a3,mt-Nd4l
biological_process	GO:0045333	cellular respiration	3.20e-16	9.48e-01	3.37e-16	9.48e-01	9.59e-01	1	297	193	19650	0.0034	0.0098	0.0052	0.0151	MB18p12_m_PWK_VLAD_2-15-24.csv	Slc25a18
biological_process	GO:0045333	cellular respiration	3.20e-16	9.48e-01	3.37e-16	1.61e-09	1.47e-07	12	116	193	19650	0.1034	0.0098	0.0622	0.0059	MB18p12_m_WSB_VLAD_2-15-24.csv	Ndufa11,Ndufa2,Ndufb1,Ndufb2,Ndufb3,Ndufb4,Ndufb6,Ndufb7,Ndufs5,Ndufv2,Sdhaf4,Uqcrh
biological_process	GO:0010975	regulation of neuron projection development	3.60e-16	9.70e-01	3.71e-16	1.00e+00	1.00e+00	0	3	582	19650	0	0.0296	0	0.0002	MB18p12_f_129S1_VLAD_2-14-24.csv
biological_process	GO:0010975	regulation of neuron projection development	3.60e-16	9.70e-01	3.71e-16	9.29e-02	3.14e-01	8	156	582	19650	0.0513	0.0296	0.0137	0.0079	MB18p12_f_AJ_VLAD_2-14-24.csv	Arhgap33,Dync1i2,Mag,Pqbp1,Rapgef4,Rtn4r,Sgk1,Trak2
biological_process	GO:0010975	regulation of neuron projection development	3.60e-16	9.70e-01	3.71e-16	2.24e-07	2.27e-05	28	313	582	19650	0.0895	0.0296	0.0481	0.0159	MB18p12_f_C57_VLAD_2-14-24.csv	Arhgap33,Brsk1,Crtc1,Dab2ip,Dlg4,Dvl1,Fgf13,Id1,Itpr1,Mag,Map2,Map4k4,Nsmf,Plxnb1,Pum2,Rap1gap2,Rapgef1,Rapgef4,Rnd2,Sgk1,Shank3,Sipa1l1,Srf,Syngap1,Trak1,Trak2,Ulk2,Zfp365
biological_process	GO:0010975	regulation of neuron projection development	3.60e-16	9.70e-01	3.71e-16	2.40e-13	9.32e-11	54	594	582	19650	0.0909	0.0296	0.0928	0.0302	MB18p12_f_CAST_VLAD_2-14-24.csv	Ache,Acsl6,Ahi1,Arc,Arhgap33,Brsk1,Crmp1,Crtc1,Cx3cl1,Dab1,Dab2ip,Dennd5a,Dvl1,Dynlt1f,Gfap,Gprc5b,Hspb1,Itpr1,Lzts3,Mag,Map2,Map4k4,Mbp,Metrn,Mfn1,Mt3,Ncs1,Nefm,Nme2,Nsmf,Pak3,Plxna1,Plxnb1,Prex1,Pum2,Qki,Rap1gap2,Rapgef1,Rapgef4,Rtn4r,Sez6,Sf3a2,Shank3,Sipa1l1,Slc39a12,Spock1,Srcin1,Srf,Trak1,Trak2,Ulk2,Vegfa,Ywhah,Zfp365
biological_process	GO:0010975	regulation of neuron projection development	3.60e-16	9.70e-01	3.71e-16	2.56e-01	3.42e-01	2	33	582	19650	0.0606	0.0296	0.0034	0.0017	MB18p12_f_NOD_VLAD_2-14-24.csv	Sez6,Sgk1
biological_process	GO:0010975	regulation of neuron projection development	3.60e-16	9.70e-01	3.71e-16	9.34e-05	5.75e-03	12	109	582	19650	0.1101	0.0296	0.0206	0.0055	MB18p12_f_NZO_VLAD_2-14-24.csv	Arf6,Baiap2,Epha4,Map1b,Nefm,Ppp3ca,Rapgef4,Sf3a2,Slc39a12,Spock1,Srf,Zfp365
biological_process	GO:0010975	regulation of neuron projection development	3.60e-16	9.70e-01	3.71e-16	4.98e-06	2.59e-04	28	366	582	19650	0.0765	0.0296	0.0481	0.0186	MB18p12_f_PWK_VLAD_2-14-24.csv	Arhgap33,Brsk1,Cib1,Crtc1,Cx3cl1,Dab2ip,Dennd5a,Dvl1,Gfap,Itpr1,Map2,Map4k4,Mbp,Metrn,Mt3,Ncs1,Nsmf,Plxnb1,Prex1,Rap1gap2,Rapgef1,Rapgef4,Rnd2,Sez6,Shank3,Sipa1l1,Trak2,Zfp365
biological_process	GO:0010975	regulation of neuron projection development	3.60e-16	9.70e-01	3.71e-16	9.58e-02	2.53e-01	3	37	582	19650	0.0811	0.0296	0.0052	0.0019	MB18p12_f_WSB_VLAD_2-14-24.csv	Nme1,Prkcsh,Sgk1
biological_process	GO:0010975	regulation of neuron projection development	3.60e-16	9.70e-01	3.71e-16	3.60e-16	1.75e-13	80	999	582	19650	0.0801	0.0296	0.1375	0.0508	MB18p12_m_129S1_VLAD_2-15-24.csv	Ache,Acsl6,Ahi1,Akt1,Arc,Arhgap33,Arhgap35,Bag5,Baiap2,Brsk1,Cfl1,Crmp1,Crtc1,Cx3cl1,Cyth2,Dab2ip,Dennd5a,Diaph1,Dlg4,Dpysl2,Dvl1,Dync1i2,Eif2b2,Elavl4,Epha4,Fbxo31,Fgf13,Gfap,Grin1,Hdac2,Ist1,Itm2c,Itpr1,Kalrn,Mag,Map1b,Map2,Map4k4,Mbp,Metrn,Ncs1,Nefm,Neu1,Nme1,Nptn,Nrp1,Nsmf,Pak3,Pcp4,Plxnb1,Pqbp1,Prex1,Prkcsh,Ptn,Ptprz1,Pum2,Qki,Rap1gap2,Rapgef1,Rapgef4,Rpl4,Rtn4r,Scarb2,Sez6,Sf3a2,Sh3glb1,Sha…
biological_process	GO:0010975	regulation of neuron projection development	3.60e-16	9.70e-01	3.71e-16	1.00e+00	1.00e+00	0	3	582	19650	0	0.0296	0	0.0002	MB18p12_m_AJ_VLAD_2-15-24.csv
biological_process	GO:0010975	regulation of neuron projection development	3.60e-16	9.70e-01	3.71e-16	7.67e-07	1.15e-04	20	187	582	19650	0.107	0.0296	0.0344	0.0095	MB18p12_m_C57_VLAD_2-15-24.csv	Arhgap33,Crtc1,Dab2ip,Dvl1,Gfap,Itpr1,Mag,Metrn,Ncs1,Nsmf,Plxnb1,Rap1gap2,Rapgef1,Rapgef4,Rnd2,Shank3,Sipa1l1,Srf,Trak1,Trak2
biological_process	GO:0010975	regulation of neuron projection development	3.60e-16	9.70e-01	3.71e-16	1.00e+00	1.00e+00	0	5	582	19650	0	0.0296	0	0.0003	MB18p12_m_CAST_VLAD_2-15-24.csv
biological_process	GO:0010975	regulation of neuron projection development	3.60e-16	9.70e-01	3.71e-16	1.04e-07	8.99e-06	32	377	582	19650	0.0849	0.0296	0.055	0.0192	MB18p12_m_NOD_VLAD_2-15-24.csv	Arhgap32,Cux2,Cx3cl1,Elavl4,Fgf13,Gfap,Hap1,L1cam,Lpar1,Lrrc4c,Lzts1,Map1b,Map4k4,Mbp,Metrn,Mt3,Ndrg4,Ngef,Nme2,Nsmf,Pak1,Pcp4,Plxnd1,Ptprd,Rap1a,Rapgef4,Rtn4r,Shank3,Spock1,Tbr1,Tiam1,Trak2
biological_process	GO:0010975	regulation of neuron projection development	3.60e-16	9.70e-01	3.71e-16	1.11e-12	9.51e-10	46	469	582	19650	0.0981	0.0296	0.079	0.0239	MB18p12_m_NZO_VLAD_2-15-24.csv	Acsl6,Agt,Arc,Arhgap33,Crtc1,Ctnna2,Dab2ip,Dennd5a,Fgf13,Gfap,Gprc5b,Grn,Hes1,Hspb1,Itpr1,Lpar1,Map1b,Map2,Map4k4,Mbp,Metrn,Mfsd2a,Nefm,Nsmf,Pcp4,Plxnb1,Prex1,Ptprz1,Qki,Rap1gap2,Rapgef4,Rtn4r,Sf3a2,Sgk1,Shank3,Sipa1l1,Spock1,Srf,Stk24,Syngap1,Trak1,Trak2,Tubb2b,Ulk2,Vim,Zfp365
biological_process	GO:0010975	regulation of neuron projection development	3.60e-16	9.70e-01	3.71e-16	2.67e-07	3.79e-05	27	297	582	19650	0.0909	0.0296	0.0464	0.0151	MB18p12_m_PWK_VLAD_2-15-24.csv	Ache,Baiap2,Dab2ip,Dync1i2,Elavl4,Fgf13,Gfap,Mag,Map2,Ncs1,Ngef,Nsmf,Pcp4,Plxnb1,Pqbp1,Ptpn5,Ptprz1,Rap1gap2,Rapgef1,Rgs2,Sez6,Sf3a2,Shank3,Srf,Trak1,Trak2,Ulk2
biological_process	GO:0010975	regulation of neuron projection development	3.60e-16	9.70e-01	3.71e-16	9.70e-01	1.00e+00	1	116	582	19650	0.0086	0.0296	0.0017	0.0059	MB18p12_m_WSB_VLAD_2-15-24.csv	Pcp4
biological_process	GO:0051234	establishment of localization	6.69e-16	8.09e-01	8.27e-16	1.00e+00	1.00e+00	0	3	3884	19650	0	0.1977	0	0.0002	MB18p12_f_129S1_VLAD_2-14-24.csv
biological_process	GO:0051234	establishment of localization	6.69e-16	8.09e-01	8.27e-16	9.36e-06	4.02e-03	54	156	3884	19650	0.3462	0.1977	0.0139	0.0079	MB18p12_f_AJ_VLAD_2-14-24.csv	Arhgap33,Atp2b1,Bicdl1,Caly,Ccdc85c,Cdk16,Chga,Coro1a,Crym,Dio2,Dync1i1,Dync1i2,Dzip1,Eif6,Emc9,Emp2,Fabp7,Gsn,Hsp90aa1,Kdelr1,Kif1c,Kif3a,Kif5a,Lamp5,Laptm4b,Lgi3,Lrrtm1,Ly6e,Mfsd5,Neurl1b,Nfkbia,Nrxn3,Pacsin3,Pam16,Pitpnm3,Ppp1r3c,Prrt2,Ptgds,Rapgef4,Rims4,Rsph9,Sfxn5,Slc6a7,Snap47,Sncb,Spns1,Syt3,Syt4,Tesc,Tmed9,Tmem115,Trak2,Vgf,Xbp1
biological_process	GO:0051234	establishment of localization	6.69e-16	8.09e-01	8.27e-16	2.59e-05	1.17e-03	92	313	3884	19650	0.2939	0.1977	0.0237	0.0159	MB18p12_f_C57_VLAD_2-14-24.csv	Agap1,Agap2,Ahcyl1,Anxa11,Apba1,Apod,Appl2,Arhgap33,Arl6ip1,Arrb1,Atp6v0c,Bcl2l2,Bcr,Bicdl1,Brsk1,Bsn,C1qtnf5,Cacng7,Caly,Camk2a,Ccdc85c,Cdc42bpa,Cdk16,Clic6,Clmn,Dio2,Dlg2,Dlg4,Dnajc27,Dvl1,Dzip1,Ecrg4,Fabp7,Fgf13,Fmn2,Gas6,Gpm6b,Grk2,Grk3,Gsn,Hba-a1,Ifitm3,Itpr1,Kcne2,Kcnj13,Kif5a,Kif5c,Laptm4b,Lasp1,Lgi3,Mecp2,Mfsd5,Mib1,Mllt6,Mvb12b,Myo6,Neurl1a,Neurl1b,Panx2,Plch2,Pltp,Ppp1r3c,Rapgef4,Reep2,…
biological_process	GO:0051234	establishment of localization	6.69e-16	8.09e-01	8.27e-16	1.10e-06	5.61e-05	165	594	3884	19650	0.2778	0.1977	0.0425	0.0302	MB18p12_f_CAST_VLAD_2-14-24.csv	Ache,Acsl3,Acsl6,Agap1,Agap2,Ahcyl1,Ahi1,Alkbh5,Anxa11,Apba1,Appl2,Arc,Arhgap33,Arrb1,Atp1b1,Atp6v0c,Atp6v1d,Axl,Bcl2l2,Bcr,Bicdl1,Brsk1,Bsn,Cacna2d3,Cacng7,Caly,Camk2a,Ccdc85c,Cdc42bpa,Cdk16,Chga,Clmn,Clstn3,Cnih3,Coro1a,Crhbp,Crym,Csnk1g2,Dennd5a,Dio2,Dlg2,Dnajc27,Doc2b,Dvl1,Dync1i1,Dync1li1,Dynlt1f,Dzip1,Emc8,Emc9,Erbin,Ezr,Fmn2,Gfap,Git1,Gja1,Gjb6,Got2,Gpm6b,Grin2c,Grk2,Grk3,Grp,Guk1,Hsp90aa1…
biological_process	GO:0051234	establishment of localization	6.69e-16	8.09e-01	8.27e-16	8.09e-01	8.31e-01	5	33	3884	19650	0.1515	0.1977	0.0013	0.0017	MB18p12_f_NOD_VLAD_2-14-24.csv	Ecrg4,Gabrd,Kcnj4,Prkcd,Scn4b
biological_process	GO:0051234	establishment of localization	6.69e-16	8.09e-01	8.27e-16	7.86e-02	2.09e-01	28	109	3884	19650	0.2569	0.1977	0.0072	0.0055	MB18p12_f_NZO_VLAD_2-14-24.csv	Anxa11,Arf6,Atp2b1,Ccdc85c,Clip3,Dnm1,Ecrg4,Grin2b,Hsp90aa1,Kif3a,Map1b,Nefm,Neurl1b,Nrxn3,Ppp1r3c,Ppp3ca,Prl,Prrt2,Rab5if,Rac3,Rapgef4,Scn8a,Slc1a3,Slc39a12,Sncb,Spcs1,Trappc4,Zfand2a
biological_process	GO:0051234	establishment of localization	6.69e-16	8.09e-01	8.27e-16	6.43e-01	8.35e-01	70	366	3884	19650	0.1913	0.1977	0.018	0.0186	MB18p12_f_PWK_VLAD_2-14-24.csv	Agap1,Agap2,Apba1,Arhgap33,Arrb1,Atp6v0c,Bcl2l2,Bicdl1,Brsk1,Cacnb3,Camk2a,Ccdc85c,Cdk16,Cplx2,Csnk1g2,Dennd5a,Dnlz,Dvl1,Dzip1,Elmod1,Fabp7,Gfap,Git1,Hspa8,Itpr1,Kcnj10,Kcnj16,Kif1c,Kif5a,Kit,Llgl1,Man1a,Mapk8ip1,Mllt6,Mt3,Myo6,Necap2,Neurl1a,Neurl1b,Nr4a1,Panx2,Pitpnm1,Ppp1r3c,Rapgef4,Rims4,Romo1,Rpl11,Rps15,Rtn2,S100a13,Sec61g,Sfxn5,Sgsm2,Slc1a2,Slc25a18,Slc25a23,Snph,Sptbn2,Timm8b,Tnk2,Tomm40l…
biological_process	GO:0051234	establishment of localization	6.69e-16	8.09e-01	8.27e-16	4.76e-02	2.07e-01	12	37	3884	19650	0.3243	0.1977	0.0031	0.0019	MB18p12_f_WSB_VLAD_2-14-24.csv	Arl4d,Caly,Chga,Crym,Fxyd7,Hsp90aa1,Nfkbia,Nme1,Rims3,Slc25a14,Syt4,mt-Atp8
biological_process	GO:0051234	establishment of localization	6.69e-16	8.09e-01	8.27e-16	6.69e-16	3.04e-13	301	999	3884	19650	0.3013	0.1977	0.0775	0.0508	MB18p12_m_129S1_VLAD_2-15-24.csv	Ache,Acsl3,Acsl6,Add2,Agap1,Agap2,Ahcyl1,Ahi1,Akt1,Akt2,Anp32a,Anxa11,Anxa6,Ap1ar,Ap1m1,Ap2m1,Ap2s1,Apba1,Appl2,Aqp4,Arc,Arf3,Arfgap1,Arhgap33,Arl6ip5,Arrb1,Arrb2,Arxes1,Atp1b1,Atp2b1,Atp6ap1,Atp6ap2,Atp6v0a1,Atp6v0c,Atp6v0d1,Atp6v1b2,Atp6v1d,Atp6v1g2,Atp6v1h,Aup1,Axl,Bcap31,Bcl2l2,Bcr,Bicdl1,Bin1,Bok,Borcs5,Brsk1,Cacng3,Cacng7,Calr,Caly,Camk2a,Caml,Cav2,Ccdc85c,Cd47,Cdc42bpa,Cdk16,Cfl1,Chchd10,C…
biological_process	GO:0051234	establishment of localization	6.69e-16	8.09e-01	8.27e-16	4.84e-01	5.39e-01	1	3	3884	19650	0.3333	0.1977	0.0003	0.0002	MB18p12_m_AJ_VLAD_2-15-24.csv	Pam16
biological_process	GO:0051234	establishment of localization	6.69e-16	8.09e-01	8.27e-16	4.83e-03	6.95e-02	52	187	3884	19650	0.2781	0.1977	0.0134	0.0095	MB18p12_m_C57_VLAD_2-15-24.csv	Agap2,Akt2,Anxa11,Appl2,Arhgap33,Arrb1,Bcl2l2,Bcr,Bicdl1,Cacnb3,Camk2a,Ccdc85c,Cdk16,Clmn,Csnk1g2,Dio2,Dnajc27,Dvl1,Dzip1,Ecrg4,Fabp7,Gfap,Git1,Grk3,Itpr1,Kcnj16,Kif1c,Kif5a,Mllt6,Neurl1a,Neurl1b,Oxsr1,Panx2,Pitpnm1,Plch2,Ppp1r3c,Rab15,Rapgef4,Rftn2,Rims1,Rims4,S100a13,Scp2,Sfxn5,Sgsm2,Slc25a23,Snph,Sptbn2,Tnk2,Trak1,Trak2,Tspoap1
biological_process	GO:0051234	establishment of localization	6.69e-16	8.09e-01	8.27e-16	6.68e-01	7.13e-01	1	5	3884	19650	0.2	0.1977	0.0003	0.0003	MB18p12_m_CAST_VLAD_2-15-24.csv	Ptgds
biological_process	GO:0051234	establishment of localization	6.69e-16	8.09e-01	8.27e-16	2.86e-08	3.34e-06	119	377	3884	19650	0.3156	0.1977	0.0306	0.0192	MB18p12_m_NOD_VLAD_2-15-24.csv	Appl2,Aqp4,Atp1a1,Atp2b4,Atp6v0c,Bok,Cacna2d1,Cacnb4,Cacng3,Camk2a,Cd47,Chga,Clic4,Clmn,Clstn1,Clstn3,Cnih2,Csnk1g2,Cygb,Dio2,Doc2b,Dync1i1,Dzip1,Emp2,Eps15,Erbin,Fabp7,Fgf13,Fth1,Fxyd7,Gabra1,Gabra3,Gabra5,Gabrd,Gfap,Git1,Golga7,Gprasp1,Guk1,Hap1,Hsp90aa1,Immp1l,Kcnab2,Kcnc4,Kcnf1,Kcnj4,Kcnj9,Kif1c,Kif3a,Kif5b,Lamp5,Lcat,Ly6e,Map1b,Map4,Micall1,Mt3,Myo6,Ndrg4,Niban2,Nrxn3,Olfm2,Orai2,Oxsr1,Pak1,…
biological_process	GO:0051234	establishment of localization	6.69e-16	8.09e-01	8.27e-16	1.45e-08	2.09e-06	143	469	3884	19650	0.3049	0.1977	0.0368	0.0239	MB18p12_m_NZO_VLAD_2-15-24.csv	Acsl6,Agap1,Agap2,Agt,Ahcyl1,Akt2,Alkbh5,Anxa11,Apba1,Apod,Appl2,Aqp4,Arc,Arhgap33,Arrb1,Atp6v0c,Atp6v1d,Axl,Bcl2l2,Bcr,Bicdl1,Cacng7,Caly,Camk2a,Car4,Ccdc85c,Cdc42bpa,Cdk16,Clic4,Clmn,Cmtm6,Csnk1g2,Dennd5a,Desi1,Dio2,Dlg2,Dnajc27,Doc2b,Dync1i1,Dzip1,Ednrb,Emp2,Eps15,Erbin,Fabp7,Fgf13,Fxyd7,Gfap,Git1,Golga7,Gpm6b,Grk3,Grn,Hsp90aa1,Hspb1,Il33,Immp1l,Ip6k2,Itpr1,Kcnj10,Kcnj16,Kif1c,Kif3a,Kif5a,Lasp…
biological_process	GO:0051234	establishment of localization	6.69e-16	8.09e-01	8.27e-16	3.71e-03	5.02e-02	78	297	3884	19650	0.2626	0.1977	0.0201	0.0151	MB18p12_m_PWK_VLAD_2-15-24.csv	Ache,Apba1,Apod,Appl2,Aqp4,Arhgap21,Arl4d,Atp2b1,Bicdl1,Cacng3,Cacng4,Calr,Camk2a,Cbln1,Cd47,Cdk16,Chga,Cnp,Dgkd,Dio2,Dnajc27,Drd1,Drd2,Dync1i2,Dzip1,Eps15,Fabp7,Fam53c,Fgf13,Fmn2,Gabrd,Gfap,Grk3,Hsp90aa1,Kcnj16,Kcnj4,Kif5a,Lamp5,Llgl1,Myo6,Myrip,Neurl1b,Nfkbia,Nrxn3,Os9,Panx2,Pex5l,Plch2,Pllp,Ppp1r3c,Reep2,Rims1,Rnasek,Scn4b,Slc1a2,Slc25a18,Slc32a1,Slc36a4,Slc6a8,Slc7a8,Snph,Spag9,Spire1,Spns2,S…
biological_process	GO:0051234	establishment of localization	6.69e-16	8.09e-01	8.27e-16	6.23e-01	9.14e-01	22	116	3884	19650	0.1897	0.1977	0.0057	0.0059	MB18p12_m_WSB_VLAD_2-15-24.csv	Atp6v0b,Bcap31,Bloc1s2,Immp1l,Lin7b,Magoh,Mpc2,Pam16l,Pdcd10,Pdcd6,Romo1,Sar1b,Sec61b,Sec61g,Slc25a14,Spcs1,Timm10,Timm23,Tmem147,Tomm5,Trappc4,Vmp1
biological_process	GO:0019646	aerobic electron transport chain	6.88e-16	6.25e-01	1.10e-15	1.00e+00	1.00e+00	0	3	61	19650	0	0.0031	0	0.0002	MB18p12_f_129S1_VLAD_2-14-24.csv
biological_process	GO:0019646	aerobic electron transport chain	6.88e-16	6.25e-01	1.10e-15	1.00e+00	1.00e+00	0	156	61	19650	0	0.0031	0	0.0079	MB18p12_f_AJ_VLAD_2-14-24.csv
biological_process	GO:0019646	aerobic electron transport chain	6.88e-16	6.25e-01	1.10e-15	6.25e-01	7.39e-01	1	313	61	19650	0.0032	0.0031	0.0164	0.0159	MB18p12_f_C57_VLAD_2-14-24.csv	Cox8b
biological_process	GO:0019646	aerobic electron transport chain	6.88e-16	6.25e-01	1.10e-15	1.00e+00	1.00e+00	0	594	61	19650	0	0.0031	0	0.0302	MB18p12_f_CAST_VLAD_2-14-24.csv
biological_process	GO:0019646	aerobic electron transport chain	6.88e-16	6.25e-01	1.10e-15	1.00e+00	1.00e+00	0	33	61	19650	0	0.0031	0	0.0017	MB18p12_f_NOD_VLAD_2-14-24.csv
biological_process	GO:0019646	aerobic electron transport chain	6.88e-16	6.25e-01	1.10e-15	2.88e-01	4.06e-01	1	109	61	19650	0.0092	0.0031	0.0164	0.0055	MB18p12_f_NZO_VLAD_2-14-24.csv	Cox8b
biological_process	GO:0019646	aerobic electron transport chain	6.88e-16	6.25e-01	1.10e-15	6.88e-16	2.12e-13	17	366	61	19650	0.0464	0.0031	0.2787	0.0186	MB18p12_f_PWK_VLAD_2-14-24.csv	Cox4i1,Cox5b,Cox7a2,Cox7a2l,Cox7b,Cox7c,Ndufa7,Ndufb6,Ndufb8,Ndufb9,Ndufs6,Uqcr10,Uqcr11,Uqcrh,Uqcrq,mt-Co3,mt-Nd3
biological_process	GO:0019646	aerobic electron transport chain	6.88e-16	6.25e-01	1.10e-15	1.00e+00	1.00e+00	0	37	61	19650	0	0.0031	0	0.0019	MB18p12_f_WSB_VLAD_2-14-24.csv
biological_process	GO:0019646	aerobic electron transport chain	6.88e-16	6.25e-01	1.10e-15	4.83e-05	1.22e-03	12	999	61	19650	0.012	0.0031	0.1967	0.0508	MB18p12_m_129S1_VLAD_2-15-24.csv	Ndufa10,Ndufs3,Ndufs7,mt-Co1,mt-Co3,mt-Cytb,mt-Nd1,mt-Nd2,mt-Nd3,mt-Nd4,mt-Nd5,mt-Nd6
biological_process	GO:0019646	aerobic electron transport chain	6.88e-16	6.25e-01	1.10e-15	1.00e+00	1.00e+00	0	3	61	19650	0	0.0031	0	0.0002	MB18p12_m_AJ_VLAD_2-15-24.csv
biological_process	GO:0019646	aerobic electron transport chain	6.88e-16	6.25e-01	1.10e-15	4.42e-01	6.08e-01	1	187	61	19650	0.0053	0.0031	0.0164	0.0095	MB18p12_m_C57_VLAD_2-15-24.csv	mt-Nd3
biological_process	GO:0019646	aerobic electron transport chain	6.88e-16	6.25e-01	1.10e-15	1.00e+00	1.00e+00	0	5	61	19650	0	0.0031	0	0.0003	MB18p12_m_CAST_VLAD_2-15-24.csv
biological_process	GO:0019646	aerobic electron transport chain	6.88e-16	6.25e-01	1.10e-15	7.16e-12	4.52e-09	14	377	61	19650	0.0371	0.0031	0.2295	0.0192	MB18p12_m_NOD_VLAD_2-15-24.csv	Cox7c,Ndufa7,Ndufb8,Uqcr11,Uqcrh,mt-Co1,mt-Co3,mt-Cytb,mt-Nd1,mt-Nd2,mt-Nd3,mt-Nd4,mt-Nd5,mt-Nd6
biological_process	GO:0019646	aerobic electron transport chain	6.88e-16	6.25e-01	1.10e-15	1.00e+00	1.00e+00	0	469	61	19650	0	0.0031	0	0.0239	MB18p12_m_NZO_VLAD_2-15-24.csv
biological_process	GO:0019646	aerobic electron transport chain	6.88e-16	6.25e-01	1.10e-15	1.00e+00	1.00e+00	0	297	61	19650	0	0.0031	0	0.0151	MB18p12_m_PWK_VLAD_2-15-24.csv
biological_process	GO:0019646	aerobic electron transport chain	6.88e-16	6.25e-01	1.10e-15	5.62e-03	6.68e-02	3	116	61	19650	0.0259	0.0031	0.0492	0.0059	MB18p12_m_WSB_VLAD_2-15-24.csv	Ndufb6,Ndufv2,Uqcrh
biological_process	GO:0022008	neurogenesis	6.92e-16	9.95e-01	6.95e-16	1.00e+00	1.00e+00	0	3	1528	19650	0	0.0778	0	0.0002	MB18p12_f_129S1_VLAD_2-14-24.csv
biological_process	GO:0022008	neurogenesis	6.92e-16	9.95e-01	6.95e-16	9.85e-04	4.95e-02	24	156	1528	19650	0.1538	0.0778	0.0157	0.0079	MB18p12_f_AJ_VLAD_2-14-24.csv	Bex1,Bicdl1,Ccdc85c,Cck,Cdk16,Fabp7,Frs2,Hes5,Hipk2,Hsp90aa1,Kif3a,Kif5a,Mag,Neurod6,Pak6,Pigt,Pqbp1,Rtn4r,S100b,Sgk1,Stmn4,Trak2,Wasf3,Xbp1
biological_process	GO:0022008	neurogenesis	6.92e-16	9.95e-01	6.95e-16	1.78e-11	1.48e-08	61	313	1528	19650	0.1949	0.0778	0.0399	0.0159	MB18p12_f_C57_VLAD_2-14-24.csv	Adarb1,Adcy1,Apc,Bicdl1,Brsk1,Btbd3,Camk2a,Ccdc85c,Cck,Cdk16,Clmn,Ctnnd2,Dab2ip,Dlg2,Dlg4,Dvl1,Dzank1,Fa2h,Fabp7,Fgf13,Gas6,Gpm6b,Grk2,Hipk2,Kif5a,Kif5c,Lgi4,Mag,Map2,Map4k4,Mecp2,Mib1,Mturn,Myo6,Nf2,Nr4a2,Nyap1,Pak6,Plxnb1,Ppp1r9b,Prex2,Rnd2,S100b,Samd14,Samd4b,Sgk1,Shank1,Shank3,Smo,Snph,Socs7,Spire1,Srf,Stmn4,Syngap1,Trak1,Trak2,Ulk2,Wasf3,Xbp1,Zfp365
biological_process	GO:0022008	neurogenesis	6.92e-16	9.95e-01	6.95e-16	2.45e-15	2.66e-12	104	594	1528	19650	0.1751	0.0778	0.0681	0.0302	MB18p12_f_CAST_VLAD_2-14-24.csv	Acsl3,Acsl6,Adarb1,Adcy1,Ahi1,Apc,Atf5,Atl1,Axl,Bicdl1,Brsk1,Camk2a,Ccdc85c,Cck,Cdk16,Clmn,Clstn3,Cntnap1,Coq7,Crtac1,Ctnnd2,Cx3cl1,Dab1,Dab2ip,Dlg2,Dvl1,Dynlt1f,Emx2,Enah,Ephb6,Epop,Farp1,Fgfr3,Frs2,Gfap,Git1,Gja1,Gpm6b,Grk2,Hapln4,Hipk1,Hipk2,Hsp90aa1,Id4,Kif5a,Kif5b,Kif5c,Lgi4,Lhx2,Llgl1,Mag,Map1a,Map2,Map4k4,Mecp2,Metrn,Mib1,Mmp24,Mturn,Myo6,Nde1,Ndn,Neurod6,Nf2,Nfia,Pak3,Pak6,Phactr1,Plxna1,…
biological_process	GO:0022008	neurogenesis	6.92e-16	9.95e-01	6.95e-16	7.39e-01	7.68e-01	2	33	1528	19650	0.0606	0.0778	0.0013	0.0017	MB18p12_f_NOD_VLAD_2-14-24.csv	Adora2a,Sgk1
biological_process	GO:0022008	neurogenesis	6.92e-16	9.95e-01	6.95e-16	4.82e-08	4.35e-05	27	109	1528	19650	0.2477	0.0778	0.0177	0.0055	MB18p12_f_NZO_VLAD_2-14-24.csv	Actb,Atxn2,Baiap2,Ccdc85c,Cebpb,Epb41l3,Epha4,Fgfr3,Gh,Hsp90aa1,Kif3a,Map1b,Mef2c,Mrtfb,Nab2,Neurod2,Neurod6,Ppp3ca,Prdm8,Rac3,Slc1a3,Sox10,Spock1,Srf,Tenm2,Trappc4,Zfp365
biological_process	GO:0022008	neurogenesis	6.92e-16	9.95e-01	6.95e-16	7.23e-03	1.23e-01	42	366	1528	19650	0.1148	0.0778	0.0275	0.0186	MB18p12_f_PWK_VLAD_2-14-24.csv	Adarb1,Adcy1,Apc,Bicdl1,Brsk1,Camk2a,Ccdc85c,Cdk16,Cx3cl1,Dab2ip,Dbi,Dvl1,Fabp7,Gfap,Git1,Gpx4,Hipk2,Impact,Kcnj10,Kif5a,Llgl1,Map2,Map4k4,Metrn,Myo6,Nf2,Pak6,Plxnb1,Ppp1r9b,Psd,Rnd2,Rpl24,S100b,Samd14,Sdc4,Shank1,Shank3,Snph,Trak2,Uqcrq,Wasf3,Zfp365
biological_process	GO:0022008	neurogenesis	6.92e-16	9.95e-01	6.95e-16	1.57e-01	3.16e-01	5	37	1528	19650	0.1351	0.0778	0.0033	0.0019	MB18p12_f_WSB_VLAD_2-14-24.csv	Cck,Crtac1,Hsp90aa1,Manf,Sgk1
biological_process	GO:0022008	neurogenesis	6.92e-16	9.95e-01	6.95e-16	1.71e-12	3.22e-10	141	999	1528	19650	0.1411	0.0778	0.0923	0.0508	MB18p12_m_129S1_VLAD_2-15-24.csv	Acsl3,Acsl6,Actb,Adarb1,Adcy1,Ahi1,Akt1,Akt2,Apc,Arhgap35,Atxn10,Axl,B4gat1,Baiap2,Bex1,Bicdl1,Brinp1,Brsk1,Btbd1,Btbd3,Camk2a,Cc2d1a,Ccdc85c,Cck,Cdk16,Cebpb,Clmn,Clstn3,Crtac1,Ctnnd2,Cx3cl1,Dab2ip,Diaph1,Dlg2,Dlg4,Dvl1,Ehmt2,Eif2b2,Elavl4,Epb41l3,Epha4,Fgf13,Fgfr3,Frs2,Gas7,Gdf11,Gfap,Git1,Gpm6b,Gpx4,Grk2,Hapln4,Hdac2,Hipk1,Hipk2,Hsp90aa1,Ist1,Itm2c,Kalrn,Kcnj10,Kif3a,Kif5a,Kif5b,Kif5c,Lgi1,Lgi4…
biological_process	GO:0022008	neurogenesis	6.92e-16	9.95e-01	6.95e-16	1.00e+00	1.00e+00	0	3	1528	19650	0	0.0778	0	0.0002	MB18p12_m_AJ_VLAD_2-15-24.csv
biological_process	GO:0022008	neurogenesis	6.92e-16	9.95e-01	6.95e-16	1.10e-07	3.51e-05	37	187	1528	19650	0.1979	0.0778	0.0242	0.0095	MB18p12_m_C57_VLAD_2-15-24.csv	Akt2,Bicdl1,Camk2a,Ccdc85c,Cdk16,Clmn,Dab2ip,Dvl1,Ehmt2,Epop,Fabp7,Farp1,Gfap,Gh,Git1,Kif5a,Lgi4,Mag,Metrn,Mturn,Neurod6,Nf2,Pak6,Plxnb1,Ppp1r9b,Psd,Rnd2,S100b,Samd14,Samd4b,Shank1,Shank3,Snph,Srf,Trak1,Trak2,Wasf3
biological_process	GO:0022008	neurogenesis	6.92e-16	9.95e-01	6.95e-16	1.00e+00	1.00e+00	0	5	1528	19650	0	0.0778	0	0.0003	MB18p12_m_CAST_VLAD_2-15-24.csv
biological_process	GO:0022008	neurogenesis	6.92e-16	9.95e-01	6.95e-16	1.29e-10	3.76e-08	67	377	1528	19650	0.1777	0.0778	0.0438	0.0192	MB18p12_m_NOD_VLAD_2-15-24.csv	Adcy1,Alcam,Atf5,Brinp2,Btbd3,Camk2a,Clmn,Clstn3,Cx3cl1,Dbi,Dner,Elavl4,Epb41l3,Fabp7,Faim2,Fgf13,Frs2,Gabra5,Gap43,Gfap,Git1,Gpx4,Hap1,Hipk2,Hsp90aa1,Kif3a,Kif5b,Klk8,L1cam,Lingo1,Lpar1,Map1b,Map4,Map4k4,Mboat7,Mef2c,Metrn,Micall1,Mturn,Myo6,Nab2,Nf2,Pak1,Plxnd1,Pou3f1,Ppp1r9b,Psd,Ptpn11,Ptprd,Rab3a,Rtn1,Rtn4r,S100b,Shank1,Shank3,Slc4a10,Smo,Snph,Spock1,Stxbp1,Tbr1,Tiam1,Trak2,Tubb3,Tyro3,Ugcg,X…
biological_process	GO:0022008	neurogenesis	6.92e-16	9.95e-01	6.95e-16	6.92e-16	1.79e-12	90	469	1528	19650	0.1919	0.0778	0.0589	0.0239	MB18p12_m_NZO_VLAD_2-15-24.csv	Acsl6,Adarb1,Adcy1,Agt,Akt2,Apc,Axl,B4gat1,Bex1,Bicdl1,Btbd1,Btbd3,Camk2a,Ccdc85c,Cdk16,Clmn,Crtac1,Ctnna2,Ctnnd2,Dab2ip,Dlg2,Dzank1,Emx2,Fabp7,Farp1,Fgf13,Gdf11,Gfap,Git1,Gpm6b,Grn,Hes1,Hsp90aa1,Il33,Kcnj10,Kif3a,Kif5a,Lgi1,Lgi4,Llgl1,Lpar1,Map1b,Map2,Map4,Map4k4,Mef2c,Metrn,Mfsd2a,Mib1,Micall1,Mmp24,Mturn,Myo6,Ncan,Nde1,Nf2,Nyap1,Pak6,Plpp3,Plxnb1,Ppp1r9b,Psd,Ptprz1,Qki,Rab3a,Rbfox2,Rtn1,Rtn4r,…
biological_process	GO:0022008	neurogenesis	6.92e-16	9.95e-01	6.95e-16	1.66e-07	3.23e-05	50	297	1528	19650	0.1684	0.0778	0.0327	0.0151	MB18p12_m_PWK_VLAD_2-15-24.csv	Adcy1,Adora2a,Apc,Baiap2,Bex1,Bicdl1,Btbd3,Camk2a,Cbln1,Cdk16,Cnp,Dab2ip,Drd1,Drd2,Dzank1,Elavl4,Emx2,Epb41l3,Fabp7,Farp1,Fgf13,Fgfr3,Foxp1,Frs2,Gfap,Hsp90aa1,Kif5a,Llgl1,Mag,Map2,Mturn,Myo6,Nab2,Nf2,Plxnb1,Pqbp1,Prex2,Ptprz1,Shank1,Shank3,Snph,Sox10,Spire1,Srf,Trak1,Trak2,Tubb3,Ulk2,Vtn,Wasf3
biological_process	GO:0022008	neurogenesis	6.92e-16	9.95e-01	6.95e-16	9.95e-01	1.00e+00	3	116	1528	19650	0.0259	0.0778	0.002	0.0059	MB18p12_m_WSB_VLAD_2-15-24.csv	Bloc1s2,Klk8,Trappc4
biological_process	GO:0070727	cellular macromolecule localization	9.04e-16	5.53e-01	1.63e-15	1.00e+00	1.00e+00	0	3	2062	19650	0	0.1049	0	0.0002	MB18p12_f_129S1_VLAD_2-14-24.csv
biological_process	GO:0070727	cellular macromolecule localization	9.04e-16	5.53e-01	1.63e-15	1.60e-03	6.78e-02	29	156	2062	19650	0.1859	0.1049	0.0141	0.0079	MB18p12_f_AJ_VLAD_2-14-24.csv	Arhgap33,C1ql3,Ccdc85c,Chga,Creb3,Dzip1,Emc9,Emp2,Gsn,Hsp90aa1,Kdelr1,Kif3a,Kif5a,Lamp5,Lrrtm1,Neurl1b,Nfkbia,Nrxn3,Pam16,Ppp1r3c,Rapgef4,Snap47,Tesc,Tmed9,Trak2,Trp53inp2,Tspan33,Vgf,Xbp1
biological_process	GO:0070727	cellular macromolecule localization	9.04e-16	5.53e-01	1.63e-15	2.41e-05	1.11e-03	57	313	2062	19650	0.1821	0.1049	0.0276	0.0159	MB18p12_f_C57_VLAD_2-14-24.csv	Agap1,Ahcyl1,Apba1,Appl2,Arhgap33,Arl6ip1,Arrb1,Bcr,Brd2,Bsg,Bsn,C1qtnf5,Cacng7,Camk2a,Ccdc85c,Dlg2,Dlg4,Dnajc27,Dvl1,Dzip1,Fgf13,Fmn2,Gas6,Gpm6b,Grk2,Grk3,Gsn,Kcne2,Kif5a,Kif5c,Lats2,Mecp2,Msx1,Mvb12b,Myo6,Neurl1b,Ppp1r3c,Ppp1r9b,Rapgef4,Reep2,Rims1,Septin3,Shank1,Shank3,Smo,Spire1,Syngap1,Tmed3,Tnpo2,Trak1,Trak2,Trp53inp2,Tspan33,Tub,Ulk2,Xbp1,Yif1b
biological_process	GO:0070727	cellular macromolecule localization	9.04e-16	5.53e-01	1.63e-15	2.20e-04	4.53e-03	90	594	2062	19650	0.1515	0.1049	0.0436	0.0302	MB18p12_f_CAST_VLAD_2-14-24.csv	Abhd17a,Agap1,Ahcyl1,Ahi1,Apba1,Appl2,Arhgap33,Arrb1,Atp1b1,Atp6v1d,Bcr,Bsn,Cacng7,Camk2a,Ccdc85c,Chga,Clstn3,Cnih3,Cntnap1,Cops9,Dlg2,Dnajc27,Doc2b,Dvl1,Dynlt1f,Dzip1,Emc8,Emc9,Erbin,Ezr,Fermt2,Fmn2,Gas2l1,Gfap,Git1,Gja1,Gpm6b,Grin2c,Grk2,Grk3,Guk1,Hsp90aa1,Hspb1,Id4,Kif5a,Kif5b,Kif5c,Lrrtm1,Lypd1,Maged1,Map1a,Mecp2,Myo6,Myrip,Necap2,Neurl1b,Nnat,Olfm2,Palm,Pam16,Pik3r1,Pitpnm1,Porcn,Ppp1r3c,Ppp…
biological_process	GO:0070727	cellular macromolecule localization	9.04e-16	5.53e-01	1.63e-15	1.00e+00	1.00e+00	0	33	2062	19650	0	0.1049	0	0.0017	MB18p12_f_NOD_VLAD_2-14-24.csv
biological_process	GO:0070727	cellular macromolecule localization	9.04e-16	5.53e-01	1.63e-15	4.31e-03	6.03e-02	21	109	2062	19650	0.1927	0.1049	0.0102	0.0055	MB18p12_f_NZO_VLAD_2-14-24.csv	Actb,Arf6,Baiap2,C1ql3,Ccdc85c,Clip3,Epb41l3,Grin2b,Hsp90aa1,Kif3a,Mapre3,Msx1,Neurl1b,Nrxn3,Ppp1r3c,Ppp3ca,Prrt1,Rab5if,Rapgef4,Spcs1,Zfand2a
biological_process	GO:0070727	cellular macromolecule localization	9.04e-16	5.53e-01	1.63e-15	8.45e-02	3.81e-01	47	366	2062	19650	0.1284	0.1049	0.0228	0.0186	MB18p12_f_PWK_VLAD_2-14-24.csv	Agap1,Apba1,Arhgap33,Arrb1,Brd2,Cacnb3,Camk2a,Ccdc85c,Cops9,Dnlz,Dvl1,Dzip1,Elmod1,Gfap,Git1,Hspa8,Kif5a,Man1a,Myo6,Necap2,Neurl1b,Nptx2,Pacs2,Palm,Pitpnm1,Ppp1r3c,Ppp1r9b,Rack1,Rapgef4,Romo1,Rpl11,Rtn2,S100a13,Sec61g,Shank1,Shank3,Sptssa,Timm8b,Tomm40l,Tomm5,Tomm7,Trak2,Use1,Vgf,Vps26c,Wnk1,Zfand2a
biological_process	GO:0070727	cellular macromolecule localization	9.04e-16	5.53e-01	1.63e-15	5.53e-01	6.33e-01	4	37	2062	19650	0.1081	0.1049	0.0019	0.0019	MB18p12_f_WSB_VLAD_2-14-24.csv	Arl4d,Chga,Hsp90aa1,Nfkbia
biological_process	GO:0070727	cellular macromolecule localization	9.04e-16	5.53e-01	1.63e-15	9.04e-16	3.64e-13	187	999	2062	19650	0.1872	0.1049	0.0907	0.0508	MB18p12_m_129S1_VLAD_2-15-24.csv	Abhd17a,Actb,Agap1,Ahcyl1,Ahi1,Akt1,Akt2,Ankrd13c,Ap1ar,Ap1m1,Ap2m1,Ap2s1,Apba1,Appl2,Arf3,Arfgap1,Arhgap33,Arl6ip5,Arrb1,Arrb2,Arxes1,Atp1b1,Atp6ap1,Atp6v1d,Aup1,Baiap2,Bcap31,Bcr,Brd2,Brd3,C1ql2,C1ql3,Cacng3,Cacng7,Cadm3,Calr,Camk2a,Caml,Ccdc85c,Cfl1,Chchd10,Chga,Clstn3,Cmtm6,Cpe,Creb3,Cyp46a1,Diaph1,Dlg2,Dlg4,Dnajc27,Doc2b,Dpp6,Dvl1,Dzip1,Elmod1,Emc8,Emc9,Epb41l3,Erbin,Ezr,Fam53c,Fermt2,Fgf13,…
biological_process	GO:0070727	cellular macromolecule localization	9.04e-16	5.53e-01	1.63e-15	2.83e-01	3.56e-01	1	3	2062	19650	0.3333	0.1049	0.0005	0.0002	MB18p12_m_AJ_VLAD_2-15-24.csv	Pam16
biological_process	GO:0070727	cellular macromolecule localization	9.04e-16	5.53e-01	1.63e-15	1.21e-02	1.22e-01	30	187	2062	19650	0.1604	0.1049	0.0145	0.0095	MB18p12_m_C57_VLAD_2-15-24.csv	Akt2,Appl2,Arhgap33,Arrb1,Bcr,Cacnb3,Camk2a,Ccdc85c,Dnajc27,Dvl1,Dzip1,Gas2l1,Gfap,Git1,Grk3,Kif5a,Neurl1b,Palm,Pitpnm1,Ppp1r3c,Ppp1r9b,Rab15,Rapgef4,Rims1,S100a13,Scp2,Shank1,Shank3,Trak1,Trak2
biological_process	GO:0070727	cellular macromolecule localization	9.04e-16	5.53e-01	1.63e-15	1.00e+00	1.00e+00	0	5	2062	19650	0	0.1049	0	0.0003	MB18p12_m_CAST_VLAD_2-15-24.csv
biological_process	GO:0070727	cellular macromolecule localization	9.04e-16	5.53e-01	1.63e-15	7.31e-05	2.42e-03	64	377	2062	19650	0.1698	0.1049	0.031	0.0192	MB18p12_m_NOD_VLAD_2-15-24.csv	Appl2,Asap1,Cacng3,Cadm3,Camk2a,Chga,Clstn1,Clstn3,Cops9,Cyp46a1,Doc2b,Dzip1,Emp2,Epb41l3,Eps15,Erbin,Fgf13,Gfap,Git1,Golga7,Gpr158,Guk1,Hap1,Hsp90aa1,Immp1l,Kif3a,Kif5b,Lamp5,Lypd1,Micall1,Myo6,Nptx2,Nrxn3,Olfm2,Pak1,Pam16,Pam16l,Ppp1r3c,Ppp1r9b,Rab3a,Rap1a,Rapgef4,Reep2,Rpl11,S100a13,Sec61g,Sgtb,Shank1,Shank3,Smo,Snap47,Sptssa,Stx1a,Stxbp1,Tiam1,Tm9sf4,Tmsb4x,Tomm5,Trak2,Trp53inp2,Vamp3,Vgf,Wnk…
biological_process	GO:0070727	cellular macromolecule localization	9.04e-16	5.53e-01	1.63e-15	2.64e-05	1.13e-03	78	469	2062	19650	0.1663	0.1049	0.0378	0.0239	MB18p12_m_NZO_VLAD_2-15-24.csv	Agap1,Agt,Ahcyl1,Akt2,Ankrd13c,Apba1,Appl2,Arhgap33,Arrb1,Atp6v1d,Bcr,C1ql2,C1ql3,Cacng7,Camk2a,Ccdc85c,Cmtm6,Desi1,Dlg2,Dnajc27,Doc2b,Dzip1,Ednrb,Emp2,Eps15,Erbin,Fermt2,Fgf13,Gfap,Git1,Golga7,Gpm6b,Grk3,Hsp90aa1,Hspb1,Il33,Immp1l,Kif3a,Kif5a,Lgi1,Micall1,Myo6,Neurl1b,Nfkbia,Olfm2,Pacs2,Pam16l,Pex5l,Ppp1r3c,Ppp1r9b,Prrt1,Qki,Rab22a,Rab31,Rab3a,Rapgef4,Reep2,Rims1,Rph3a,Shank1,Shank3,Smo,Snap47,S…
biological_process	GO:0070727	cellular macromolecule localization	9.04e-16	5.53e-01	1.63e-15	2.84e-04	9.12e-03	51	297	2062	19650	0.1717	0.1049	0.0247	0.0151	MB18p12_m_PWK_VLAD_2-15-24.csv	Apba1,Appl2,Arl4d,Baiap2,Brd2,Cacng3,Cacng4,Calr,Camk2a,Cbln1,Chga,Dgkd,Dnajc27,Drd1,Drd2,Dzip1,Epb41l3,Eps15,Fam53c,Fermt2,Fgf13,Fmn2,Gfap,Grk3,Hsp90aa1,Jup,Kif5a,Lamp5,Myo6,Myrip,Neurl1b,Nfkbia,Nrxn3,Os9,Pex5l,Ppp1r3c,Reep2,Rims1,Shank1,Shank3,Spire1,Tesc,Tfrc,Trak1,Trak2,Trim37,Tub,Ulk2,Vgf,Vps26c,Zfand2a
biological_process	GO:0070727	cellular macromolecule localization	9.04e-16	5.53e-01	1.63e-15	9.81e-02	3.44e-01	17	116	2062	19650	0.1466	0.1049	0.0082	0.0059	MB18p12_m_WSB_VLAD_2-15-24.csv	Bcap31,Immp1l,Lamtor5,Lin7b,Pam16l,Pdcd6,Psmd10,Romo1,Sar1b,Sec61b,Sec61g,Spcs1,Timm10,Timm23,Tmem147,Tomm5,Vmp1
biological_process	GO:0006810	transport	9.09e-16	8.19e-01	1.11e-15	1.00e+00	1.00e+00	0	3	3608	19650	0	0.1836	0	0.0002	MB18p12_f_129S1_VLAD_2-14-24.csv
biological_process	GO:0006810	transport	9.09e-16	8.19e-01	1.11e-15	5.62e-05	7.45e-03	49	156	3608	19650	0.3141	0.1836	0.0136	0.0079	MB18p12_f_AJ_VLAD_2-14-24.csv	Arhgap33,Atp2b1,Bicdl1,Caly,Cdk16,Chga,Coro1a,Crym,Dio2,Dync1i1,Dync1i2,Eif6,Emp2,Fabp7,Gsn,Hsp90aa1,Kdelr1,Kif1c,Kif3a,Kif5a,Laptm4b,Lgi3,Lrrtm1,Ly6e,Mfsd5,Neurl1b,Nfkbia,Nrxn3,Pacsin3,Pam16,Pitpnm3,Prrt2,Ptgds,Rapgef4,Rims4,Rsph9,Sfxn5,Slc6a7,Snap47,Sncb,Spns1,Syt3,Syt4,Tesc,Tmed9,Tmem115,Trak2,Vgf,Xbp1
biological_process	GO:0006810	transport	9.09e-16	8.19e-01	1.11e-15	2.43e-05	1.11e-03	87	313	3608	19650	0.278	0.1836	0.0241	0.0159	MB18p12_f_C57_VLAD_2-14-24.csv	Agap1,Agap2,Ahcyl1,Anxa11,Apba1,Apod,Appl2,Arhgap33,Arrb1,Atp6v0c,Bcl2l2,Bcr,Bicdl1,Brsk1,Bsn,C1qtnf5,Cacng7,Caly,Camk2a,Cdc42bpa,Cdk16,Clic6,Clmn,Dio2,Dlg2,Dnajc27,Dvl1,Ecrg4,Fabp7,Fgf13,Fmn2,Gas6,Gpm6b,Grk2,Grk3,Gsn,Hba-a1,Ifitm3,Itpr1,Kcne2,Kcnj13,Kif5a,Kif5c,Laptm4b,Lasp1,Lgi3,Mecp2,Mfsd5,Mib1,Mllt6,Mvb12b,Myo6,Neurl1a,Neurl1b,Panx2,Plch2,Pltp,Rapgef4,Reep2,Rftn2,Rims1,Rims3,Rims4,Rnasek,Rsph…
biological_process	GO:0006810	transport	9.09e-16	8.19e-01	1.11e-15	3.16e-07	1.89e-05	158	594	3608	19650	0.266	0.1836	0.0438	0.0302	MB18p12_f_CAST_VLAD_2-14-24.csv	Ache,Acsl3,Acsl6,Agap1,Agap2,Ahcyl1,Ahi1,Alkbh5,Anxa11,Apba1,Appl2,Arc,Arhgap33,Arrb1,Atp1b1,Atp6v0c,Atp6v1d,Axl,Bcl2l2,Bcr,Bicdl1,Brsk1,Bsn,Cacna2d3,Cacng7,Caly,Camk2a,Cdc42bpa,Cdk16,Chga,Clmn,Clstn3,Cnih3,Coro1a,Crhbp,Crym,Csnk1g2,Dennd5a,Dio2,Dlg2,Dnajc27,Doc2b,Dvl1,Dync1i1,Dync1li1,Dynlt1f,Ezr,Fmn2,Gfap,Git1,Gja1,Gjb6,Got2,Gpm6b,Grin2c,Grk2,Grk3,Grp,Guk1,Hsp90aa1,Hspb1,Itpr1,Kcnab2,Kcnh3,Kcnj…
biological_process	GO:0006810	transport	9.09e-16	8.19e-01	1.11e-15	7.50e-01	7.79e-01	5	33	3608	19650	0.1515	0.1836	0.0014	0.0017	MB18p12_f_NOD_VLAD_2-14-24.csv	Ecrg4,Gabrd,Kcnj4,Prkcd,Scn4b
biological_process	GO:0006810	transport	9.09e-16	8.19e-01	1.11e-15	2.63e-01	3.86e-01	23	109	3608	19650	0.211	0.1836	0.0064	0.0055	MB18p12_f_NZO_VLAD_2-14-24.csv	Anxa11,Arf6,Atp2b1,Clip3,Dnm1,Ecrg4,Grin2b,Hsp90aa1,Kif3a,Map1b,Nefm,Neurl1b,Nrxn3,Ppp3ca,Prl,Prrt2,Rac3,Rapgef4,Scn8a,Slc1a3,Slc39a12,Sncb,Trappc4
biological_process	GO:0006810	transport	9.09e-16	8.19e-01	1.11e-15	6.89e-01	8.59e-01	64	366	3608	19650	0.1749	0.1836	0.0177	0.0186	MB18p12_f_PWK_VLAD_2-14-24.csv	Agap1,Agap2,Apba1,Arhgap33,Arrb1,Atp6v0c,Bcl2l2,Bicdl1,Brsk1,Cacnb3,Camk2a,Cdk16,Cplx2,Csnk1g2,Dennd5a,Dnlz,Dvl1,Elmod1,Fabp7,Gfap,Git1,Hspa8,Itpr1,Kcnj10,Kcnj16,Kif1c,Kif5a,Kit,Llgl1,Mapk8ip1,Mllt6,Mt3,Myo6,Necap2,Neurl1a,Neurl1b,Nr4a1,Panx2,Pitpnm1,Rapgef4,Rims4,Romo1,Rps15,Rtn2,S100a13,Sec61g,Sfxn5,Sgsm2,Slc1a2,Slc25a18,Slc25a23,Snph,Sptbn2,Timm8b,Tnk2,Tomm40l,Tomm5,Tomm7,Trak2,Tst,Use1,Vgf,Vp…
biological_process	GO:0006810	transport	9.09e-16	8.19e-01	1.11e-15	2.86e-02	1.88e-01	12	37	3608	19650	0.3243	0.1836	0.0033	0.0019	MB18p12_f_WSB_VLAD_2-14-24.csv	Arl4d,Caly,Chga,Crym,Fxyd7,Hsp90aa1,Nfkbia,Nme1,Rims3,Slc25a14,Syt4,mt-Atp8
biological_process	GO:0006810	transport	9.09e-16	8.19e-01	1.11e-15	9.09e-16	3.64e-13	284	999	3608	19650	0.2843	0.1836	0.0787	0.0508	MB18p12_m_129S1_VLAD_2-15-24.csv	Ache,Acsl3,Acsl6,Add2,Agap1,Agap2,Ahcyl1,Ahi1,Akt1,Akt2,Anp32a,Anxa11,Anxa6,Ap1ar,Ap1m1,Ap2m1,Ap2s1,Apba1,Appl2,Aqp4,Arc,Arf3,Arfgap1,Arhgap33,Arl6ip5,Arrb1,Arrb2,Atp1b1,Atp2b1,Atp6ap1,Atp6ap2,Atp6v0a1,Atp6v0c,Atp6v0d1,Atp6v1b2,Atp6v1d,Atp6v1g2,Atp6v1h,Aup1,Axl,Bcap31,Bcl2l2,Bcr,Bicdl1,Bin1,Bok,Borcs5,Brsk1,Cacng3,Cacng7,Calr,Caly,Camk2a,Caml,Cav2,Cd47,Cdc42bpa,Cdk16,Cfl1,Chchd10,Chga,Clic4,Clmn,…
biological_process	GO:0006810	transport	9.09e-16	8.19e-01	1.11e-15	4.56e-01	5.21e-01	1	3	3608	19650	0.3333	0.1836	0.0003	0.0002	MB18p12_m_AJ_VLAD_2-15-24.csv	Pam16
biological_process	GO:0006810	transport	9.09e-16	8.19e-01	1.11e-15	4.85e-03	6.95e-02	49	187	3608	19650	0.262	0.1836	0.0136	0.0095	MB18p12_m_C57_VLAD_2-15-24.csv	Agap2,Akt2,Anxa11,Appl2,Arhgap33,Arrb1,Bcl2l2,Bcr,Bicdl1,Cacnb3,Camk2a,Cdk16,Clmn,Csnk1g2,Dio2,Dnajc27,Dvl1,Ecrg4,Fabp7,Gfap,Git1,Grk3,Itpr1,Kcnj16,Kif1c,Kif5a,Mllt6,Neurl1a,Neurl1b,Oxsr1,Panx2,Pitpnm1,Plch2,Rab15,Rapgef4,Rftn2,Rims1,Rims4,S100a13,Scp2,Sfxn5,Sgsm2,Slc25a23,Snph,Sptbn2,Tnk2,Trak1,Trak2,Tspoap1
biological_process	GO:0006810	transport	9.09e-16	8.19e-01	1.11e-15	6.37e-01	6.93e-01	1	5	3608	19650	0.2	0.1836	0.0003	0.0003	MB18p12_m_CAST_VLAD_2-15-24.csv	Ptgds
biological_process	GO:0006810	transport	9.09e-16	8.19e-01	1.11e-15	1.64e-07	1.27e-05	110	377	3608	19650	0.2918	0.1836	0.0305	0.0192	MB18p12_m_NOD_VLAD_2-15-24.csv	Appl2,Aqp4,Atp1a1,Atp2b4,Atp6v0c,Bok,Cacna2d1,Cacnb4,Cacng3,Camk2a,Cd47,Chga,Clic4,Clmn,Clstn1,Clstn3,Cnih2,Csnk1g2,Cygb,Dio2,Doc2b,Dync1i1,Emp2,Eps15,Fabp7,Fgf13,Fth1,Fxyd7,Gabra1,Gabra3,Gabra5,Gabrd,Gfap,Git1,Golga7,Gprasp1,Guk1,Hap1,Hsp90aa1,Kcnab2,Kcnc4,Kcnf1,Kcnj4,Kcnj9,Kif1c,Kif3a,Kif5b,Lcat,Ly6e,Map1b,Micall1,Mt3,Myo6,Ndrg4,Niban2,Nrxn3,Olfm2,Orai2,Oxsr1,Pak1,Pam16,Pam16l,Panx2,Pianp,Plch2…
biological_process	GO:0006810	transport	9.09e-16	8.19e-01	1.11e-15	1.67e-08	2.34e-06	135	469	3608	19650	0.2878	0.1836	0.0374	0.0239	MB18p12_m_NZO_VLAD_2-15-24.csv	Acsl6,Agap1,Agap2,Agt,Ahcyl1,Akt2,Alkbh5,Anxa11,Apba1,Apod,Appl2,Aqp4,Arc,Arhgap33,Arrb1,Atp6v0c,Atp6v1d,Axl,Bcl2l2,Bcr,Bicdl1,Cacng7,Caly,Camk2a,Car4,Cdc42bpa,Cdk16,Clic4,Clmn,Cmtm6,Csnk1g2,Dennd5a,Desi1,Dio2,Dlg2,Dnajc27,Doc2b,Dync1i1,Ednrb,Emp2,Eps15,Fabp7,Fgf13,Fxyd7,Gfap,Git1,Golga7,Gpm6b,Grk3,Grn,Hsp90aa1,Hspb1,Il33,Ip6k2,Itpr1,Kcnj10,Kcnj16,Kif1c,Kif3a,Kif5a,Lasp1,Llgl1,Ly6e,Map1b,Mapk8ip1…
biological_process	GO:0006810	transport	9.09e-16	8.19e-01	1.11e-15	2.81e-03	4.19e-02	74	297	3608	19650	0.2492	0.1836	0.0205	0.0151	MB18p12_m_PWK_VLAD_2-15-24.csv	Ache,Apba1,Apod,Appl2,Aqp4,Arhgap21,Arl4d,Atp2b1,Bicdl1,Cacng3,Cacng4,Calr,Camk2a,Cbln1,Cd47,Cdk16,Chga,Cnp,Dgkd,Dio2,Dnajc27,Drd1,Drd2,Dync1i2,Eps15,Fabp7,Fam53c,Fgf13,Fmn2,Gabrd,Gfap,Grk3,Hsp90aa1,Kcnj16,Kcnj4,Kif5a,Llgl1,Myo6,Myrip,Neurl1b,Nfkbia,Nrxn3,Os9,Panx2,Pex5l,Plch2,Pllp,Reep2,Rims1,Rnasek,Scn4b,Slc1a2,Slc25a18,Slc32a1,Slc36a4,Slc6a8,Slc7a8,Snph,Spag9,Spire1,Spns2,Src,Stxbp6,Tesc,Tfrc,…
biological_process	GO:0006810	transport	9.09e-16	8.19e-01	1.11e-15	8.19e-01	1.00e+00	18	116	3608	19650	0.1552	0.1836	0.005	0.0059	MB18p12_m_WSB_VLAD_2-15-24.csv	Atp6v0b,Bcap31,Bloc1s2,Lin7b,Magoh,Mpc2,Pam16l,Pdcd6,Romo1,Sar1b,Sec61b,Sec61g,Slc25a14,Timm10,Timm23,Tomm5,Trappc4,Vmp1
biological_process	GO:0008104	protein localization	1.28e-15	5.50e-01	2.32e-15	1.00e+00	1.00e+00	0	3	2054	19650	0	0.1045	0	0.0002	MB18p12_f_129S1_VLAD_2-14-24.csv
biological_process	GO:0008104	protein localization	1.28e-15	5.50e-01	2.32e-15	1.51e-03	6.48e-02	29	156	2054	19650	0.1859	0.1045	0.0141	0.0079	MB18p12_f_AJ_VLAD_2-14-24.csv	Arhgap33,C1ql3,Ccdc85c,Chga,Creb3,Dzip1,Emc9,Emp2,Gsn,Hsp90aa1,Kdelr1,Kif3a,Kif5a,Lamp5,Lrrtm1,Neurl1b,Nfkbia,Nrxn3,Pam16,Ppp1r3c,Rapgef4,Snap47,Tesc,Tmed9,Trak2,Trp53inp2,Tspan33,Vgf,Xbp1
biological_process	GO:0008104	protein localization	1.28e-15	5.50e-01	2.32e-15	2.15e-05	1.03e-03	57	313	2054	19650	0.1821	0.1045	0.0278	0.0159	MB18p12_f_C57_VLAD_2-14-24.csv	Agap1,Ahcyl1,Apba1,Appl2,Arhgap33,Arl6ip1,Arrb1,Bcr,Brd2,Bsg,Bsn,C1qtnf5,Cacng7,Camk2a,Ccdc85c,Dlg2,Dlg4,Dnajc27,Dvl1,Dzip1,Fgf13,Fmn2,Gas6,Gpm6b,Grk2,Grk3,Gsn,Kcne2,Kif5a,Kif5c,Lats2,Mecp2,Msx1,Mvb12b,Myo6,Neurl1b,Ppp1r3c,Ppp1r9b,Rapgef4,Reep2,Rims1,Septin3,Shank1,Shank3,Smo,Spire1,Syngap1,Tmed3,Tnpo2,Trak1,Trak2,Trp53inp2,Tspan33,Tub,Ulk2,Xbp1,Yif1b
biological_process	GO:0008104	protein localization	1.28e-15	5.50e-01	2.32e-15	3.05e-04	5.77e-03	89	594	2054	19650	0.1498	0.1045	0.0433	0.0302	MB18p12_f_CAST_VLAD_2-14-24.csv	Abhd17a,Agap1,Ahcyl1,Ahi1,Apba1,Appl2,Arhgap33,Arrb1,Atp1b1,Atp6v1d,Bcr,Bsn,Cacng7,Camk2a,Ccdc85c,Chga,Clstn3,Cnih3,Cntnap1,Cops9,Dlg2,Dnajc27,Doc2b,Dvl1,Dynlt1f,Dzip1,Emc8,Emc9,Erbin,Ezr,Fermt2,Fmn2,Gas2l1,Gfap,Git1,Gja1,Gpm6b,Grin2c,Grk2,Grk3,Guk1,Hsp90aa1,Hspb1,Id4,Kif5a,Kif5b,Kif5c,Lrrtm1,Lypd1,Maged1,Map1a,Mecp2,Myo6,Myrip,Necap2,Neurl1b,Nnat,Olfm2,Palm,Pam16,Pik3r1,Pitpnm1,Porcn,Ppp1r3c,Ppp…
biological_process	GO:0008104	protein localization	1.28e-15	5.50e-01	2.32e-15	1.00e+00	1.00e+00	0	33	2054	19650	0	0.1045	0	0.0017	MB18p12_f_NOD_VLAD_2-14-24.csv
biological_process	GO:0008104	protein localization	1.28e-15	5.50e-01	2.32e-15	4.12e-03	5.91e-02	21	109	2054	19650	0.1927	0.1045	0.0102	0.0055	MB18p12_f_NZO_VLAD_2-14-24.csv	Actb,Arf6,Baiap2,C1ql3,Ccdc85c,Clip3,Epb41l3,Grin2b,Hsp90aa1,Kif3a,Mapre3,Msx1,Neurl1b,Nrxn3,Ppp1r3c,Ppp3ca,Prrt1,Rab5if,Rapgef4,Spcs1,Zfand2a
biological_process	GO:0008104	protein localization	1.28e-15	5.50e-01	2.32e-15	8.05e-02	3.69e-01	47	366	2054	19650	0.1284	0.1045	0.0229	0.0186	MB18p12_f_PWK_VLAD_2-14-24.csv	Agap1,Apba1,Arhgap33,Arrb1,Brd2,Cacnb3,Camk2a,Ccdc85c,Cops9,Dnlz,Dvl1,Dzip1,Elmod1,Gfap,Git1,Hspa8,Kif5a,Man1a,Myo6,Necap2,Neurl1b,Nptx2,Pacs2,Palm,Pitpnm1,Ppp1r3c,Ppp1r9b,Rack1,Rapgef4,Romo1,Rpl11,Rtn2,S100a13,Sec61g,Shank1,Shank3,Sptssa,Timm8b,Tomm40l,Tomm5,Tomm7,Trak2,Use1,Vgf,Vps26c,Wnk1,Zfand2a
biological_process	GO:0008104	protein localization	1.28e-15	5.50e-01	2.32e-15	5.50e-01	6.31e-01	4	37	2054	19650	0.1081	0.1045	0.0019	0.0019	MB18p12_f_WSB_VLAD_2-14-24.csv	Arl4d,Chga,Hsp90aa1,Nfkbia
biological_process	GO:0008104	protein localization	1.28e-15	5.50e-01	2.32e-15	1.28e-15	4.82e-13	186	999	2054	19650	0.1862	0.1045	0.0906	0.0508	MB18p12_m_129S1_VLAD_2-15-24.csv	Abhd17a,Actb,Agap1,Ahcyl1,Ahi1,Akt1,Akt2,Ankrd13c,Ap1ar,Ap1m1,Ap2m1,Ap2s1,Apba1,Appl2,Arf3,Arfgap1,Arhgap33,Arl6ip5,Arrb1,Arrb2,Arxes1,Atp1b1,Atp6ap1,Atp6v1d,Aup1,Baiap2,Bcap31,Bcr,Brd2,Brd3,C1ql2,C1ql3,Cacng3,Cacng7,Cadm3,Calr,Camk2a,Caml,Ccdc85c,Cfl1,Chchd10,Chga,Clstn3,Cmtm6,Cpe,Creb3,Cyp46a1,Diaph1,Dlg2,Dlg4,Dnajc27,Doc2b,Dpp6,Dvl1,Dzip1,Elmod1,Emc8,Emc9,Epb41l3,Erbin,Ezr,Fam53c,Fermt2,Fgf13,…
biological_process	GO:0008104	protein localization	1.28e-15	5.50e-01	2.32e-15	2.82e-01	3.56e-01	1	3	2054	19650	0.3333	0.1045	0.0005	0.0002	MB18p12_m_AJ_VLAD_2-15-24.csv	Pam16
biological_process	GO:0008104	protein localization	1.28e-15	5.50e-01	2.32e-15	1.15e-02	1.19e-01	30	187	2054	19650	0.1604	0.1045	0.0146	0.0095	MB18p12_m_C57_VLAD_2-15-24.csv	Akt2,Appl2,Arhgap33,Arrb1,Bcr,Cacnb3,Camk2a,Ccdc85c,Dnajc27,Dvl1,Dzip1,Gas2l1,Gfap,Git1,Grk3,Kif5a,Neurl1b,Palm,Pitpnm1,Ppp1r3c,Ppp1r9b,Rab15,Rapgef4,Rims1,S100a13,Scp2,Shank1,Shank3,Trak1,Trak2
biological_process	GO:0008104	protein localization	1.28e-15	5.50e-01	2.32e-15	1.00e+00	1.00e+00	0	5	2054	19650	0	0.1045	0	0.0003	MB18p12_m_CAST_VLAD_2-15-24.csv
biological_process	GO:0008104	protein localization	1.28e-15	5.50e-01	2.32e-15	6.52e-05	2.24e-03	64	377	2054	19650	0.1698	0.1045	0.0312	0.0192	MB18p12_m_NOD_VLAD_2-15-24.csv	Appl2,Asap1,Cacng3,Cadm3,Camk2a,Chga,Clstn1,Clstn3,Cops9,Cyp46a1,Doc2b,Dzip1,Emp2,Epb41l3,Eps15,Erbin,Fgf13,Gfap,Git1,Golga7,Gpr158,Guk1,Hap1,Hsp90aa1,Immp1l,Kif3a,Kif5b,Lamp5,Lypd1,Micall1,Myo6,Nptx2,Nrxn3,Olfm2,Pak1,Pam16,Pam16l,Ppp1r3c,Ppp1r9b,Rab3a,Rap1a,Rapgef4,Reep2,Rpl11,S100a13,Sec61g,Sgtb,Shank1,Shank3,Smo,Snap47,Sptssa,Stx1a,Stxbp1,Tiam1,Tm9sf4,Tmsb4x,Tomm5,Trak2,Trp53inp2,Vamp3,Vgf,Wnk…
biological_process	GO:0008104	protein localization	1.28e-15	5.50e-01	2.32e-15	4.07e-05	1.58e-03	77	469	2054	19650	0.1642	0.1045	0.0375	0.0239	MB18p12_m_NZO_VLAD_2-15-24.csv	Agap1,Agt,Ahcyl1,Akt2,Ankrd13c,Apba1,Appl2,Arhgap33,Arrb1,Atp6v1d,Bcr,C1ql2,C1ql3,Cacng7,Camk2a,Ccdc85c,Cmtm6,Desi1,Dlg2,Dnajc27,Doc2b,Dzip1,Ednrb,Emp2,Eps15,Erbin,Fermt2,Fgf13,Gfap,Git1,Golga7,Gpm6b,Grk3,Hsp90aa1,Hspb1,Il33,Immp1l,Kif3a,Kif5a,Lgi1,Micall1,Myo6,Neurl1b,Nfkbia,Olfm2,Pacs2,Pam16l,Pex5l,Ppp1r3c,Ppp1r9b,Prrt1,Rab22a,Rab31,Rab3a,Rapgef4,Reep2,Rims1,Rph3a,Shank1,Shank3,Smo,Snap47,Snx27…
biological_process	GO:0008104	protein localization	1.28e-15	5.50e-01	2.32e-15	2.59e-04	8.49e-03	51	297	2054	19650	0.1717	0.1045	0.0248	0.0151	MB18p12_m_PWK_VLAD_2-15-24.csv	Apba1,Appl2,Arl4d,Baiap2,Brd2,Cacng3,Cacng4,Calr,Camk2a,Cbln1,Chga,Dgkd,Dnajc27,Drd1,Drd2,Dzip1,Epb41l3,Eps15,Fam53c,Fermt2,Fgf13,Fmn2,Gfap,Grk3,Hsp90aa1,Jup,Kif5a,Lamp5,Myo6,Myrip,Neurl1b,Nfkbia,Nrxn3,Os9,Pex5l,Ppp1r3c,Reep2,Rims1,Shank1,Shank3,Spire1,Tesc,Tfrc,Trak1,Trak2,Trim37,Tub,Ulk2,Vgf,Vps26c,Zfand2a
biological_process	GO:0008104	protein localization	1.28e-15	5.50e-01	2.32e-15	9.55e-02	3.38e-01	17	116	2054	19650	0.1466	0.1045	0.0083	0.0059	MB18p12_m_WSB_VLAD_2-15-24.csv	Bcap31,Immp1l,Lamtor5,Lin7b,Pam16l,Pdcd6,Psmd10,Romo1,Sar1b,Sec61b,Sec61g,Spcs1,Timm10,Timm23,Tmem147,Tomm5,Vmp1
biological_process	GO:0033108	mitochondrial respiratory chain complex assembly	1.42e-15	9.59e-01	1.48e-15	1.00e+00	1.00e+00	0	3	104	19650	0	0.0053	0	0.0002	MB18p12_f_129S1_VLAD_2-14-24.csv
biological_process	GO:0033108	mitochondrial respiratory chain complex assembly	1.42e-15	9.59e-01	1.48e-15	1.00e+00	1.00e+00	0	156	104	19650	0	0.0053	0	0.0079	MB18p12_f_AJ_VLAD_2-14-24.csv
biological_process	GO:0033108	mitochondrial respiratory chain complex assembly	1.42e-15	9.59e-01	1.48e-15	8.13e-01	8.71e-01	1	313	104	19650	0.0032	0.0053	0.0096	0.0159	MB18p12_f_C57_VLAD_2-14-24.csv	Coa5
biological_process	GO:0033108	mitochondrial respiratory chain complex assembly	1.42e-15	9.59e-01	1.48e-15	9.59e-01	9.86e-01	1	594	104	19650	0.0017	0.0053	0.0096	0.0302	MB18p12_f_CAST_VLAD_2-14-24.csv	Coa5
biological_process	GO:0033108	mitochondrial respiratory chain complex assembly	1.42e-15	9.59e-01	1.48e-15	1.00e+00	1.00e+00	0	33	104	19650	0	0.0053	0	0.0017	MB18p12_f_NOD_VLAD_2-14-24.csv
biological_process	GO:0033108	mitochondrial respiratory chain complex assembly	1.42e-15	9.59e-01	1.48e-15	1.00e+00	1.00e+00	0	109	104	19650	0	0.0053	0	0.0055	MB18p12_f_NZO_VLAD_2-14-24.csv
biological_process	GO:0033108	mitochondrial respiratory chain complex assembly	1.42e-15	9.59e-01	1.48e-15	9.07e-11	1.16e-08	16	366	104	19650	0.0437	0.0053	0.1538	0.0186	MB18p12_f_PWK_VLAD_2-14-24.csv	Cox17,Ndufa1,Ndufa2,Ndufa3,Ndufa5,Ndufa6,Ndufaf8,Ndufb1,Ndufb2,Ndufb4,Ndufb6,Ndufb8,Ndufb9,Ndufs6,Smim20,Uqcc2
biological_process	GO:0033108	mitochondrial respiratory chain complex assembly	1.42e-15	9.59e-01	1.48e-15	1.00e+00	1.00e+00	0	37	104	19650	0	0.0053	0	0.0019	MB18p12_f_WSB_VLAD_2-14-24.csv
biological_process	GO:0033108	mitochondrial respiratory chain complex assembly	1.42e-15	9.59e-01	1.48e-15	8.25e-02	2.95e-01	9	999	104	19650	0.009	0.0053	0.0865	0.0508	MB18p12_m_129S1_VLAD_2-15-24.csv	Coa5,Ndufa10,Ndufs3,Ndufs7,mt-Nd1,mt-Nd2,mt-Nd4,mt-Nd5,mt-Nd6
biological_process	GO:0033108	mitochondrial respiratory chain complex assembly	1.42e-15	9.59e-01	1.48e-15	1.00e+00	1.00e+00	0	3	104	19650	0	0.0053	0	0.0002	MB18p12_m_AJ_VLAD_2-15-24.csv
biological_process	GO:0033108	mitochondrial respiratory chain complex assembly	1.42e-15	9.59e-01	1.48e-15	1.00e+00	1.00e+00	0	187	104	19650	0	0.0053	0	0.0095	MB18p12_m_C57_VLAD_2-15-24.csv
biological_process	GO:0033108	mitochondrial respiratory chain complex assembly	1.42e-15	9.59e-01	1.48e-15	1.00e+00	1.00e+00	0	5	104	19650	0	0.0053	0	0.0003	MB18p12_m_CAST_VLAD_2-15-24.csv
biological_process	GO:0033108	mitochondrial respiratory chain complex assembly	1.42e-15	9.59e-01	1.48e-15	3.91e-03	4.76e-02	7	377	104	19650	0.0186	0.0053	0.0673	0.0192	MB18p12_m_NOD_VLAD_2-15-24.csv	Ndufb4,Ndufb8,mt-Nd1,mt-Nd2,mt-Nd4,mt-Nd5,mt-Nd6
biological_process	GO:0033108	mitochondrial respiratory chain complex assembly	1.42e-15	9.59e-01	1.48e-15	9.19e-01	9.42e-01	1	469	104	19650	0.0021	0.0053	0.0096	0.0239	MB18p12_m_NZO_VLAD_2-15-24.csv	Coa5
biological_process	GO:0033108	mitochondrial respiratory chain complex assembly	1.42e-15	9.59e-01	1.48e-15	1.00e+00	1.00e+00	0	297	104	19650	0	0.0053	0	0.0151	MB18p12_m_PWK_VLAD_2-15-24.csv
biological_process	GO:0033108	mitochondrial respiratory chain complex assembly	1.42e-15	9.59e-01	1.48e-15	1.42e-15	2.08e-12	14	116	104	19650	0.1207	0.0053	0.1346	0.0059	MB18p12_m_WSB_VLAD_2-15-24.csv	Coa3,Dmac1,Ndufa11,Ndufa2,Ndufaf5,Ndufb1,Ndufb2,Ndufb3,Ndufb4,Ndufb6,Ndufb7,Ndufs5,Sdhaf4,Uqcc2
biological_process	GO:0099536	synaptic signaling	1.72e-15	7.59e-01	2.27e-15	1.00e+00	1.00e+00	0	3	460	19650	0	0.0234	0	0.0002	MB18p12_f_129S1_VLAD_2-14-24.csv
biological_process	GO:0099536	synaptic signaling	1.72e-15	7.59e-01	2.27e-15	3.15e-04	2.14e-02	12	156	460	19650	0.0769	0.0234	0.0261	0.0079	MB18p12_f_AJ_VLAD_2-14-24.csv	Cck,Dtna,Ly6e,Npy,Nrxn3,Prrt2,Rims4,Snap47,Sncb,Syt4,Vgf,Xbp1
biological_process	GO:0099536	synaptic signaling	1.72e-15	7.59e-01	2.27e-15	5.10e-06	3.26e-04	22	313	460	19650	0.0703	0.0234	0.0478	0.0159	MB18p12_f_C57_VLAD_2-14-24.csv	Adarb1,Aldh5a1,Apba1,Brsk1,Cck,Crtc1,Dlg2,Dlg4,Dtna,Dvl1,Itpr1,Mecp2,Myo6,Npy,Nsmf,Rims1,Rims3,Rims4,Shc3,Sorbs1,Tspoap1,Xbp1
biological_process	GO:0099536	synaptic signaling	1.72e-15	7.59e-01	2.27e-15	5.77e-11	1.37e-08	43	594	460	19650	0.0724	0.0234	0.0935	0.0302	MB18p12_f_CAST_VLAD_2-14-24.csv	Ache,Adarb1,Aldh5a1,Apba1,Begain,Brsk1,Cck,Clstn3,Cnih3,Crhbp,Crtc1,Cx3cl1,Dlg2,Doc2b,Dtna,Dvl1,Farp1,Grin2c,Hapln4,Itpr1,Ly6e,Lypd1,Mecp2,Myo6,Nsmf,Penk,Prkcg,Rab3a,Rasd2,Rims1,Rims4,Rnf10,Sez6,Shc3,Slc12a6,Snap47,Sorbs1,Sptbn2,Sv2a,Syp,Tmod2,Tspoap1,Vgf
biological_process	GO:0099536	synaptic signaling	1.72e-15	7.59e-01	2.27e-15	4.57e-08	1.06e-05	9	33	460	19650	0.2727	0.0234	0.0196	0.0017	MB18p12_f_NOD_VLAD_2-14-24.csv	Adora2a,Gabrd,Gucy1a1,Hrh3,Npy,Pdyn,Penk,Sez6,Tac1
biological_process	GO:0099536	synaptic signaling	1.72e-15	7.59e-01	2.27e-15	2.42e-04	1.11e-02	10	109	460	19650	0.0917	0.0234	0.0217	0.0055	MB18p12_f_NZO_VLAD_2-14-24.csv	Gabbr2,Grin2b,Mef2c,Nrxn3,Ppp3ca,Prkcg,Prrt2,Rac3,Sncb,Tenm2
biological_process	GO:0099536	synaptic signaling	1.72e-15	7.59e-01	2.27e-15	4.27e-04	1.40e-02	20	366	460	19650	0.0546	0.0234	0.0435	0.0186	MB18p12_f_PWK_VLAD_2-14-24.csv	Adarb1,Apba1,Begain,Brsk1,Cacnb3,Cplx2,Crtc1,Cx3cl1,Dvl1,Itpr1,Myo6,Nr4a1,Nsmf,Penk,Rims4,Rnf10,Sez6,Shc3,Sptbn2,Vgf
biological_process	GO:0099536	synaptic signaling	1.72e-15	7.59e-01	2.27e-15	1.06e-02	1.51e-01	4	37	460	19650	0.1081	0.0234	0.0087	0.0019	MB18p12_f_WSB_VLAD_2-14-24.csv	Cck,Rasd2,Rims3,Syt4
biological_process	GO:0099536	synaptic signaling	1.72e-15	7.59e-01	2.27e-15	1.72e-15	6.13e-13	68	999	460	19650	0.0681	0.0234	0.1478	0.0508	MB18p12_m_129S1_VLAD_2-15-24.csv	Ache,Adarb1,Aldh5a1,Apba1,Arrb2,Begain,Brsk1,Cav2,Cck,Clstn3,Cnih2,Crtc1,Cx3cl1,Dlg2,Dlg4,Doc2b,Dtna,Dvl1,Gabrg2,Gria2,Grin1,Grm3,Hapln4,Itpr1,Lin7b,Ly6h,Mecp2,Mef2c,Myo6,Nptn,Npy,Nrxn3,Nsg1,Nsmf,Park7,Penk,Ppfia3,Prkaca,Prkcb,Prkcg,Prrt2,Rab3a,Rims1,Rims4,Rnf10,Rph3a,Sez6,Shc3,Snap47,Snca,Sncb,Sorbs1,Sptbn2,Stxbp1,Sv2a,Syp,Syt1,Syt11,Syt4,Syt5,Tenm2,Tmod2,Tpgs1,Tspoap1,Usp14,Vdac3,Vgf,Xbp1
biological_process	GO:0099536	synaptic signaling	1.72e-15	7.59e-01	2.27e-15	1.00e+00	1.00e+00	0	3	460	19650	0	0.0234	0	0.0002	MB18p12_m_AJ_VLAD_2-15-24.csv
biological_process	GO:0099536	synaptic signaling	1.72e-15	7.59e-01	2.27e-15	1.36e-04	5.27e-03	14	187	460	19650	0.0749	0.0234	0.0304	0.0095	MB18p12_m_C57_VLAD_2-15-24.csv	Begain,Cacnb3,Crtc1,Dvl1,Farp1,Itpr1,Npy,Nsmf,Rims1,Rims4,Rnf10,Shc3,Sptbn2,Tspoap1
biological_process	GO:0099536	synaptic signaling	1.72e-15	7.59e-01	2.27e-15	1.00e+00	1.00e+00	0	5	460	19650	0	0.0234	0	0.0003	MB18p12_m_CAST_VLAD_2-15-24.csv
biological_process	GO:0099536	synaptic signaling	1.72e-15	7.59e-01	2.27e-15	1.98e-11	1.03e-08	34	377	460	19650	0.0902	0.0234	0.0739	0.0192	MB18p12_m_NOD_VLAD_2-15-24.csv	Cacnb4,Clstn1,Clstn3,Cnih2,Cx3cl1,Doc2b,Fgf12,Gabra1,Gabra3,Gabra5,Gabrd,Igsf21,Ly6e,Lypd1,Mef2c,Myo6,Npy,Nrxn3,Nsmf,Pak1,Penk,Prrt2,Ptprd,Rab3a,Rap1a,Snap47,Sncb,Stx1a,Stxbp1,Sv2a,Syt1,Syt4,Vgf,Xbp1
biological_process	GO:0099536	synaptic signaling	1.72e-15	7.59e-01	2.27e-15	6.44e-06	3.20e-04	28	469	460	19650	0.0597	0.0234	0.0609	0.0239	MB18p12_m_NZO_VLAD_2-15-24.csv	Adarb1,Aldh5a1,Apba1,Crtc1,Dlg2,Doc2b,Dtna,Farp1,Grm3,Itpr1,Ly6e,Mef2c,Myo6,Nsmf,Plat,Prrt2,Rab3a,Rims1,Rims4,Rph3a,Shc3,Snap47,Sncb,Sorbs1,Sptbn2,Sv2a,Syt4,Tspoap1
biological_process	GO:0099536	synaptic signaling	1.72e-15	7.59e-01	2.27e-15	3.81e-08	1.14e-05	25	297	460	19650	0.0842	0.0234	0.0543	0.0151	MB18p12_m_PWK_VLAD_2-15-24.csv	Ache,Adora2a,Apba1,Cbln1,Drd1,Drd2,Dtna,Farp1,Gabrd,Hrh3,Myo6,Npy,Nrxn3,Nsmf,Pdyn,Penk,Pvalb,Rasd2,Rims1,Sez6,Shc3,Sorbs1,Tac1,Tspoap1,Vgf
biological_process	GO:0099536	synaptic signaling	1.72e-15	7.59e-01	2.27e-15	7.59e-01	9.92e-01	2	116	460	19650	0.0172	0.0234	0.0043	0.0059	MB18p12_m_WSB_VLAD_2-15-24.csv	Lin7b,Pvalb
biological_process	GO:0051649	establishment of localization in cell	1.80e-15	9.50e-01	1.90e-15	1.00e+00	1.00e+00	0	3	1703	19650	0	0.0867	0	0.0002	MB18p12_f_129S1_VLAD_2-14-24.csv
biological_process	GO:0051649	establishment of localization in cell	1.80e-15	9.50e-01	1.90e-15	3.96e-04	2.51e-02	27	156	1703	19650	0.1731	0.0867	0.0159	0.0079	MB18p12_f_AJ_VLAD_2-14-24.csv	Bicdl1,Caly,Chga,Coro1a,Dync1i1,Dync1i2,Dzip1,Eif6,Emp2,Hsp90aa1,Kdelr1,Kif1c,Kif3a,Kif5a,Laptm4b,Lrrtm1,Nfkbia,Nrxn3,Prrt2,Ptgds,Rims4,Snap47,Sncb,Syt4,Tmed9,Trak2,Xbp1
biological_process	GO:0051649	establishment of localization in cell	1.80e-15	9.50e-01	1.90e-15	3.00e-03	4.43e-02	42	313	1703	19650	0.1342	0.0867	0.0247	0.0159	MB18p12_f_C57_VLAD_2-14-24.csv	Agap2,Ahcyl1,Apba1,Appl2,Atp6v0c,Bcr,Bicdl1,Brsk1,Bsn,Cacng7,Caly,Cdc42bpa,Clmn,Dlg2,Dnajc27,Dvl1,Dzip1,Fmn2,Grk3,Kcne2,Kif5a,Kif5c,Laptm4b,Myo6,Reep2,Rims1,Rims3,Rims4,Sgsm2,Slc1a2,Slc29a4,Slc4a4,Smo,Spag9,Spire1,Tmed3,Tnpo2,Trak1,Trak2,Tub,Xbp1,Yif1b
biological_process	GO:0051649	establishment of localization in cell	1.80e-15	9.50e-01	1.90e-15	2.30e-04	4.66e-03	77	594	1703	19650	0.1296	0.0867	0.0452	0.0302	MB18p12_f_CAST_VLAD_2-14-24.csv	Agap2,Ahcyl1,Ahi1,Alkbh5,Apba1,Appl2,Atp6v0c,Atp6v1d,Axl,Bcr,Bicdl1,Brsk1,Bsn,Cacng7,Caly,Cdc42bpa,Chga,Clmn,Coro1a,Dennd5a,Dlg2,Dnajc27,Doc2b,Dvl1,Dync1i1,Dync1li1,Dzip1,Ezr,Fmn2,Gfap,Git1,Grk3,Grp,Hsp90aa1,Hspb1,Kif1c,Kif5a,Kif5b,Kif5c,Kit,Llgl1,Lrrtm1,Map1a,Myo6,Myrip,Nde1,Nefm,Nnat,Pik3r1,Ptgds,Rab11fip3,Rab11fip4,Rab31,Rab3a,Reep2,Rims1,Rims4,Sgsm2,Slc1a2,Slc32a1,Slc4a4,Snap47,Snx27,Spag9,Sp…
biological_process	GO:0051649	establishment of localization in cell	1.80e-15	9.50e-01	1.90e-15	9.50e-01	9.53e-01	1	33	1703	19650	0.0303	0.0867	0.0006	0.0017	MB18p12_f_NOD_VLAD_2-14-24.csv	Scn4b
biological_process	GO:0051649	establishment of localization in cell	1.80e-15	9.50e-01	1.90e-15	2.34e-01	3.61e-01	12	109	1703	19650	0.1101	0.0867	0.007	0.0055	MB18p12_f_NZO_VLAD_2-14-24.csv	Arf6,Clip3,Dnm1,Hsp90aa1,Kif3a,Map1b,Nefm,Nrxn3,Ppp3ca,Prrt2,Sncb,Trappc4
biological_process	GO:0051649	establishment of localization in cell	1.80e-15	9.50e-01	1.90e-15	7.22e-01	8.79e-01	29	366	1703	19650	0.0792	0.0867	0.017	0.0186	MB18p12_f_PWK_VLAD_2-14-24.csv	Agap2,Apba1,Atp6v0c,Bicdl1,Brsk1,Cplx2,Dennd5a,Dvl1,Dzip1,Gfap,Git1,Hspa8,Kcnj10,Kif1c,Kif5a,Kit,Llgl1,Myo6,Nr4a1,Rims4,Romo1,Rps15,Rtn2,Sec61g,Sgsm2,Slc1a2,Sptbn2,Trak2,Vps26c
biological_process	GO:0051649	establishment of localization in cell	1.80e-15	9.50e-01	1.90e-15	3.73e-02	1.97e-01	7	37	1703	19650	0.1892	0.0867	0.0041	0.0019	MB18p12_f_WSB_VLAD_2-14-24.csv	Arl4d,Caly,Chga,Hsp90aa1,Nfkbia,Rims3,Syt4
biological_process	GO:0051649	establishment of localization in cell	1.80e-15	9.50e-01	1.90e-15	1.80e-15	6.13e-13	162	999	1703	19650	0.1622	0.0867	0.0951	0.0508	MB18p12_m_129S1_VLAD_2-15-24.csv	Agap2,Ahcyl1,Ahi1,Akt1,Anp32a,Ap1ar,Ap1m1,Ap2m1,Ap2s1,Apba1,Appl2,Aqp4,Arf3,Atp6ap1,Atp6ap2,Atp6v0a1,Atp6v0c,Atp6v0d1,Atp6v1b2,Atp6v1d,Atp6v1g2,Atp6v1h,Aup1,Axl,Bcap31,Bcr,Bicdl1,Bin1,Borcs5,Brsk1,Cacng3,Cacng7,Calr,Caly,Cdc42bpa,Cfl1,Chga,Clmn,Cmtm6,Coro1a,Ddx39b,Dennd5a,Diaph1,Dlg2,Dnajc27,Dnm1,Doc2b,Dpp6,Dpysl2,Dvl1,Dync1i1,Dync1i2,Dync1li1,Dynll1,Dzip1,Eif4a3,Eif6,Ezr,Fabp3,Fam53c,Fmn2,Gfap,G…
biological_process	GO:0051649	establishment of localization in cell	1.80e-15	9.50e-01	1.90e-15	1.00e+00	1.00e+00	0	3	1703	19650	0	0.0867	0	0.0002	MB18p12_m_AJ_VLAD_2-15-24.csv
biological_process	GO:0051649	establishment of localization in cell	1.80e-15	9.50e-01	1.90e-15	1.92e-01	4.08e-01	20	187	1703	19650	0.107	0.0867	0.0117	0.0095	MB18p12_m_C57_VLAD_2-15-24.csv	Agap2,Appl2,Bcr,Bicdl1,Clmn,Dnajc27,Dvl1,Dzip1,Gfap,Git1,Grk3,Kif1c,Kif5a,Rims1,Rims4,Scp2,Sgsm2,Sptbn2,Trak1,Trak2
biological_process	GO:0051649	establishment of localization in cell	1.80e-15	9.50e-01	1.90e-15	3.64e-01	4.62e-01	1	5	1703	19650	0.2	0.0867	0.0006	0.0003	MB18p12_m_CAST_VLAD_2-15-24.csv	Ptgds
biological_process	GO:0051649	establishment of localization in cell	1.80e-15	9.50e-01	1.90e-15	7.30e-03	7.31e-02	47	377	1703	19650	0.1247	0.0867	0.0276	0.0192	MB18p12_m_NOD_VLAD_2-15-24.csv	Appl2,Aqp4,Atp6v0c,Cacng3,Chga,Clmn,Doc2b,Dync1i1,Dzip1,Emp2,Eps15,Gfap,Git1,Gprasp1,Hap1,Hsp90aa1,Kif1c,Kif3a,Kif5b,Map1b,Map4,Micall1,Myo6,Nrxn3,Pak1,Prrt2,Ptgds,Rab3a,Rap1a,Reep2,Sec61g,Sh3gl3,Slc30a3,Slc32a1,Smo,Snap47,Sncb,Stx1a,Stxbp1,Sv2a,Syt1,Syt4,Trak2,Tyro3,Vamp3,Xbp1,Zwint
biological_process	GO:0051649	establishment of localization in cell	1.80e-15	9.50e-01	1.90e-15	6.29e-07	4.39e-05	73	469	1703	19650	0.1557	0.0867	0.0429	0.0239	MB18p12_m_NZO_VLAD_2-15-24.csv	Agap2,Agt,Ahcyl1,Alkbh5,Apba1,Appl2,Aqp4,Atp6v0c,Atp6v1d,Axl,Bcr,Bicdl1,Cacng7,Caly,Cdc42bpa,Clmn,Cmtm6,Dennd5a,Desi1,Dlg2,Dnajc27,Doc2b,Dync1i1,Dzip1,Emp2,Eps15,Gfap,Git1,Grk3,Grn,Hsp90aa1,Hspb1,Il33,Kcnj10,Kif1c,Kif3a,Kif5a,Llgl1,Map1b,Map4,Micall1,Myo6,Nde1,Nefm,Nfkbia,Pex5l,Prrt2,Ptgds,Rab22a,Rab31,Rab3a,Reep2,Rims1,Rims4,Rph3a,Sgsm2,Slc1a2,Slc4a4,Smo,Snap47,Sncb,Snx27,Spag9,Sptbn2,Sv2a,Syt4,…
biological_process	GO:0051649	establishment of localization in cell	1.80e-15	9.50e-01	1.90e-15	1.10e-03	2.23e-02	42	297	1703	19650	0.1414	0.0867	0.0247	0.0151	MB18p12_m_PWK_VLAD_2-15-24.csv	Apba1,Appl2,Aqp4,Arhgap21,Arl4d,Bicdl1,Cacng3,Cacng4,Calr,Cbln1,Chga,Dnajc27,Drd1,Drd2,Dync1i2,Dzip1,Eps15,Fam53c,Fmn2,Gfap,Grk3,Hsp90aa1,Kif5a,Llgl1,Myo6,Myrip,Nfkbia,Nrxn3,Os9,Pex5l,Reep2,Rims1,Scn4b,Slc1a2,Slc32a1,Spag9,Spire1,Trak1,Trak2,Trim37,Tub,Vps26c
biological_process	GO:0051649	establishment of localization in cell	1.80e-15	9.50e-01	1.90e-15	2.04e-01	5.12e-01	13	116	1703	19650	0.1121	0.0867	0.0076	0.0059	MB18p12_m_WSB_VLAD_2-15-24.csv	Bcap31,Bloc1s2,Lin7b,Magoh,Pdcd10,Pdcd6,Romo1,Sar1b,Sec61b,Sec61g,Timm10,Timm23,Trappc4
biological_process	GO:0016192	vesicle-mediated transport	3.98e-15	7.79e-01	5.11e-15	1.00e+00	1.00e+00	0	3	1287	19650	0	0.0655	0	0.0002	MB18p12_f_129S1_VLAD_2-14-24.csv
biological_process	GO:0016192	vesicle-mediated transport	3.98e-15	7.79e-01	5.11e-15	2.83e-05	6.11e-03	25	156	1287	19650	0.1603	0.0655	0.0194	0.0079	MB18p12_f_AJ_VLAD_2-14-24.csv	Caly,Cdk16,Chga,Coro1a,Emp2,Gsn,Kdelr1,Kif1c,Kif5a,Laptm4b,Lgi3,Lrrtm1,Neurl1b,Pacsin3,Prrt2,Ptgds,Rapgef4,Rims4,Snap47,Sncb,Syt3,Syt4,Tmed9,Tmem115,Trak2
biological_process	GO:0016192	vesicle-mediated transport	3.98e-15	7.79e-01	5.11e-15	1.78e-04	5.88e-03	38	313	1287	19650	0.1214	0.0655	0.0295	0.0159	MB18p12_f_C57_VLAD_2-14-24.csv	Agap2,Anxa11,Arrb1,Atp6v0c,Bcr,Brsk1,Bsn,Cacng7,Caly,Camk2a,Cdk16,Dvl1,Fmn2,Gas6,Grk2,Grk3,Gsn,Ifitm3,Kif5a,Laptm4b,Lgi3,Mib1,Myo6,Neurl1b,Rapgef4,Rims1,Rims3,Rims4,Rnasek,Sgsm2,Snph,Spag9,Spire1,Tmed3,Trak1,Trak2,Tub,Yif1b
biological_process	GO:0016192	vesicle-mediated transport	3.98e-15	7.79e-01	5.11e-15	3.01e-07	1.86e-05	72	594	1287	19650	0.1212	0.0655	0.0559	0.0302	MB18p12_f_CAST_VLAD_2-14-24.csv	Ache,Agap2,Ahi1,Anxa11,Arc,Arrb1,Atp6v0c,Atp6v1d,Axl,Bcr,Brsk1,Bsn,Cacng7,Caly,Camk2a,Cdk16,Chga,Cnih3,Coro1a,Crhbp,Csnk1g2,Dennd5a,Doc2b,Dvl1,Dync1li1,Ezr,Fmn2,Git1,Grk2,Grk3,Grp,Kif1c,Kif5a,Kit,Llgl1,Lrrtm1,Mapk8ip1,Mib1,Myo6,Necap2,Neurl1b,Pacsin3,Ptgds,Rab11fip3,Rab11fip4,Rab31,Rab3a,Rapgef4,Rims1,Rims4,Rin1,Rin2,Rnasek,Sgsm2,Slc32a1,Snap47,Snph,Snx27,Spag9,Spire1,Sptbn2,Srcin1,Sv2a,Syp,Syt3,…
biological_process	GO:0016192	vesicle-mediated transport	3.98e-15	7.79e-01	5.11e-15	1.00e+00	1.00e+00	0	33	1287	19650	0	0.0655	0	0.0017	MB18p12_f_NOD_VLAD_2-14-24.csv
biological_process	GO:0016192	vesicle-mediated transport	3.98e-15	7.79e-01	5.11e-15	2.85e-01	4.03e-01	9	109	1287	19650	0.0826	0.0655	0.007	0.0055	MB18p12_f_NZO_VLAD_2-14-24.csv	Anxa11,Arf6,Dnm1,Neurl1b,Prrt2,Rac3,Rapgef4,Sncb,Trappc4
biological_process	GO:0016192	vesicle-mediated transport	3.98e-15	7.79e-01	5.11e-15	1.66e-01	4.80e-01	29	366	1287	19650	0.0792	0.0655	0.0225	0.0186	MB18p12_f_PWK_VLAD_2-14-24.csv	Agap2,Arrb1,Atp6v0c,Brsk1,Camk2a,Cdk16,Cplx2,Csnk1g2,Dennd5a,Dvl1,Git1,Hspa8,Kif1c,Kif5a,Kit,Llgl1,Mapk8ip1,Myo6,Necap2,Neurl1b,Rapgef4,Rims4,Sgsm2,Snph,Sptbn2,Tnk2,Trak2,Use1,Vps26c
biological_process	GO:0016192	vesicle-mediated transport	3.98e-15	7.79e-01	5.11e-15	3.17e-02	1.94e-01	6	37	1287	19650	0.1622	0.0655	0.0047	0.0019	MB18p12_f_WSB_VLAD_2-14-24.csv	Arl4d,Caly,Chga,Nme1,Rims3,Syt4
biological_process	GO:0016192	vesicle-mediated transport	3.98e-15	7.79e-01	5.11e-15	3.98e-15	1.29e-12	132	999	1287	19650	0.1321	0.0655	0.1026	0.0508	MB18p12_m_129S1_VLAD_2-15-24.csv	Ache,Agap2,Ahi1,Anxa11,Ap1ar,Ap1m1,Ap2m1,Ap2s1,Arc,Arf3,Arfgap1,Arrb1,Arrb2,Atp6ap1,Atp6ap2,Atp6v0a1,Atp6v0c,Atp6v0d1,Atp6v1b2,Atp6v1d,Atp6v1g2,Atp6v1h,Axl,Bcap31,Bcr,Bin1,Brsk1,Cacng3,Cacng7,Caly,Camk2a,Caml,Cav2,Cdk16,Chga,Cmtm6,Cnih2,Coro1a,Csnk1g2,Dennd5a,Diaph1,Dnm1,Doc2b,Dpysl2,Dvl1,Dync1li1,Ezr,Fmn2,Git1,Gprasp1,Gria2,Grk2,Grk3,Grp,Hspa8,Kdelr1,Kdelr2,Kif1c,Kif5a,Leprotl1,Lgi3,Lin7b,Llgl1,…
biological_process	GO:0016192	vesicle-mediated transport	3.98e-15	7.79e-01	5.11e-15	1.00e+00	1.00e+00	0	3	1287	19650	0	0.0655	0	0.0002	MB18p12_m_AJ_VLAD_2-15-24.csv
biological_process	GO:0016192	vesicle-mediated transport	3.98e-15	7.79e-01	5.11e-15	2.65e-03	4.82e-02	23	187	1287	19650	0.123	0.0655	0.0179	0.0095	MB18p12_m_C57_VLAD_2-15-24.csv	Agap2,Anxa11,Arrb1,Bcr,Camk2a,Cdk16,Csnk1g2,Dvl1,Git1,Grk3,Kif1c,Kif5a,Neurl1b,Rab15,Rapgef4,Rims1,Rims4,Sgsm2,Snph,Sptbn2,Tnk2,Trak1,Trak2
biological_process	GO:0016192	vesicle-mediated transport	3.98e-15	7.79e-01	5.11e-15	2.87e-01	3.87e-01	1	5	1287	19650	0.2	0.0655	0.0008	0.0003	MB18p12_m_CAST_VLAD_2-15-24.csv	Ptgds
biological_process	GO:0016192	vesicle-mediated transport	3.98e-15	7.79e-01	5.11e-15	3.19e-03	4.12e-02	39	377	1287	19650	0.1034	0.0655	0.0303	0.0192	MB18p12_m_NOD_VLAD_2-15-24.csv	Atp6v0c,Cacng3,Camk2a,Chga,Clstn1,Cnih2,Csnk1g2,Doc2b,Emp2,Eps15,Git1,Golga7,Gprasp1,Hap1,Kif1c,Micall1,Myo6,Ndrg4,Pak1,Prrt2,Ptgds,Rab3a,Rap1a,Rapgef4,Sh3gl3,Slc32a1,Snap47,Sncb,Snph,Stx1a,Stxbp1,Sv2a,Syngr3,Syt1,Syt4,Tm9sf4,Trak2,Tyro3,Vamp3
biological_process	GO:0016192	vesicle-mediated transport	3.98e-15	7.79e-01	5.11e-15	9.75e-08	1.05e-05	62	469	1287	19650	0.1322	0.0655	0.0482	0.0239	MB18p12_m_NZO_VLAD_2-15-24.csv	Agap2,Anxa11,Arc,Arrb1,Atp6v0c,Atp6v1d,Axl,Bcr,Cacng7,Caly,Camk2a,Cdk16,Cmtm6,Csnk1g2,Dennd5a,Doc2b,Emp2,Eps15,Git1,Golga7,Grk3,Grn,Kif1c,Kif5a,Llgl1,Mapk8ip1,Mfsd2a,Mib1,Micall1,Myo6,Neurl1b,Pacsin3,Pex5l,Plpp3,Prrt2,Ptgds,Rab22a,Rab31,Rab3a,Rapgef4,Rims1,Rims4,Rin1,Rnasek,Rph3a,Sgsm2,Snap47,Sncb,Snph,Snx27,Spag9,Sptbn1,Sptbn2,Sv2a,Syt3,Syt4,Tmed9,Tmem115,Tpcn1,Trak1,Trak2,Tub
biological_process	GO:0016192	vesicle-mediated transport	3.98e-15	7.79e-01	5.11e-15	7.01e-03	7.67e-02	31	297	1287	19650	0.1044	0.0655	0.0241	0.0151	MB18p12_m_PWK_VLAD_2-15-24.csv	Ache,Arl4d,Cacng3,Cacng4,Camk2a,Cdk16,Chga,Dgkd,Drd2,Eps15,Fmn2,Grk3,Kif5a,Llgl1,Myo6,Neurl1b,Pex5l,Rims1,Rnasek,Slc32a1,Snph,Spag9,Spire1,Src,Stxbp6,Tfrc,Trak1,Trak2,Tub,Vps26c,Vps9d1
biological_process	GO:0016192	vesicle-mediated transport	3.98e-15	7.79e-01	5.11e-15	7.79e-01	9.99e-01	6	116	1287	19650	0.0517	0.0655	0.0047	0.0059	MB18p12_m_WSB_VLAD_2-15-24.csv	Bcap31,Bloc1s2,Lin7b,Pdcd6,Sar1b,Trappc4
biological_process	GO:0051049	regulation of transport	4.69e-15	7.78e-01	6.04e-15	1.00e+00	1.00e+00	0	3	1855	19650	0	0.0944	0	0.0002	MB18p12_f_129S1_VLAD_2-14-24.csv
biological_process	GO:0051049	regulation of transport	4.69e-15	7.78e-01	6.04e-15	1.45e-03	6.30e-02	27	156	1855	19650	0.1731	0.0944	0.0146	0.0079	MB18p12_f_AJ_VLAD_2-14-24.csv	Atp2b1,Caly,Cck,Cdk16,Chga,Coro1a,Creb3,Gsto1,Homer2,Hsp90aa1,Ifi27,Kif3a,Lgi3,Lrrtm1,Nfkbia,Npy,Pacsin3,Pim3,Prrt2,Rapgef4,Rims4,Sgk1,Stac2,Syt3,Syt4,Tesc,Xbp1
biological_process	GO:0051049	regulation of transport	4.69e-15	7.78e-01	6.04e-15	3.38e-08	4.98e-06	61	313	1855	19650	0.1949	0.0944	0.0329	0.0159	MB18p12_f_C57_VLAD_2-14-24.csv	Abat,Adcy5,Ahcyl1,Apod,Appl2,Arl6ip1,Arrb1,Bcr,Bsg,Bsn,Cacng7,Caly,Camk2a,Cck,Cdk16,Dlg4,Dvl1,Ecrg4,Epb41l1,Fgf13,Gas6,Gpm6b,Grk2,Homer2,Ifi27,Itpr1,Jph4,Kcne2,Kcnj13,Lgi3,Map2,Map4k4,Mecp2,Mib1,Mllt6,Myo6,Nf2,Npy,Pltp,Rapgef1,Rapgef4,Rasl10b,Reep2,Rims1,Rims3,Rims4,Sgk1,Shank1,Shank3,Slc12a2,Slc1a2,Smo,Snph,Sorbs1,Stac2,Svip,Trf,Tspan13,Tspoap1,Tub,Xbp1
biological_process	GO:0051049	regulation of transport	4.69e-15	7.78e-01	6.04e-15	7.99e-11	1.81e-08	106	594	1855	19650	0.1785	0.0944	0.0571	0.0302	MB18p12_f_CAST_VLAD_2-14-24.csv	Abat,Acsl3,Acsl6,Adcy5,Ahcyl1,Ahi1,Ankrd13b,Apln,Appl2,Arc,Arrb1,Atp1b1,Axl,Bcr,Bsn,Cacng7,Caly,Camk2a,Camk2n1,Cck,Ccn3,Cd200,Cdh13,Cdk16,Chga,Cnih3,Coro1a,Crebl2,Crhbp,Cx3cl1,Doc2b,Dvl1,Dync1li1,Epb41l1,Ezr,Gfap,Git1,Gja1,Glud1,Glul,Gpm6b,Gpr27,Grin2c,Grk2,Homer2,Hsp90aa1,Idh2,Irak1,Itpr1,Jph3,Jph4,Kcnab2,Kcnj16,Kcnn2,Kif5b,Lrrtm1,Map2,Map4k4,Mecp2,Mib1,Mllt6,Myo6,Myrip,Nadk,Ncs1,Nf2,Nnat,Pacsin…
biological_process	GO:0051049	regulation of transport	4.69e-15	7.78e-01	6.04e-15	1.40e-04	4.22e-03	11	33	1855	19650	0.3333	0.0944	0.0059	0.0017	MB18p12_f_NOD_VLAD_2-14-24.csv	Adora2a,Avp,Ecrg4,Hrh3,Kcnj4,Npy,Prkcd,Scn4b,Sgk1,Tac1,Zic1
biological_process	GO:0051049	regulation of transport	4.69e-15	7.78e-01	6.04e-15	6.56e-05	4.68e-03	24	109	1855	19650	0.2202	0.0944	0.0129	0.0055	MB18p12_f_NZO_VLAD_2-14-24.csv	Actb,Arf6,Atp2b1,Atxn2,Cebpb,Clip3,Crbn,Dnm1,Ecrg4,Gh,Grin2b,Hsp90aa1,Kif3a,Map1b,Mef2c,Nkain4,Oaz1,Ppp1r12a,Ppp3ca,Prkcg,Prl,Prrt1,Prrt2,Rapgef4
biological_process	GO:0051049	regulation of transport	4.69e-15	7.78e-01	6.04e-15	2.76e-02	2.57e-01	46	366	1855	19650	0.1257	0.0944	0.0248	0.0186	MB18p12_f_PWK_VLAD_2-14-24.csv	1810037I17Rik,Adcy5,Arrb1,Cacnb3,Camk2a,Ccn3,Cdk16,Cox17,Cplx2,Cx3cl1,Dbi,Dvl1,Epb41l1,Gfap,Git1,Glul,Itpr1,Jph3,Kcnj10,Kcnj16,Map2,Map4k4,Mllt6,Myo6,Ncs1,Ndufa4,Nf2,Rack1,Rapgef1,Rapgef4,Rasl10b,Rgcc,Rims4,Rtn2,Sdc4,Shank1,Shank3,Slc1a2,Snph,Stac2,Tnk2,Tspan13,Uqcc2,Use1,Wfs1,Wnk1
biological_process	GO:0051049	regulation of transport	4.69e-15	7.78e-01	6.04e-15	6.35e-03	1.42e-01	9	37	1855	19650	0.2432	0.0944	0.0049	0.0019	MB18p12_f_WSB_VLAD_2-14-24.csv	Caly,Cck,Chga,Fxyd7,Hsp90aa1,Nfkbia,Rims3,Sgk1,Syt4
biological_process	GO:0051049	regulation of transport	4.69e-15	7.78e-01	6.04e-15	4.69e-15	1.45e-12	171	999	1855	19650	0.1712	0.0944	0.0922	0.0508	MB18p12_m_129S1_VLAD_2-15-24.csv	Abat,Acsl3,Acsl6,Actb,Adcy5,Ahcyl1,Ahi1,Akap8l,Akt1,Akt2,Akt3,Ap2m1,Appl2,Arc,Arfgap1,Arl6ip5,Arrb1,Arrb2,Atp1b1,Atp2b1,Axl,Bcap31,Bcr,Bin1,Bok,Borcs5,Cacng3,Cacng7,Calr,Caly,Camk2a,Cck,Ccn3,Cd200,Cd47,Cdk16,Cebpb,Chchd10,Chga,Cnih2,Coro1a,Creb3,Crebl2,Cx3cl1,Diaph1,Dlg4,Dnm1,Doc2b,Dpp6,Dpysl2,Dvl1,Dync1li1,Dynll1,Epb41l1,Ezr,Fabp3,Fgf13,Fkbp1a,Fxyd7,Gfap,Git1,Glud1,Glul,Gnb2,Gnb5,Gpm6b,Gpr27,Gri…
biological_process	GO:0051049	regulation of transport	4.69e-15	7.78e-01	6.04e-15	1.00e+00	1.00e+00	0	3	1855	19650	0	0.0944	0	0.0002	MB18p12_m_AJ_VLAD_2-15-24.csv
biological_process	GO:0051049	regulation of transport	4.69e-15	7.78e-01	6.04e-15	4.48e-06	3.88e-04	38	187	1855	19650	0.2032	0.0944	0.0205	0.0095	MB18p12_m_C57_VLAD_2-15-24.csv	Adcy5,Akt2,Appl2,Arrb1,Bcr,Cacnb3,Camk2a,Cdk16,Dvl1,Ecrg4,Epb41l1,Gfap,Gh,Git1,Gpr27,Homer2,Itpr1,Jph3,Kcnj16,Mllt6,Ncs1,Nf2,Npy,Oxsr1,Plk2,Rab15,Rapgef1,Rapgef4,Rasl10b,Rims1,Rims4,Scp2,Shank1,Shank3,Snph,Stac2,Tnk2,Tspoap1
biological_process	GO:0051049	regulation of transport	4.69e-15	7.78e-01	6.04e-15	1.00e+00	1.00e+00	0	5	1855	19650	0	0.0944	0	0.0003	MB18p12_m_CAST_VLAD_2-15-24.csv
biological_process	GO:0051049	regulation of transport	4.69e-15	7.78e-01	6.04e-15	5.48e-11	2.37e-08	77	377	1855	19650	0.2042	0.0944	0.0415	0.0192	MB18p12_m_NOD_VLAD_2-15-24.csv	1810037I17Rik,Appl2,Atp1a1,Atp2b4,Bok,Cacna2d1,Cacnb4,Cacng3,Camk2a,Ccn3,Cd200,Cd47,Cdh13,Chga,Cnih2,Cx3cl1,Dbi,Doc2b,Fgf12,Fgf13,Fxyd7,Gfap,Git1,Gpr158,Hap1,Homer3,Hsp90aa1,Kcnab2,Kcnc4,Kcnj4,Kcnj9,Kif3a,Kif5b,Lpar1,Map1b,Map4k4,Mef2c,Myo6,Ndrg4,Nf2,Npy,Nr3c2,Oxsr1,Pcp4,Per1,Prkar1b,Prrt2,Ptpn11,Rab3a,Rap1a,Rapgef4,Reep2,Rgcc,Rgs4,Sh3gl3,Shank1,Shank3,Slc30a3,Smo,Snph,Stac2,Stx1a,Stxbp1,Sv2a,Svi…
biological_process	GO:0051049	regulation of transport	4.69e-15	7.78e-01	6.04e-15	6.32e-09	9.90e-07	84	469	1855	19650	0.1791	0.0944	0.0453	0.0239	MB18p12_m_NZO_VLAD_2-15-24.csv	Abat,Acsl6,Adcy5,Agt,Ahcyl1,Akt2,Akt3,Apod,Appl2,Arc,Arrb1,Axl,Bcr,Cacng7,Caly,Camk2a,Cd200,Cdk16,Cyp51,Doc2b,Epb41l1,Fgf13,Fxyd7,Gfap,Git1,Glud1,Gpm6b,Gstm7,Gsto1,Hes1,Homer2,Hsp90aa1,Irak1,Itpr1,Jph3,Jph4,Kcnj10,Kcnj16,Kif3a,Lpar1,Map1b,Map2,Map4k4,Mef2c,Mib1,Mllt6,Myo6,Nadk,Nf2,Nfkbia,Nkain1,Oxsr1,Pacsin3,Pcp4,Pex5l,Ppm1f,Ppp1r12a,Prrt1,Prrt2,Rab31,Rab3a,Rapgef4,Rasl10b,Reep2,Rgcc,Rims1,Rims4,…
biological_process	GO:0051049	regulation of transport	4.69e-15	7.78e-01	6.04e-15	1.11e-08	5.34e-06	60	297	1855	19650	0.202	0.0944	0.0323	0.0151	MB18p12_m_PWK_VLAD_2-15-24.csv	Adora2a,Akt3,Apod,Appl2,Arhgap21,Atp2b1,Cacng3,Cacng4,Calr,Camk2a,Cd47,Cdh13,Cdk16,Chga,Dgkd,Drd1,Drd2,Fgf13,Gfap,Gnb5,Homer2,Hrh3,Hsp90aa1,Jup,Kcnj16,Kcnj4,Map2,Myo6,Myrip,Ncs1,Nf2,Nfkbia,Npy,Os9,Pcp4,Pex5l,Pkia,Ppm1f,Ppp1r12a,Ptpn5,Rapgef1,Reep2,Rgs2,Rgs4,Rims1,Scn4b,Shank1,Shank3,Slc1a2,Snph,Sorbs1,Src,Stac2,Svip,Tac1,Tesc,Trf,Tspoap1,Tub,Vtn
biological_process	GO:0051049	regulation of transport	4.69e-15	7.78e-01	6.04e-15	7.78e-01	9.98e-01	9	116	1855	19650	0.0776	0.0944	0.0049	0.0059	MB18p12_m_WSB_VLAD_2-15-24.csv	Aimp1,Bcap31,Mpc2,Pcp4,Pdcd10,Pdcd5,Sar1b,Uqcc2,Vmp1
biological_process	GO:0015980	energy derivation by oxidation of organic compounds	5.69e-15	7.84e-01	7.26e-15	1.00e+00	1.00e+00	0	3	273	19650	0	0.0139	0	0.0002	MB18p12_f_129S1_VLAD_2-14-24.csv
biological_process	GO:0015980	energy derivation by oxidation of organic compounds	5.69e-15	7.84e-01	7.26e-15	3.69e-01	5.34e-01	3	156	273	19650	0.0192	0.0139	0.011	0.0079	MB18p12_f_AJ_VLAD_2-14-24.csv	Ppp1r3c,S100b,mt-Nd4l
biological_process	GO:0015980	energy derivation by oxidation of organic compounds	5.69e-15	7.84e-01	7.26e-15	4.40e-01	6.01e-01	5	313	273	19650	0.016	0.0139	0.0183	0.0159	MB18p12_f_C57_VLAD_2-14-24.csv	Cox8b,Kl,Ppp1r3c,Pum2,S100b
biological_process	GO:0015980	energy derivation by oxidation of organic compounds	5.69e-15	7.84e-01	7.26e-15	1.26e-01	3.48e-01	12	594	273	19650	0.0202	0.0139	0.044	0.0302	MB18p12_f_CAST_VLAD_2-14-24.csv	Coq7,Idh2,Ldha,Mt3,Ogdhl,Ppp1r3c,Pum2,Pygb,S100b,Slc1a3,Slc25a18,Stk40
biological_process	GO:0015980	energy derivation by oxidation of organic compounds	5.69e-15	7.84e-01	7.26e-15	1.00e+00	1.00e+00	0	33	273	19650	0	0.0139	0	0.0017	MB18p12_f_NOD_VLAD_2-14-24.csv
biological_process	GO:0015980	energy derivation by oxidation of organic compounds	5.69e-15	7.84e-01	7.26e-15	1.94e-01	3.26e-01	3	109	273	19650	0.0275	0.0139	0.011	0.0055	MB18p12_f_NZO_VLAD_2-14-24.csv	Cox8b,Ppp1r3c,Slc1a3
biological_process	GO:0015980	energy derivation by oxidation of organic compounds	5.69e-15	7.84e-01	7.26e-15	5.69e-15	1.62e-12	30	366	273	19650	0.082	0.0139	0.1099	0.0186	MB18p12_f_PWK_VLAD_2-14-24.csv	Cox4i1,Cox5b,Cox7a2,Cox7a2l,Cox7b,Cox7c,Mt3,Mtln,Ndufa1,Ndufa2,Ndufa3,Ndufa5,Ndufa6,Ndufa7,Ndufb1,Ndufb2,Ndufb4,Ndufb6,Ndufb8,Ndufb9,Ndufs6,Ppp1r3c,S100b,Slc25a18,Uqcr10,Uqcr11,Uqcrh,Uqcrq,mt-Co3,mt-Nd3
biological_process	GO:0015980	energy derivation by oxidation of organic compounds	5.69e-15	7.84e-01	7.26e-15	4.04e-01	5.19e-01	1	37	273	19650	0.027	0.0139	0.0037	0.0019	MB18p12_f_WSB_VLAD_2-14-24.csv	mt-Atp8
biological_process	GO:0015980	energy derivation by oxidation of organic compounds	5.69e-15	7.84e-01	7.26e-15	3.66e-06	1.29e-04	33	999	273	19650	0.033	0.0139	0.1209	0.0508	MB18p12_m_129S1_VLAD_2-15-24.csv	Acadm,Akt1,Akt2,Chchd10,Gaa,Idh2,Idh3a,Mdh1,Mdh2,Ndufa10,Ndufs3,Ndufs7,Pink1,Ppp1r3c,Pum2,Pygb,S100b,Sirt3,Slc1a3,Snca,Wdr45b,mt-Atp6,mt-Atp8,mt-Co1,mt-Co3,mt-Cytb,mt-Nd1,mt-Nd2,mt-Nd3,mt-Nd4,mt-Nd4l,mt-Nd5,mt-Nd6
biological_process	GO:0015980	energy derivation by oxidation of organic compounds	5.69e-15	7.84e-01	7.26e-15	1.00e+00	1.00e+00	0	3	273	19650	0	0.0139	0	0.0002	MB18p12_m_AJ_VLAD_2-15-24.csv
biological_process	GO:0015980	energy derivation by oxidation of organic compounds	5.69e-15	7.84e-01	7.26e-15	2.63e-01	4.65e-01	4	187	273	19650	0.0214	0.0139	0.0147	0.0095	MB18p12_m_C57_VLAD_2-15-24.csv	Akt2,Ppp1r3c,S100b,mt-Nd3
biological_process	GO:0015980	energy derivation by oxidation of organic compounds	5.69e-15	7.84e-01	7.26e-15	1.00e+00	1.00e+00	0	5	273	19650	0	0.0139	0	0.0003	MB18p12_m_CAST_VLAD_2-15-24.csv
biological_process	GO:0015980	energy derivation by oxidation of organic compounds	5.69e-15	7.84e-01	7.26e-15	3.35e-09	5.23e-07	23	377	273	19650	0.061	0.0139	0.0842	0.0192	MB18p12_m_NOD_VLAD_2-15-24.csv	Cox7c,Mt3,Mtln,Ndufa7,Ndufb4,Ndufb8,Ppp1r3c,S100b,Uqcr11,Uqcrh,mt-Atp6,mt-Atp8,mt-Co1,mt-Co2,mt-Co3,mt-Cytb,mt-Nd1,mt-Nd2,mt-Nd3,mt-Nd4,mt-Nd4l,mt-Nd5,mt-Nd6
biological_process	GO:0015980	energy derivation by oxidation of organic compounds	5.69e-15	7.84e-01	7.26e-15	4.78e-01	6.34e-01	7	469	273	19650	0.0149	0.0139	0.0256	0.0239	MB18p12_m_NZO_VLAD_2-15-24.csv	Acadm,Akt2,Ppp1r3c,S100b,Slc1a3,Ugp2,mt-Nd4l
biological_process	GO:0015980	energy derivation by oxidation of organic compounds	5.69e-15	7.84e-01	7.26e-15	7.84e-01	8.37e-01	3	297	273	19650	0.0101	0.0139	0.011	0.0151	MB18p12_m_PWK_VLAD_2-15-24.csv	Ppp1r3c,Slc25a18,Stk40
biological_process	GO:0015980	energy derivation by oxidation of organic compounds	5.69e-15	7.84e-01	7.26e-15	7.75e-08	3.77e-06	12	116	273	19650	0.1034	0.0139	0.044	0.0059	MB18p12_m_WSB_VLAD_2-15-24.csv	Ndufa11,Ndufa2,Ndufb1,Ndufb2,Ndufb3,Ndufb4,Ndufb6,Ndufb7,Ndufs5,Ndufv2,Sdhaf4,Uqcrh
biological_process	GO:0120035	regulation of plasma membrane bounded cell projection organization	1.34e-14	8.46e-01	1.58e-14	1.00e+00	1.00e+00	0	3	783	19650	0	0.0398	0	0.0002	MB18p12_f_129S1_VLAD_2-14-24.csv
biological_process	GO:0120035	regulation of plasma membrane bounded cell projection organization	1.34e-14	8.46e-01	1.58e-14	4.79e-02	2.47e-01	11	156	783	19650	0.0705	0.0398	0.014	0.0079	MB18p12_f_AJ_VLAD_2-14-24.csv	Arhgap33,Dync1i2,Dzip1,Enpp2,Hsp90aa1,Mag,Pqbp1,Rapgef4,Rtn4r,Sgk1,Trak2
biological_process	GO:0120035	regulation of plasma membrane bounded cell projection organization	1.34e-14	8.46e-01	1.58e-14	1.24e-07	1.52e-05	34	313	783	19650	0.1086	0.0398	0.0434	0.0159	MB18p12_f_C57_VLAD_2-14-24.csv	Apc,Arhgap33,Brsk1,Crtc1,Daam2,Dab2ip,Dlg4,Dvl1,Dzip1,Enpp2,Fgf13,Id1,Itpr1,Mag,Map2,Map4k4,Neurl1a,Nsmf,Plxnb1,Pum2,Rap1gap2,Rapgef1,Rapgef4,Rhog,Rnd2,Sgk1,Shank3,Sipa1l1,Srf,Syngap1,Trak1,Trak2,Ulk2,Zfp365
biological_process	GO:0120035	regulation of plasma membrane bounded cell projection organization	1.34e-14	8.46e-01	1.58e-14	1.34e-14	1.04e-11	67	594	783	19650	0.1128	0.0398	0.0856	0.0302	MB18p12_f_CAST_VLAD_2-14-24.csv	Ache,Acsl6,Ahi1,Apc,Arc,Arhgap33,Brsk1,Crmp1,Crtc1,Cx3cl1,Daam2,Dab1,Dab2ip,Dennd5a,Dvl1,Dynlt1f,Dzip1,Enpp2,Eps8,Ezr,Gfap,Gprc5b,Hdac4,Hsp90aa1,Hspb1,Itpr1,Kit,Lzts3,Mag,Map2,Map4k4,Mbp,Metrn,Mfn1,Mt3,Ncs1,Nefm,Neurl1a,Nme2,Nsmf,Pak3,Palm,Pik3r1,Plxna1,Plxnb1,Prex1,Pum2,Qki,Rab11fip3,Rap1gap2,Rapgef1,Rapgef4,Rtn4r,Sez6,Sf3a2,Shank3,Sipa1l1,Slc39a12,Spock1,Srcin1,Srf,Trak1,Trak2,Ulk2,Vegfa,Ywhah,…
biological_process	GO:0120035	regulation of plasma membrane bounded cell projection organization	1.34e-14	8.46e-01	1.58e-14	4.10e-02	1.18e-01	4	33	783	19650	0.1212	0.0398	0.0051	0.0017	MB18p12_f_NOD_VLAD_2-14-24.csv	Enpp2,Prkcd,Sez6,Sgk1
biological_process	GO:0120035	regulation of plasma membrane bounded cell projection organization	1.34e-14	8.46e-01	1.58e-14	2.76e-05	2.44e-03	15	109	783	19650	0.1376	0.0398	0.0192	0.0055	MB18p12_f_NZO_VLAD_2-14-24.csv	Arf6,Baiap2,Enpp2,Epha4,Grin2b,Hsp90aa1,Map1b,Nefm,Ppp3ca,Rapgef4,Sf3a2,Slc39a12,Spock1,Srf,Zfp365
biological_process	GO:0120035	regulation of plasma membrane bounded cell projection organization	1.34e-14	8.46e-01	1.58e-14	4.51e-06	2.39e-04	34	366	783	19650	0.0929	0.0398	0.0434	0.0186	MB18p12_f_PWK_VLAD_2-14-24.csv	Apc,Arhgap33,Brsk1,Cib1,Crtc1,Cx3cl1,Dab2ip,Dennd5a,Dvl1,Dzip1,Enpp2,Gfap,Itpr1,Kit,Map2,Map4k4,Mbp,Metrn,Mt3,Ncs1,Neurl1a,Nsmf,Palm,Plxnb1,Prex1,Rap1gap2,Rapgef1,Rapgef4,Rnd2,Sez6,Shank3,Sipa1l1,Trak2,Zfp365
biological_process	GO:0120035	regulation of plasma membrane bounded cell projection organization	1.34e-14	8.46e-01	1.58e-14	5.85e-02	2.11e-01	4	37	783	19650	0.1081	0.0398	0.0051	0.0019	MB18p12_f_WSB_VLAD_2-14-24.csv	Hsp90aa1,Nme1,Prkcsh,Sgk1
biological_process	GO:0120035	regulation of plasma membrane bounded cell projection organization	1.34e-14	8.46e-01	1.58e-14	1.44e-14	4.26e-12	93	999	783	19650	0.0931	0.0398	0.1188	0.0508	MB18p12_m_129S1_VLAD_2-15-24.csv	Ache,Acsl6,Ahi1,Akt1,Apc,Arc,Arhgap33,Arhgap35,Bag5,Baiap2,Brsk1,Cfl1,Crmp1,Crtc1,Cx3cl1,Cyth2,Daam2,Dab2ip,Dennd5a,Diaph1,Dlg4,Dpysl2,Dvl1,Dync1i2,Dynll1,Dzip1,Eif2b2,Elavl4,Epha4,Eps8,Ezr,Fbxo31,Fgf13,Fscn1,Gfap,Grin1,Hdac2,Hsp90aa1,Ist1,Itm2c,Itpr1,Kalrn,Mag,Map1b,Map2,Map4k4,Mbp,Metrn,Ncs1,Nefm,Neu1,Neurl1a,Nme1,Nptn,Nrp1,Nsmf,Pak3,Palm,Pcp4,Pfn1,Plxnb1,Pqbp1,Prex1,Prkcsh,Ptn,Ptprz1,Pum2,Qki,…
biological_process	GO:0120035	regulation of plasma membrane bounded cell projection organization	1.34e-14	8.46e-01	1.58e-14	1.15e-01	2.36e-01	1	3	783	19650	0.3333	0.0398	0.0013	0.0002	MB18p12_m_AJ_VLAD_2-15-24.csv	Enpp2
biological_process	GO:0120035	regulation of plasma membrane bounded cell projection organization	1.34e-14	8.46e-01	1.58e-14	1.16e-07	3.51e-05	25	187	783	19650	0.1337	0.0398	0.0319	0.0095	MB18p12_m_C57_VLAD_2-15-24.csv	Arhgap33,Crtc1,Daam2,Dab2ip,Dvl1,Dzip1,Enpp2,Gfap,Itpr1,Mag,Metrn,Ncs1,Neurl1a,Nsmf,Palm,Plxnb1,Rap1gap2,Rapgef1,Rapgef4,Rnd2,Shank3,Sipa1l1,Srf,Trak1,Trak2
biological_process	GO:0120035	regulation of plasma membrane bounded cell projection organization	1.34e-14	8.46e-01	1.58e-14	1.84e-01	3.03e-01	1	5	783	19650	0.2	0.0398	0.0013	0.0003	MB18p12_m_CAST_VLAD_2-15-24.csv	Enpp2
biological_process	GO:0120035	regulation of plasma membrane bounded cell projection organization	1.34e-14	8.46e-01	1.58e-14	1.62e-07	1.27e-05	38	377	783	19650	0.1008	0.0398	0.0485	0.0192	MB18p12_m_NOD_VLAD_2-15-24.csv	Arhgap32,Cux2,Cx3cl1,Daam2,Dzip1,Elavl4,Fgf13,Fscn1,Gap43,Gfap,Hap1,Hsp90aa1,L1cam,Lpar1,Lrrc4c,Lzts1,Map1b,Map4,Map4k4,Mbp,Metrn,Mt3,Ndrg4,Ngef,Nme2,Nsmf,Pak1,Pcp4,Plxnd1,Ptprd,Rap1a,Rapgef4,Rtn4r,Shank3,Spock1,Tbr1,Tiam1,Trak2
biological_process	GO:0120035	regulation of plasma membrane bounded cell projection organization	1.34e-14	8.46e-01	1.58e-14	2.44e-12	1.44e-09	54	469	783	19650	0.1151	0.0398	0.069	0.0239	MB18p12_m_NZO_VLAD_2-15-24.csv	Acsl6,Agt,Apc,Arc,Arhgap33,Crtc1,Ctnna2,Daam2,Dab2ip,Dennd5a,Dzip1,Enpp2,Eps8,Fgf13,Gfap,Gprc5b,Grn,Hes1,Hsp90aa1,Hspb1,Itpr1,Lpar1,Map1b,Map2,Map4,Map4k4,Mbp,Metrn,Mfsd2a,Nefm,Neurl1a,Nsmf,Pcp4,Plxnb1,Prex1,Ptprz1,Qki,Rap1gap2,Rapgef4,Rtn4r,Sf3a2,Sgk1,Shank3,Sipa1l1,Spock1,Srf,Stk24,Syngap1,Trak1,Trak2,Tubb2b,Ulk2,Vim,Zfp365
biological_process	GO:0120035	regulation of plasma membrane bounded cell projection organization	1.34e-14	8.46e-01	1.58e-14	1.12e-07	2.41e-05	33	297	783	19650	0.1111	0.0398	0.0421	0.0151	MB18p12_m_PWK_VLAD_2-15-24.csv	Ache,Apc,Baiap2,Daam2,Dab2ip,Dync1i2,Dzip1,Elavl4,Eps8,Fgf13,Gfap,Hsp90aa1,Mag,Map2,Ncs1,Ngef,Nsmf,Pcp4,Plxnb1,Pqbp1,Ptpn5,Ptprz1,Rap1gap2,Rapgef1,Rgs2,Sez6,Sf3a2,Shank3,Src,Srf,Trak1,Trak2,Ulk2
biological_process	GO:0120035	regulation of plasma membrane bounded cell projection organization	1.34e-14	8.46e-01	1.58e-14	8.46e-01	1.00e+00	3	116	783	19650	0.0259	0.0398	0.0038	0.0059	MB18p12_m_WSB_VLAD_2-15-24.csv	Mien1,Pcp4,Ppp1r35
biological_process	GO:0042775	mitochondrial ATP synthesis coupled electron transport	1.44e-14	8.91e-01	1.62e-14	1.00e+00	1.00e+00	0	3	72	19650	0	0.0037	0	0.0002	MB18p12_f_129S1_VLAD_2-14-24.csv
biological_process	GO:0042775	mitochondrial ATP synthesis coupled electron transport	1.44e-14	8.91e-01	1.62e-14	1.00e+00	1.00e+00	0	156	72	19650	0	0.0037	0	0.0079	MB18p12_f_AJ_VLAD_2-14-24.csv
biological_process	GO:0042775	mitochondrial ATP synthesis coupled electron transport	1.44e-14	8.91e-01	1.62e-14	6.86e-01	7.81e-01	1	313	72	19650	0.0032	0.0037	0.0139	0.0159	MB18p12_f_C57_VLAD_2-14-24.csv	Cox8b
biological_process	GO:0042775	mitochondrial ATP synthesis coupled electron transport	1.44e-14	8.91e-01	1.62e-14	8.91e-01	9.44e-01	1	594	72	19650	0.0017	0.0037	0.0139	0.0302	MB18p12_f_CAST_VLAD_2-14-24.csv	Coq7
biological_process	GO:0042775	mitochondrial ATP synthesis coupled electron transport	1.44e-14	8.91e-01	1.62e-14	1.00e+00	1.00e+00	0	33	72	19650	0	0.0037	0	0.0017	MB18p12_f_NOD_VLAD_2-14-24.csv
biological_process	GO:0042775	mitochondrial ATP synthesis coupled electron transport	1.44e-14	8.91e-01	1.62e-14	3.31e-01	4.37e-01	1	109	72	19650	0.0092	0.0037	0.0139	0.0055	MB18p12_f_NZO_VLAD_2-14-24.csv	Cox8b
biological_process	GO:0042775	mitochondrial ATP synthesis coupled electron transport	1.44e-14	8.91e-01	1.62e-14	1.44e-14	3.81e-12	17	366	72	19650	0.0464	0.0037	0.2361	0.0186	MB18p12_f_PWK_VLAD_2-14-24.csv	Cox4i1,Cox5b,Cox7a2,Cox7a2l,Cox7b,Cox7c,Ndufa7,Ndufb6,Ndufb8,Ndufb9,Ndufs6,Uqcr10,Uqcr11,Uqcrh,Uqcrq,mt-Co3,mt-Nd3
biological_process	GO:0042775	mitochondrial ATP synthesis coupled electron transport	1.44e-14	8.91e-01	1.62e-14	1.00e+00	1.00e+00	0	37	72	19650	0	0.0037	0	0.0019	MB18p12_f_WSB_VLAD_2-14-24.csv
biological_process	GO:0042775	mitochondrial ATP synthesis coupled electron transport	1.44e-14	8.91e-01	1.62e-14	6.08e-05	1.47e-03	13	999	72	19650	0.013	0.0037	0.1806	0.0508	MB18p12_m_129S1_VLAD_2-15-24.csv	Ndufa10,Ndufs3,Ndufs7,Snca,mt-Co1,mt-Co3,mt-Cytb,mt-Nd1,mt-Nd2,mt-Nd3,mt-Nd4,mt-Nd5,mt-Nd6
biological_process	GO:0042775	mitochondrial ATP synthesis coupled electron transport	1.44e-14	8.91e-01	1.62e-14	1.00e+00	1.00e+00	0	3	72	19650	0	0.0037	0	0.0002	MB18p12_m_AJ_VLAD_2-15-24.csv
biological_process	GO:0042775	mitochondrial ATP synthesis coupled electron transport	1.44e-14	8.91e-01	1.62e-14	4.98e-01	6.43e-01	1	187	72	19650	0.0053	0.0037	0.0139	0.0095	MB18p12_m_C57_VLAD_2-15-24.csv	mt-Nd3
biological_process	GO:0042775	mitochondrial ATP synthesis coupled electron transport	1.44e-14	8.91e-01	1.62e-14	1.00e+00	1.00e+00	0	5	72	19650	0	0.0037	0	0.0003	MB18p12_m_CAST_VLAD_2-15-24.csv
biological_process	GO:0042775	mitochondrial ATP synthesis coupled electron transport	1.44e-14	8.91e-01	1.62e-14	7.85e-11	2.46e-08	14	377	72	19650	0.0371	0.0037	0.1944	0.0192	MB18p12_m_NOD_VLAD_2-15-24.csv	Cox7c,Ndufa7,Ndufb8,Uqcr11,Uqcrh,mt-Co1,mt-Co3,mt-Cytb,mt-Nd1,mt-Nd2,mt-Nd3,mt-Nd4,mt-Nd5,mt-Nd6
biological_process	GO:0042775	mitochondrial ATP synthesis coupled electron transport	1.44e-14	8.91e-01	1.62e-14	1.00e+00	1.00e+00	0	469	72	19650	0	0.0037	0	0.0239	MB18p12_m_NZO_VLAD_2-15-24.csv
biological_process	GO:0042775	mitochondrial ATP synthesis coupled electron transport	1.44e-14	8.91e-01	1.62e-14	1.00e+00	1.00e+00	0	297	72	19650	0	0.0037	0	0.0151	MB18p12_m_PWK_VLAD_2-15-24.csv
biological_process	GO:0042775	mitochondrial ATP synthesis coupled electron transport	1.44e-14	8.91e-01	1.62e-14	8.90e-03	9.34e-02	3	116	72	19650	0.0259	0.0037	0.0417	0.0059	MB18p12_m_WSB_VLAD_2-15-24.csv	Ndufb6,Ndufv2,Uqcrh
biological_process	GO:0031344	regulation of cell projection organization	1.71e-14	8.55e-01	2.00e-14	1.00e+00	1.00e+00	0	3	798	19650	0	0.0406	0	0.0002	MB18p12_f_129S1_VLAD_2-14-24.csv
biological_process	GO:0031344	regulation of cell projection organization	1.71e-14	8.55e-01	2.00e-14	5.35e-02	2.54e-01	11	156	798	19650	0.0705	0.0406	0.0138	0.0079	MB18p12_f_AJ_VLAD_2-14-24.csv	Arhgap33,Dync1i2,Dzip1,Enpp2,Hsp90aa1,Mag,Pqbp1,Rapgef4,Rtn4r,Sgk1,Trak2
biological_process	GO:0031344	regulation of cell projection organization	1.71e-14	8.55e-01	2.00e-14	1.94e-07	2.02e-05	34	313	798	19650	0.1086	0.0406	0.0426	0.0159	MB18p12_f_C57_VLAD_2-14-24.csv	Apc,Arhgap33,Brsk1,Crtc1,Daam2,Dab2ip,Dlg4,Dvl1,Dzip1,Enpp2,Fgf13,Id1,Itpr1,Mag,Map2,Map4k4,Neurl1a,Nsmf,Plxnb1,Pum2,Rap1gap2,Rapgef1,Rapgef4,Rhog,Rnd2,Sgk1,Shank3,Sipa1l1,Srf,Syngap1,Trak1,Trak2,Ulk2,Zfp365
biological_process	GO:0031344	regulation of cell projection organization	1.71e-14	8.55e-01	2.00e-14	3.32e-14	2.01e-11	67	594	798	19650	0.1128	0.0406	0.084	0.0302	MB18p12_f_CAST_VLAD_2-14-24.csv	Ache,Acsl6,Ahi1,Apc,Arc,Arhgap33,Brsk1,Crmp1,Crtc1,Cx3cl1,Daam2,Dab1,Dab2ip,Dennd5a,Dvl1,Dynlt1f,Dzip1,Enpp2,Eps8,Ezr,Gfap,Gprc5b,Hdac4,Hsp90aa1,Hspb1,Itpr1,Kit,Lzts3,Mag,Map2,Map4k4,Mbp,Metrn,Mfn1,Mt3,Ncs1,Nefm,Neurl1a,Nme2,Nsmf,Pak3,Palm,Pik3r1,Plxna1,Plxnb1,Prex1,Pum2,Qki,Rab11fip3,Rap1gap2,Rapgef1,Rapgef4,Rtn4r,Sez6,Sf3a2,Shank3,Sipa1l1,Slc39a12,Spock1,Srcin1,Srf,Trak1,Trak2,Ulk2,Vegfa,Ywhah,…
biological_process	GO:0031344	regulation of cell projection organization	1.71e-14	8.55e-01	2.00e-14	1.01e-02	6.03e-02	5	33	798	19650	0.1515	0.0406	0.0063	0.0017	MB18p12_f_NOD_VLAD_2-14-24.csv	Enpp2,Ermn,Prkcd,Sez6,Sgk1
biological_process	GO:0031344	regulation of cell projection organization	1.71e-14	8.55e-01	2.00e-14	3.43e-05	2.81e-03	15	109	798	19650	0.1376	0.0406	0.0188	0.0055	MB18p12_f_NZO_VLAD_2-14-24.csv	Arf6,Baiap2,Enpp2,Epha4,Grin2b,Hsp90aa1,Map1b,Nefm,Ppp3ca,Rapgef4,Sf3a2,Slc39a12,Spock1,Srf,Zfp365
biological_process	GO:0031344	regulation of cell projection organization	1.71e-14	8.55e-01	2.00e-14	6.76e-06	3.43e-04	34	366	798	19650	0.0929	0.0406	0.0426	0.0186	MB18p12_f_PWK_VLAD_2-14-24.csv	Apc,Arhgap33,Brsk1,Cib1,Crtc1,Cx3cl1,Dab2ip,Dennd5a,Dvl1,Dzip1,Enpp2,Gfap,Itpr1,Kit,Map2,Map4k4,Mbp,Metrn,Mt3,Ncs1,Neurl1a,Nsmf,Palm,Plxnb1,Prex1,Rap1gap2,Rapgef1,Rapgef4,Rnd2,Sez6,Shank3,Sipa1l1,Trak2,Zfp365
biological_process	GO:0031344	regulation of cell projection organization	1.71e-14	8.55e-01	2.00e-14	6.19e-02	2.13e-01	4	37	798	19650	0.1081	0.0406	0.005	0.0019	MB18p12_f_WSB_VLAD_2-14-24.csv	Hsp90aa1,Nme1,Prkcsh,Sgk1
biological_process	GO:0031344	regulation of cell projection organization	1.71e-14	8.55e-01	2.00e-14	1.71e-14	4.84e-12	94	999	798	19650	0.0941	0.0406	0.1178	0.0508	MB18p12_m_129S1_VLAD_2-15-24.csv	Ache,Acsl6,Ahi1,Akt1,Apc,Arc,Arhgap33,Arhgap35,Bag5,Baiap2,Brsk1,Cfl1,Crmp1,Crtc1,Cx3cl1,Cyth2,Daam2,Dab2ip,Dennd5a,Diaph1,Dlg4,Dpysl2,Dvl1,Dync1i2,Dynll1,Dzip1,Eif2b2,Elavl4,Epha4,Eps8,Ezr,Fbxo31,Fgf13,Fscn1,Gfap,Grin1,Hdac2,Hsp90aa1,Ist1,Itm2c,Itpr1,Kalrn,Kat2a,Mag,Map1b,Map2,Map4k4,Mbp,Metrn,Ncs1,Nefm,Neu1,Neurl1a,Nme1,Nptn,Nrp1,Nsmf,Pak3,Palm,Pcp4,Pfn1,Plxnb1,Pqbp1,Prex1,Prkcsh,Ptn,Ptprz1,Pum…
biological_process	GO:0031344	regulation of cell projection organization	1.71e-14	8.55e-01	2.00e-14	1.17e-01	2.38e-01	1	3	798	19650	0.3333	0.0406	0.0013	0.0002	MB18p12_m_AJ_VLAD_2-15-24.csv	Enpp2
biological_process	GO:0031344	regulation of cell projection organization	1.71e-14	8.55e-01	2.00e-14	1.67e-07	4.18e-05	25	187	798	19650	0.1337	0.0406	0.0313	0.0095	MB18p12_m_C57_VLAD_2-15-24.csv	Arhgap33,Crtc1,Daam2,Dab2ip,Dvl1,Dzip1,Enpp2,Gfap,Itpr1,Mag,Metrn,Ncs1,Neurl1a,Nsmf,Palm,Plxnb1,Rap1gap2,Rapgef1,Rapgef4,Rnd2,Shank3,Sipa1l1,Srf,Trak1,Trak2
biological_process	GO:0031344	regulation of cell projection organization	1.71e-14	8.55e-01	2.00e-14	1.87e-01	3.05e-01	1	5	798	19650	0.2	0.0406	0.0013	0.0003	MB18p12_m_CAST_VLAD_2-15-24.csv	Enpp2
biological_process	GO:0031344	regulation of cell projection organization	1.71e-14	8.55e-01	2.00e-14	9.18e-08	8.30e-06	39	377	798	19650	0.1034	0.0406	0.0489	0.0192	MB18p12_m_NOD_VLAD_2-15-24.csv	Arhgap32,Cux2,Cx3cl1,Daam2,Dzip1,Elavl4,Ermn,Fgf13,Fscn1,Gap43,Gfap,Hap1,Hsp90aa1,L1cam,Lpar1,Lrrc4c,Lzts1,Map1b,Map4,Map4k4,Mbp,Metrn,Mt3,Ndrg4,Ngef,Nme2,Nsmf,Pak1,Pcp4,Plxnd1,Ptprd,Rap1a,Rapgef4,Rtn4r,Shank3,Spock1,Tbr1,Tiam1,Trak2
biological_process	GO:0031344	regulation of cell projection organization	1.71e-14	8.55e-01	2.00e-14	5.09e-12	2.63e-09	54	469	798	19650	0.1151	0.0406	0.0677	0.0239	MB18p12_m_NZO_VLAD_2-15-24.csv	Acsl6,Agt,Apc,Arc,Arhgap33,Crtc1,Ctnna2,Daam2,Dab2ip,Dennd5a,Dzip1,Enpp2,Eps8,Fgf13,Gfap,Gprc5b,Grn,Hes1,Hsp90aa1,Hspb1,Itpr1,Lpar1,Map1b,Map2,Map4,Map4k4,Mbp,Metrn,Mfsd2a,Nefm,Neurl1a,Nsmf,Pcp4,Plxnb1,Prex1,Ptprz1,Qki,Rap1gap2,Rapgef4,Rtn4r,Sf3a2,Sgk1,Shank3,Sipa1l1,Spock1,Srf,Stk24,Syngap1,Trak1,Trak2,Tubb2b,Ulk2,Vim,Zfp365
biological_process	GO:0031344	regulation of cell projection organization	1.71e-14	8.55e-01	2.00e-14	1.73e-07	3.23e-05	33	297	798	19650	0.1111	0.0406	0.0414	0.0151	MB18p12_m_PWK_VLAD_2-15-24.csv	Ache,Apc,Baiap2,Daam2,Dab2ip,Dync1i2,Dzip1,Elavl4,Eps8,Fgf13,Gfap,Hsp90aa1,Mag,Map2,Ncs1,Ngef,Nsmf,Pcp4,Plxnb1,Pqbp1,Ptpn5,Ptprz1,Rap1gap2,Rapgef1,Rgs2,Sez6,Sf3a2,Shank3,Src,Srf,Trak1,Trak2,Ulk2
biological_process	GO:0031344	regulation of cell projection organization	1.71e-14	8.55e-01	2.00e-14	8.55e-01	1.00e+00	3	116	798	19650	0.0259	0.0406	0.0038	0.0059	MB18p12_m_WSB_VLAD_2-15-24.csv	Mien1,Pcp4,Ppp1r35
biological_process	GO:0022904	respiratory electron transport chain	1.93e-14	7.76e-01	2.49e-14	1.00e+00	1.00e+00	0	3	98	19650	0	0.005	0	0.0002	MB18p12_f_129S1_VLAD_2-14-24.csv
biological_process	GO:0022904	respiratory electron transport chain	1.93e-14	7.76e-01	2.49e-14	5.43e-01	6.49e-01	1	156	98	19650	0.0064	0.005	0.0102	0.0079	MB18p12_f_AJ_VLAD_2-14-24.csv	mt-Nd4l
biological_process	GO:0022904	respiratory electron transport chain	1.93e-14	7.76e-01	2.49e-14	4.64e-01	6.19e-01	2	313	98	19650	0.0064	0.005	0.0204	0.0159	MB18p12_f_C57_VLAD_2-14-24.csv	Cox8b,Pum2
biological_process	GO:0022904	respiratory electron transport chain	1.93e-14	7.76e-01	2.49e-14	3.44e-01	5.55e-01	4	594	98	19650	0.0067	0.005	0.0408	0.0302	MB18p12_f_CAST_VLAD_2-14-24.csv	Coq7,Pum2,Slc1a3,Slc25a18
biological_process	GO:0022904	respiratory electron transport chain	1.93e-14	7.76e-01	2.49e-14	1.00e+00	1.00e+00	0	33	98	19650	0	0.005	0	0.0017	MB18p12_f_NOD_VLAD_2-14-24.csv
biological_process	GO:0022904	respiratory electron transport chain	1.93e-14	7.76e-01	2.49e-14	1.03e-01	2.37e-01	2	109	98	19650	0.0183	0.005	0.0204	0.0055	MB18p12_f_NZO_VLAD_2-14-24.csv	Cox8b,Slc1a3
biological_process	GO:0022904	respiratory electron transport chain	1.93e-14	7.76e-01	2.49e-14	1.93e-14	4.77e-12	19	366	98	19650	0.0519	0.005	0.1939	0.0186	MB18p12_f_PWK_VLAD_2-14-24.csv	Cox4i1,Cox5b,Cox7a2,Cox7a2l,Cox7b,Cox7c,Ndufa5,Ndufa7,Ndufb6,Ndufb8,Ndufb9,Ndufs6,Slc25a18,Uqcr10,Uqcr11,Uqcrh,Uqcrq,mt-Co3,mt-Nd3
biological_process	GO:0022904	respiratory electron transport chain	1.93e-14	7.76e-01	2.49e-14	1.00e+00	1.00e+00	0	37	98	19650	0	0.005	0	0.0019	MB18p12_f_WSB_VLAD_2-14-24.csv
biological_process	GO:0022904	respiratory electron transport chain	1.93e-14	7.76e-01	2.49e-14	8.24e-06	2.66e-04	17	999	98	19650	0.017	0.005	0.1735	0.0508	MB18p12_m_129S1_VLAD_2-15-24.csv	Ndufa10,Ndufs3,Ndufs7,Pink1,Pum2,Slc1a3,Snca,mt-Co1,mt-Co3,mt-Cytb,mt-Nd1,mt-Nd2,mt-Nd3,mt-Nd4,mt-Nd4l,mt-Nd5,mt-Nd6
biological_process	GO:0022904	respiratory electron transport chain	1.93e-14	7.76e-01	2.49e-14	1.00e+00	1.00e+00	0	3	98	19650	0	0.005	0	0.0002	MB18p12_m_AJ_VLAD_2-15-24.csv
biological_process	GO:0022904	respiratory electron transport chain	1.93e-14	7.76e-01	2.49e-14	6.09e-01	7.21e-01	1	187	98	19650	0.0053	0.005	0.0102	0.0095	MB18p12_m_C57_VLAD_2-15-24.csv	mt-Nd3
biological_process	GO:0022904	respiratory electron transport chain	1.93e-14	7.76e-01	2.49e-14	1.00e+00	1.00e+00	0	5	98	19650	0	0.005	0	0.0003	MB18p12_m_CAST_VLAD_2-15-24.csv
biological_process	GO:0022904	respiratory electron transport chain	1.93e-14	7.76e-01	2.49e-14	5.57e-11	2.37e-08	16	377	98	19650	0.0424	0.005	0.1633	0.0192	MB18p12_m_NOD_VLAD_2-15-24.csv	Cox7c,Ndufa7,Ndufb8,Uqcr11,Uqcrh,mt-Co1,mt-Co2,mt-Co3,mt-Cytb,mt-Nd1,mt-Nd2,mt-Nd3,mt-Nd4,mt-Nd4l,mt-Nd5,mt-Nd6
biological_process	GO:0022904	respiratory electron transport chain	1.93e-14	7.76e-01	2.49e-14	6.82e-01	7.74e-01	2	469	98	19650	0.0043	0.005	0.0204	0.0239	MB18p12_m_NZO_VLAD_2-15-24.csv	Slc1a3,mt-Nd4l
biological_process	GO:0022904	respiratory electron transport chain	1.93e-14	7.76e-01	2.49e-14	7.76e-01	8.31e-01	1	297	98	19650	0.0034	0.005	0.0102	0.0151	MB18p12_m_PWK_VLAD_2-15-24.csv	Slc25a18
biological_process	GO:0022904	respiratory electron transport chain	1.93e-14	7.76e-01	2.49e-14	2.03e-02	1.59e-01	3	116	98	19650	0.0259	0.005	0.0306	0.0059	MB18p12_m_WSB_VLAD_2-15-24.csv	Ndufb6,Ndufv2,Uqcrh
biological_process	GO:0099003	vesicle-mediated transport in synapse	2.34e-14	3.37e-01	6.95e-14	1.00e+00	1.00e+00	0	3	194	19650	0	0.0099	0	0.0002	MB18p12_f_129S1_VLAD_2-14-24.csv
biological_process	GO:0099003	vesicle-mediated transport in synapse	2.34e-14	3.37e-01	6.95e-14	4.59e-03	1.25e-01	6	156	194	19650	0.0385	0.0099	0.0309	0.0079	MB18p12_f_AJ_VLAD_2-14-24.csv	Caly,Prrt2,Rims4,Snap47,Sncb,Syt4
biological_process	GO:0099003	vesicle-mediated transport in synapse	2.34e-14	3.37e-01	6.95e-14	4.02e-03	5.30e-02	9	313	194	19650	0.0288	0.0099	0.0464	0.0159	MB18p12_f_C57_VLAD_2-14-24.csv	Atp6v0c,Brsk1,Bsn,Caly,Dvl1,Myo6,Rims1,Rims3,Rims4
biological_process	GO:0099003	vesicle-mediated transport in synapse	2.34e-14	3.37e-01	6.95e-14	8.82e-05	2.20e-03	17	594	194	19650	0.0286	0.0099	0.0876	0.0302	MB18p12_f_CAST_VLAD_2-14-24.csv	Atp6v0c,Atp6v1d,Brsk1,Bsn,Caly,Doc2b,Dvl1,Git1,Myo6,Rab3a,Rims1,Rims4,Slc32a1,Snap47,Sptbn2,Sv2a,Syp
biological_process	GO:0099003	vesicle-mediated transport in synapse	2.34e-14	3.37e-01	6.95e-14	1.00e+00	1.00e+00	0	33	194	19650	0	0.0099	0	0.0017	MB18p12_f_NOD_VLAD_2-14-24.csv
biological_process	GO:0099003	vesicle-mediated transport in synapse	2.34e-14	3.37e-01	6.95e-14	2.30e-02	1.22e-01	4	109	194	19650	0.0367	0.0099	0.0206	0.0055	MB18p12_f_NZO_VLAD_2-14-24.csv	Arf6,Dnm1,Prrt2,Sncb
biological_process	GO:0099003	vesicle-mediated transport in synapse	2.34e-14	3.37e-01	6.95e-14	2.93e-02	2.63e-01	8	366	194	19650	0.0219	0.0099	0.0412	0.0186	MB18p12_f_PWK_VLAD_2-14-24.csv	Atp6v0c,Brsk1,Cplx2,Dvl1,Git1,Myo6,Rims4,Sptbn2
biological_process	GO:0099003	vesicle-mediated transport in synapse	2.34e-14	3.37e-01	6.95e-14	5.75e-03	1.36e-01	3	37	194	19650	0.0811	0.0099	0.0155	0.0019	MB18p12_f_WSB_VLAD_2-14-24.csv	Caly,Rims3,Syt4
biological_process	GO:0099003	vesicle-mediated transport in synapse	2.34e-14	3.37e-01	6.95e-14	2.34e-14	6.38e-12	40	999	194	19650	0.04	0.0099	0.2062	0.0508	MB18p12_m_129S1_VLAD_2-15-24.csv	Ap2m1,Ap2s1,Atp6ap1,Atp6ap2,Atp6v0a1,Atp6v0c,Atp6v0d1,Atp6v1b2,Atp6v1d,Atp6v1g2,Atp6v1h,Bin1,Brsk1,Caly,Diaph1,Dnm1,Doc2b,Dvl1,Git1,Myo6,Nsg1,Ppfia3,Prkaca,Prrt2,Rab3a,Rims1,Rims4,Rph3a,Slc32a1,Snap47,Snca,Sncb,Sptbn2,Stxbp1,Sv2a,Syp,Syt1,Syt11,Syt4,Syt5
biological_process	GO:0099003	vesicle-mediated transport in synapse	2.34e-14	3.37e-01	6.95e-14	1.00e+00	1.00e+00	0	3	194	19650	0	0.0099	0	0.0002	MB18p12_m_AJ_VLAD_2-15-24.csv
biological_process	GO:0099003	vesicle-mediated transport in synapse	2.34e-14	3.37e-01	6.95e-14	3.82e-02	2.01e-01	5	187	194	19650	0.0267	0.0099	0.0258	0.0095	MB18p12_m_C57_VLAD_2-15-24.csv	Dvl1,Git1,Rims1,Rims4,Sptbn2
biological_process	GO:0099003	vesicle-mediated transport in synapse	2.34e-14	3.37e-01	6.95e-14	1.00e+00	1.00e+00	0	5	194	19650	0	0.0099	0	0.0003	MB18p12_m_CAST_VLAD_2-15-24.csv
biological_process	GO:0099003	vesicle-mediated transport in synapse	2.34e-14	3.37e-01	6.95e-14	4.02e-08	4.17e-06	18	377	194	19650	0.0477	0.0099	0.0928	0.0192	MB18p12_m_NOD_VLAD_2-15-24.csv	Atp6v0c,Clstn1,Doc2b,Eps15,Git1,Myo6,Prrt2,Rab3a,Rap1a,Sh3gl3,Slc32a1,Snap47,Sncb,Stx1a,Stxbp1,Sv2a,Syt1,Syt4
biological_process	GO:0099003	vesicle-mediated transport in synapse	2.34e-14	3.37e-01	6.95e-14	1.01e-06	6.75e-05	18	469	194	19650	0.0384	0.0099	0.0928	0.0239	MB18p12_m_NZO_VLAD_2-15-24.csv	Atp6v0c,Atp6v1d,Caly,Doc2b,Eps15,Git1,Grn,Myo6,Prrt2,Rab3a,Rims1,Rims4,Rph3a,Snap47,Sncb,Sptbn2,Sv2a,Syt4
biological_process	GO:0099003	vesicle-mediated transport in synapse	2.34e-14	3.37e-01	6.95e-14	3.37e-01	5.22e-01	4	297	194	19650	0.0135	0.0099	0.0206	0.0151	MB18p12_m_PWK_VLAD_2-15-24.csv	Eps15,Myo6,Rims1,Slc32a1
biological_process	GO:0099003	vesicle-mediated transport in synapse	2.34e-14	3.37e-01	6.95e-14	1.00e+00	1.00e+00	0	116	194	19650	0	0.0099	0	0.0059	MB18p12_m_WSB_VLAD_2-15-24.csv
biological_process	GO:0042773	ATP synthesis coupled electron transport	2.36e-14	8.97e-01	2.63e-14	1.00e+00	1.00e+00	0	3	74	19650	0	0.0038	0	0.0002	MB18p12_f_129S1_VLAD_2-14-24.csv
biological_process	GO:0042773	ATP synthesis coupled electron transport	2.36e-14	8.97e-01	2.63e-14	4.46e-01	5.81e-01	1	156	74	19650	0.0064	0.0038	0.0135	0.0079	MB18p12_f_AJ_VLAD_2-14-24.csv	mt-Nd4l
biological_process	GO:0042773	ATP synthesis coupled electron transport	2.36e-14	8.97e-01	2.63e-14	6.96e-01	7.89e-01	1	313	74	19650	0.0032	0.0038	0.0135	0.0159	MB18p12_f_C57_VLAD_2-14-24.csv	Cox8b
biological_process	GO:0042773	ATP synthesis coupled electron transport	2.36e-14	8.97e-01	2.63e-14	8.97e-01	9.49e-01	1	594	74	19650	0.0017	0.0038	0.0135	0.0302	MB18p12_f_CAST_VLAD_2-14-24.csv	Coq7
biological_process	GO:0042773	ATP synthesis coupled electron transport	2.36e-14	8.97e-01	2.63e-14	1.00e+00	1.00e+00	0	33	74	19650	0	0.0038	0	0.0017	MB18p12_f_NOD_VLAD_2-14-24.csv
biological_process	GO:0042773	ATP synthesis coupled electron transport	2.36e-14	8.97e-01	2.63e-14	3.38e-01	4.45e-01	1	109	74	19650	0.0092	0.0038	0.0135	0.0055	MB18p12_f_NZO_VLAD_2-14-24.csv	Cox8b
biological_process	GO:0042773	ATP synthesis coupled electron transport	2.36e-14	8.97e-01	2.63e-14	2.36e-14	5.46e-12	17	366	74	19650	0.0464	0.0038	0.2297	0.0186	MB18p12_f_PWK_VLAD_2-14-24.csv	Cox4i1,Cox5b,Cox7a2,Cox7a2l,Cox7b,Cox7c,Ndufa7,Ndufb6,Ndufb8,Ndufb9,Ndufs6,Uqcr10,Uqcr11,Uqcrh,Uqcrq,mt-Co3,mt-Nd3
biological_process	GO:0042773	ATP synthesis coupled electron transport	2.36e-14	8.97e-01	2.63e-14	1.00e+00	1.00e+00	0	37	74	19650	0	0.0038	0	0.0019	MB18p12_f_WSB_VLAD_2-14-24.csv
biological_process	GO:0042773	ATP synthesis coupled electron transport	2.36e-14	8.97e-01	2.63e-14	1.85e-05	5.25e-04	14	999	74	19650	0.014	0.0038	0.1892	0.0508	MB18p12_m_129S1_VLAD_2-15-24.csv	Ndufa10,Ndufs3,Ndufs7,Snca,mt-Co1,mt-Co3,mt-Cytb,mt-Nd1,mt-Nd2,mt-Nd3,mt-Nd4,mt-Nd4l,mt-Nd5,mt-Nd6
biological_process	GO:0042773	ATP synthesis coupled electron transport	2.36e-14	8.97e-01	2.63e-14	1.00e+00	1.00e+00	0	3	74	19650	0	0.0038	0	0.0002	MB18p12_m_AJ_VLAD_2-15-24.csv
biological_process	GO:0042773	ATP synthesis coupled electron transport	2.36e-14	8.97e-01	2.63e-14	5.08e-01	6.49e-01	1	187	74	19650	0.0053	0.0038	0.0135	0.0095	MB18p12_m_C57_VLAD_2-15-24.csv	mt-Nd3
biological_process	GO:0042773	ATP synthesis coupled electron transport	2.36e-14	8.97e-01	2.63e-14	1.00e+00	1.00e+00	0	5	74	19650	0	0.0038	0	0.0003	MB18p12_m_CAST_VLAD_2-15-24.csv
biological_process	GO:0042773	ATP synthesis coupled electron transport	2.36e-14	8.97e-01	2.63e-14	6.00e-13	5.35e-10	16	377	74	19650	0.0424	0.0038	0.2162	0.0192	MB18p12_m_NOD_VLAD_2-15-24.csv	Cox7c,Ndufa7,Ndufb8,Uqcr11,Uqcrh,mt-Co1,mt-Co2,mt-Co3,mt-Cytb,mt-Nd1,mt-Nd2,mt-Nd3,mt-Nd4,mt-Nd4l,mt-Nd5,mt-Nd6
biological_process	GO:0042773	ATP synthesis coupled electron transport	2.36e-14	8.97e-01	2.63e-14	8.33e-01	8.79e-01	1	469	74	19650	0.0021	0.0038	0.0135	0.0239	MB18p12_m_NZO_VLAD_2-15-24.csv	mt-Nd4l
biological_process	GO:0042773	ATP synthesis coupled electron transport	2.36e-14	8.97e-01	2.63e-14	1.00e+00	1.00e+00	0	297	74	19650	0	0.0038	0	0.0151	MB18p12_m_PWK_VLAD_2-15-24.csv
biological_process	GO:0042773	ATP synthesis coupled electron transport	2.36e-14	8.97e-01	2.63e-14	9.59e-03	9.86e-02	3	116	74	19650	0.0259	0.0038	0.0405	0.0059	MB18p12_m_WSB_VLAD_2-15-24.csv	Ndufb6,Ndufv2,Uqcrh
biological_process	GO:0099504	synaptic vesicle cycle	3.07e-14	7.27e-01	4.22e-14	1.00e+00	1.00e+00	0	3	169	19650	0	0.0086	0	0.0002	MB18p12_f_129S1_VLAD_2-14-24.csv
biological_process	GO:0099504	synaptic vesicle cycle	3.07e-14	7.27e-01	4.22e-14	1.13e-02	1.71e-01	5	156	169	19650	0.0321	0.0086	0.0296	0.0079	MB18p12_f_AJ_VLAD_2-14-24.csv	Prrt2,Rims4,Snap47,Sncb,Syt4
biological_process	GO:0099504	synaptic vesicle cycle	3.07e-14	7.27e-01	4.22e-14	1.88e-02	1.30e-01	7	313	169	19650	0.0224	0.0086	0.0414	0.0159	MB18p12_f_C57_VLAD_2-14-24.csv	Atp6v0c,Brsk1,Bsn,Dvl1,Rims1,Rims3,Rims4
biological_process	GO:0099504	synaptic vesicle cycle	3.07e-14	7.27e-01	4.22e-14	1.96e-04	4.20e-03	15	594	169	19650	0.0253	0.0086	0.0888	0.0302	MB18p12_f_CAST_VLAD_2-14-24.csv	Atp6v0c,Atp6v1d,Brsk1,Bsn,Doc2b,Dvl1,Git1,Rab3a,Rims1,Rims4,Slc32a1,Snap47,Sptbn2,Sv2a,Syp
biological_process	GO:0099504	synaptic vesicle cycle	3.07e-14	7.27e-01	4.22e-14	1.00e+00	1.00e+00	0	33	169	19650	0	0.0086	0	0.0017	MB18p12_f_NOD_VLAD_2-14-24.csv
biological_process	GO:0099504	synaptic vesicle cycle	3.07e-14	7.27e-01	4.22e-14	1.46e-02	1.02e-01	4	109	169	19650	0.0367	0.0086	0.0237	0.0055	MB18p12_f_NZO_VLAD_2-14-24.csv	Arf6,Dnm1,Prrt2,Sncb
biological_process	GO:0099504	synaptic vesicle cycle	3.07e-14	7.27e-01	4.22e-14	3.93e-02	2.74e-01	7	366	169	19650	0.0191	0.0086	0.0414	0.0186	MB18p12_f_PWK_VLAD_2-14-24.csv	Atp6v0c,Brsk1,Cplx2,Dvl1,Git1,Rims4,Sptbn2
biological_process	GO:0099504	synaptic vesicle cycle	3.07e-14	7.27e-01	4.22e-14	4.02e-02	2.00e-01	2	37	169	19650	0.0541	0.0086	0.0118	0.0019	MB18p12_f_WSB_VLAD_2-14-24.csv	Rims3,Syt4
biological_process	GO:0099504	synaptic vesicle cycle	3.07e-14	7.27e-01	4.22e-14	3.07e-14	8.03e-12	37	999	169	19650	0.037	0.0086	0.2189	0.0508	MB18p12_m_129S1_VLAD_2-15-24.csv	Ap2m1,Ap2s1,Atp6ap1,Atp6ap2,Atp6v0a1,Atp6v0c,Atp6v0d1,Atp6v1b2,Atp6v1d,Atp6v1g2,Atp6v1h,Bin1,Brsk1,Diaph1,Dnm1,Doc2b,Dvl1,Git1,Ppfia3,Prkaca,Prrt2,Rab3a,Rims1,Rims4,Rph3a,Slc32a1,Snap47,Snca,Sncb,Sptbn2,Stxbp1,Sv2a,Syp,Syt1,Syt11,Syt4,Syt5
biological_process	GO:0099504	synaptic vesicle cycle	3.07e-14	7.27e-01	4.22e-14	1.00e+00	1.00e+00	0	3	169	19650	0	0.0086	0	0.0002	MB18p12_m_AJ_VLAD_2-15-24.csv
biological_process	GO:0099504	synaptic vesicle cycle	3.07e-14	7.27e-01	4.22e-14	2.29e-02	1.66e-01	5	187	169	19650	0.0267	0.0086	0.0296	0.0095	MB18p12_m_C57_VLAD_2-15-24.csv	Dvl1,Git1,Rims1,Rims4,Sptbn2
biological_process	GO:0099504	synaptic vesicle cycle	3.07e-14	7.27e-01	4.22e-14	1.00e+00	1.00e+00	0	5	169	19650	0	0.0086	0	0.0003	MB18p12_m_CAST_VLAD_2-15-24.csv
biological_process	GO:0099504	synaptic vesicle cycle	3.07e-14	7.27e-01	4.22e-14	9.66e-07	6.19e-05	15	377	169	19650	0.0398	0.0086	0.0888	0.0192	MB18p12_m_NOD_VLAD_2-15-24.csv	Atp6v0c,Doc2b,Git1,Prrt2,Rab3a,Rap1a,Sh3gl3,Slc32a1,Snap47,Sncb,Stx1a,Stxbp1,Sv2a,Syt1,Syt4
biological_process	GO:0099504	synaptic vesicle cycle	3.07e-14	7.27e-01	4.22e-14	1.37e-05	6.47e-04	15	469	169	19650	0.032	0.0086	0.0888	0.0239	MB18p12_m_NZO_VLAD_2-15-24.csv	Atp6v0c,Atp6v1d,Doc2b,Git1,Grn,Prrt2,Rab3a,Rims1,Rims4,Rph3a,Snap47,Sncb,Sptbn2,Sv2a,Syt4
biological_process	GO:0099504	synaptic vesicle cycle	3.07e-14	7.27e-01	4.22e-14	7.27e-01	7.98e-01	2	297	169	19650	0.0067	0.0086	0.0118	0.0151	MB18p12_m_PWK_VLAD_2-15-24.csv	Rims1,Slc32a1
biological_process	GO:0099504	synaptic vesicle cycle	3.07e-14	7.27e-01	4.22e-14	1.00e+00	1.00e+00	0	116	169	19650	0	0.0086	0	0.0059	MB18p12_m_WSB_VLAD_2-15-24.csv
biological_process	GO:0022613	ribonucleoprotein complex biogenesis	3.27e-14	9.99e-01	3.28e-14	1.00e+00	1.00e+00	0	3	424	19650	0	0.0216	0	0.0002	MB18p12_f_129S1_VLAD_2-14-24.csv
biological_process	GO:0022613	ribonucleoprotein complex biogenesis	3.27e-14	9.99e-01	3.28e-14	4.35e-01	5.74e-01	4	156	424	19650	0.0256	0.0216	0.0094	0.0079	MB18p12_f_AJ_VLAD_2-14-24.csv	Eif6,Fbll1,Hsp90aa1,Tssc4
biological_process	GO:0022613	ribonucleoprotein complex biogenesis	3.27e-14	9.99e-01	3.28e-14	9.99e-01	1.00e+00	1	313	424	19650	0.0032	0.0216	0.0024	0.0159	MB18p12_f_C57_VLAD_2-14-24.csv	Rps14
biological_process	GO:0022613	ribonucleoprotein complex biogenesis	3.27e-14	9.99e-01	3.28e-14	5.19e-01	6.89e-01	13	594	424	19650	0.0219	0.0216	0.0307	0.0302	MB18p12_f_CAST_VLAD_2-14-24.csv	Glul,Hsp90aa1,Rpl26,Rpl35a,Rps12,Rps14,Rps21,Rps23,Rps24,Rps27,Rrp1,Ruvbl1,Sf3a2
biological_process	GO:0022613	ribonucleoprotein complex biogenesis	3.27e-14	9.99e-01	3.28e-14	5.13e-01	5.71e-01	1	33	424	19650	0.0303	0.0216	0.0024	0.0017	MB18p12_f_NOD_VLAD_2-14-24.csv	Rps14
biological_process	GO:0022613	ribonucleoprotein complex biogenesis	3.27e-14	9.99e-01	3.28e-14	2.09e-01	3.39e-01	4	109	424	19650	0.0367	0.0216	0.0094	0.0055	MB18p12_f_NZO_VLAD_2-14-24.csv	Eif5b,Hsp90aa1,Sart1,Sf3a2
biological_process	GO:0022613	ribonucleoprotein complex biogenesis	3.27e-14	9.99e-01	3.28e-14	3.27e-14	7.11e-12	36	366	424	19650	0.0984	0.0216	0.0849	0.0186	MB18p12_f_PWK_VLAD_2-14-24.csv	Fau,Glul,Pin4,Rpl11,Rpl23a,Rpl24,Rpl26,Rpl27,Rpl35,Rpl35a,Rpl38,Rpl5,Rps11,Rps12,Rps13,Rps14,Rps15,Rps15a,Rps16,Rps17,Rps19,Rps21,Rps23,Rps24,Rps25,Rps27,Rps27l,Rps28,Rps5,Rps7,Rps8,Rps9,Rpsa,Snrpe,Snrpg,Znhit3
biological_process	GO:0022613	ribonucleoprotein complex biogenesis	3.27e-14	9.99e-01	3.28e-14	4.51e-02	2.07e-01	3	37	424	19650	0.0811	0.0216	0.0071	0.0019	MB18p12_f_WSB_VLAD_2-14-24.csv	Hsp90aa1,Mcts1,Rsrp1
biological_process	GO:0022613	ribonucleoprotein complex biogenesis	3.27e-14	9.99e-01	3.28e-14	1.31e-04	2.70e-03	40	999	424	19650	0.04	0.0216	0.0943	0.0508	MB18p12_m_129S1_VLAD_2-15-24.csv	Ddx39b,Eif2s2,Eif3a,Eif5b,Eif6,Esf1,Exosc4,Fbll1,Frg1,Glul,Hsp90aa1,Ipo9,Luc7l3,Noc2l,Nop56,Pa2g4,Pop7,Prpf19,Prpf6,Psip1,Puf60,Rbfa,Rps14,Rps19bp1,Rps21,Rps27,Rps7,Rrp1,Rsl1d1,Ruvbl1,Sart1,Sf3a2,Sf3a3,Trmt112,Tsr3,Tssc4,Utp3,Wdr74,Ythdc1,Znhit3
biological_process	GO:0022613	ribonucleoprotein complex biogenesis	3.27e-14	9.99e-01	3.28e-14	1.00e+00	1.00e+00	0	3	424	19650	0	0.0216	0	0.0002	MB18p12_m_AJ_VLAD_2-15-24.csv
biological_process	GO:0022613	ribonucleoprotein complex biogenesis	3.27e-14	9.99e-01	3.28e-14	9.83e-01	9.89e-01	1	187	424	19650	0.0053	0.0216	0.0024	0.0095	MB18p12_m_C57_VLAD_2-15-24.csv	Rps14
biological_process	GO:0022613	ribonucleoprotein complex biogenesis	3.27e-14	9.99e-01	3.28e-14	1.00e+00	1.00e+00	0	5	424	19650	0	0.0216	0	0.0003	MB18p12_m_CAST_VLAD_2-15-24.csv
biological_process	GO:0022613	ribonucleoprotein complex biogenesis	3.27e-14	9.99e-01	3.28e-14	2.98e-01	4.91e-01	10	377	424	19650	0.0265	0.0216	0.0236	0.0192	MB18p12_m_NOD_VLAD_2-15-24.csv	Hsp90aa1,Rpl11,Rpl35a,Rpl5,Rplp0,Rps14,Rps17,Rps27,Rps7,Znhit3
biological_process	GO:0022613	ribonucleoprotein complex biogenesis	3.27e-14	9.99e-01	3.28e-14	5.60e-01	6.85e-01	10	469	424	19650	0.0213	0.0216	0.0236	0.0239	MB18p12_m_NZO_VLAD_2-15-24.csv	Ddx17,Eif2s2,Eif5b,Fcf1,Hsp90aa1,Nop56,Pop5,Pop7,Prpf6,Sf3a2
biological_process	GO:0022613	ribonucleoprotein complex biogenesis	3.27e-14	9.99e-01	3.28e-14	4.60e-01	6.11e-01	7	297	424	19650	0.0236	0.0216	0.0165	0.0151	MB18p12_m_PWK_VLAD_2-15-24.csv	Eif5b,Frg1,Hsp90aa1,Psip1,Sart1,Sf3a2,Snrpf
biological_process	GO:0022613	ribonucleoprotein complex biogenesis	3.27e-14	9.99e-01	3.28e-14	1.29e-02	1.20e-01	7	116	424	19650	0.0603	0.0216	0.0165	0.0059	MB18p12_m_WSB_VLAD_2-15-24.csv	C1d,Emg1,Fcf1,Frg1,Pop5,Snrpe,Znhit3
biological_process	GO:0031175	neuron projection development	3.32e-14	8.55e-01	3.89e-14	1.00e+00	1.00e+00	0	3	798	19650	0	0.0406	0	0.0002	MB18p12_f_129S1_VLAD_2-14-24.csv
biological_process	GO:0031175	neuron projection development	3.32e-14	8.55e-01	3.89e-14	6.24e-04	3.43e-02	16	156	798	19650	0.1026	0.0406	0.0201	0.0079	MB18p12_f_AJ_VLAD_2-14-24.csv	Bex1,Bicdl1,Cck,Cdk16,Hes5,Kif3a,Kif5a,Mag,Neurod6,Pak6,Pqbp1,Rtn4r,S100b,Sgk1,Stmn4,Trak2
biological_process	GO:0031175	neuron projection development	3.32e-14	8.55e-01	3.89e-14	2.46e-12	2.56e-09	43	313	798	19650	0.1374	0.0406	0.0539	0.0159	MB18p12_f_C57_VLAD_2-14-24.csv	Adarb1,Adcy1,Apc,Bicdl1,Brsk1,Btbd3,Camk2a,Cck,Cdk16,Clmn,Ctnnd2,Dab2ip,Dlg4,Dvl1,Gpm6b,Kif5a,Kif5c,Mag,Map2,Map4k4,Mecp2,Myo6,Nr4a2,Nyap1,Pak6,Plxnb1,Ppp1r9b,Prex2,Rnd2,S100b,Samd14,Sgk1,Shank1,Shank3,Smo,Spire1,Srf,Stmn4,Syngap1,Trak1,Trak2,Ulk2,Zfp365
biological_process	GO:0031175	neuron projection development	3.32e-14	8.55e-01	3.89e-14	3.32e-14	2.01e-11	67	594	798	19650	0.1128	0.0406	0.084	0.0302	MB18p12_f_CAST_VLAD_2-14-24.csv	Adarb1,Adcy1,Apc,Atl1,Bicdl1,Brsk1,Camk2a,Cck,Cdk16,Clmn,Clstn3,Cntnap1,Crtac1,Ctnnd2,Dab1,Dab2ip,Dvl1,Dynlt1f,Enah,Ephb6,Farp1,Fgfr3,Gfap,Git1,Gja1,Gpm6b,Kif5a,Kif5b,Kif5c,Lhx2,Llgl1,Mag,Map1a,Map2,Map4k4,Mecp2,Metrn,Myo6,Ndn,Neurod6,Pak3,Pak6,Phactr1,Plxna1,Plxnb1,Ppp1r9b,Prex2,Psd,Ptpn11,Rab3a,Rtn4r,S100b,Sdc4,Shank1,Shank3,Spire1,Srf,Stmn3,Trak1,Trak2,Tuba1a,Tubb3,Uchl1,Ulk2,Vegfa,Wasf1,Zfp365
biological_process	GO:0031175	neuron projection development	3.32e-14	8.55e-01	3.89e-14	3.90e-01	4.58e-01	2	33	798	19650	0.0606	0.0406	0.0025	0.0017	MB18p12_f_NOD_VLAD_2-14-24.csv	Adora2a,Sgk1
biological_process	GO:0031175	neuron projection development	3.32e-14	8.55e-01	3.89e-14	7.57e-08	5.13e-05	19	109	798	19650	0.1743	0.0406	0.0238	0.0055	MB18p12_f_NZO_VLAD_2-14-24.csv	Actb,Atxn2,Baiap2,Epb41l3,Epha4,Fgfr3,Kif3a,Map1b,Mef2c,Mrtfb,Neurod2,Neurod6,Ppp3ca,Prdm8,Rac3,Srf,Tenm2,Trappc4,Zfp365
biological_process	GO:0031175	neuron projection development	3.32e-14	8.55e-01	3.89e-14	4.17e-05	1.93e-03	32	366	798	19650	0.0874	0.0406	0.0401	0.0186	MB18p12_f_PWK_VLAD_2-14-24.csv	Adarb1,Adcy1,Apc,Bicdl1,Brsk1,Camk2a,Cdk16,Dab2ip,Dvl1,Gfap,Git1,Gpx4,Impact,Kif5a,Llgl1,Map2,Map4k4,Metrn,Myo6,Pak6,Plxnb1,Ppp1r9b,Psd,Rnd2,Rpl24,S100b,Samd14,Sdc4,Shank1,Shank3,Trak2,Zfp365
biological_process	GO:0031175	neuron projection development	3.32e-14	8.55e-01	3.89e-14	6.19e-02	2.13e-01	4	37	798	19650	0.1081	0.0406	0.005	0.0019	MB18p12_f_WSB_VLAD_2-14-24.csv	Cck,Crtac1,Manf,Sgk1
biological_process	GO:0031175	neuron projection development	3.32e-14	8.55e-01	3.89e-14	4.55e-14	1.11e-11	93	999	798	19650	0.0931	0.0406	0.1165	0.0508	MB18p12_m_129S1_VLAD_2-15-24.csv	Actb,Adarb1,Adcy1,Apc,Arhgap35,Atxn10,B4gat1,Baiap2,Bex1,Bicdl1,Brsk1,Btbd3,Camk2a,Cc2d1a,Cck,Cdk16,Clmn,Clstn3,Crtac1,Ctnnd2,Dab2ip,Diaph1,Dlg4,Dvl1,Elavl4,Epb41l3,Epha4,Fgfr3,Gas7,Gfap,Git1,Gpm6b,Gpx4,Hdac2,Ist1,Kalrn,Kif3a,Kif5a,Kif5b,Kif5c,Lgi1,Llgl1,Lmo4,Mag,Map1b,Map2,Map4k4,Mecp2,Mef2c,Metrn,Micall1,Myo6,Ncam1,Ndn,Neurod6,Nrp1,Pak3,Pak6,Pip5k1c,Plppr4,Plxnb1,Ppp1r9b,Pqbp1,Prdm8,Prickle2,Ps…
biological_process	GO:0031175	neuron projection development	3.32e-14	8.55e-01	3.89e-14	1.00e+00	1.00e+00	0	3	798	19650	0	0.0406	0	0.0002	MB18p12_m_AJ_VLAD_2-15-24.csv
biological_process	GO:0031175	neuron projection development	3.32e-14	8.55e-01	3.89e-14	1.67e-07	4.18e-05	25	187	798	19650	0.1337	0.0406	0.0313	0.0095	MB18p12_m_C57_VLAD_2-15-24.csv	Bicdl1,Camk2a,Cdk16,Clmn,Dab2ip,Dvl1,Farp1,Gfap,Git1,Kif5a,Mag,Metrn,Neurod6,Pak6,Plxnb1,Ppp1r9b,Psd,Rnd2,S100b,Samd14,Shank1,Shank3,Srf,Trak1,Trak2
biological_process	GO:0031175	neuron projection development	3.32e-14	8.55e-01	3.89e-14	1.00e+00	1.00e+00	0	5	798	19650	0	0.0406	0	0.0003	MB18p12_m_CAST_VLAD_2-15-24.csv
biological_process	GO:0031175	neuron projection development	3.32e-14	8.55e-01	3.89e-14	9.18e-08	8.30e-06	39	377	798	19650	0.1034	0.0406	0.0489	0.0192	MB18p12_m_NOD_VLAD_2-15-24.csv	Adcy1,Alcam,Btbd3,Camk2a,Clmn,Clstn3,Elavl4,Epb41l3,Gap43,Gfap,Git1,Gpx4,Hap1,Kif3a,Kif5b,Klk8,L1cam,Lingo1,Map1b,Map4,Map4k4,Mef2c,Metrn,Micall1,Myo6,Pak1,Ppp1r9b,Psd,Ptpn11,Rab3a,Rtn4r,S100b,Shank1,Shank3,Smo,Stxbp1,Tiam1,Trak2,Tubb3
biological_process	GO:0031175	neuron projection development	3.32e-14	8.55e-01	3.89e-14	5.23e-11	2.25e-08	52	469	798	19650	0.1109	0.0406	0.0652	0.0239	MB18p12_m_NZO_VLAD_2-15-24.csv	Adarb1,Adcy1,Apc,B4gat1,Bex1,Bicdl1,Btbd3,Camk2a,Cdk16,Clmn,Crtac1,Ctnna2,Ctnnd2,Dab2ip,Farp1,Gfap,Git1,Gpm6b,Hes1,Kif3a,Kif5a,Lgi1,Llgl1,Map1b,Map2,Map4,Map4k4,Mef2c,Metrn,Micall1,Myo6,Nyap1,Pak6,Plxnb1,Ppp1r9b,Psd,Ptprz1,Rab3a,Rbfox2,Rtn4r,S100b,Sgk1,Shank1,Shank3,Smo,Srf,Syngap1,Trak1,Trak2,Ulk2,Vim,Zfp365
biological_process	GO:0031175	neuron projection development	3.32e-14	8.55e-01	3.89e-14	1.66e-08	6.81e-06	35	297	798	19650	0.1178	0.0406	0.0439	0.0151	MB18p12_m_PWK_VLAD_2-15-24.csv	Adcy1,Adora2a,Apc,Baiap2,Bex1,Bicdl1,Btbd3,Camk2a,Cdk16,Cnp,Dab2ip,Drd2,Elavl4,Epb41l3,Farp1,Fgfr3,Foxp1,Gfap,Kif5a,Llgl1,Mag,Map2,Myo6,Plxnb1,Pqbp1,Prex2,Ptprz1,Shank1,Shank3,Spire1,Srf,Trak1,Trak2,Tubb3,Ulk2
biological_process	GO:0031175	neuron projection development	3.32e-14	8.55e-01	3.89e-14	8.55e-01	1.00e+00	3	116	798	19650	0.0259	0.0406	0.0038	0.0059	MB18p12_m_WSB_VLAD_2-15-24.csv	Bloc1s2,Klk8,Trappc4
biological_process	GO:1901564	organonitrogen compound metabolic process	3.46e-14	6.38e-01	5.41e-14	1.00e+00	1.00e+00	0	3	4775	19650	0	0.243	0	0.0002	MB18p12_f_129S1_VLAD_2-14-24.csv
biological_process	GO:1901564	organonitrogen compound metabolic process	3.46e-14	6.38e-01	5.41e-14	1.10e-01	3.37e-01	45	156	4775	19650	0.2885	0.243	0.0094	0.0079	MB18p12_f_AJ_VLAD_2-14-24.csv	Aarsd1,Acadl,Adprh,Aldh1a1,Amt,Capn15,Cdk16,Crym,Ddah1,Dio2,Eif6,Enpp2,Gid4,Gsn,Gsto1,Hipk2,Hsp90aa1,Irf2bp1,Kif3a,Ly6e,P4htm,Pak6,Pcsk2,Pcyox1l,Pigt,Pim3,Pnck,Pnpo,Psmb5,Rida,Sbk1,Sdf2l1,Sgk1,Slc6a7,Sncb,Tesc,Top1,Traf3,Trak2,Trp53inp2,Tspan33,Ttr,Vash1,Xbp1,mt-Nd4l
biological_process	GO:1901564	organonitrogen compound metabolic process	3.46e-14	6.38e-01	5.41e-14	2.33e-01	4.47e-01	82	313	4775	19650	0.262	0.243	0.0172	0.0159	MB18p12_f_C57_VLAD_2-14-24.csv	Abat,Acot11,Adcy1,Adcy5,Aldh1a1,Aldh5a1,Aldh6a1,Apc,Arrb1,Asrgl1,Bcr,Bola3,Brd2,Brsk1,Camk2a,Cdc42bpa,Cdk16,Ctsa,Ctsd,Dab2ip,Ddah1,Dio2,Dpp8,Ecrg4,Enpp2,Epas1,Fa2h,Fbxl16,Gas6,Gid4,Gldc,Gmpr,Grk2,Grk3,Gsn,Hipk2,Huwe1,Ids,Kl,Lats2,Map3k10,Map4k4,Mast2,Mecp2,Mib1,Nadk2,Neurl1a,Nr4a2,P4htm,Pak6,Pnpo,Rida,Rnf157,Rpl9,Rps14,Rps18,Sash1,Sbk1,Septin3,Setd7,Sgk1,Slc1a2,Smo,Socs7,Spop,St3gal2,St6galnac6,T…
biological_process	GO:1901564	organonitrogen compound metabolic process	3.46e-14	6.38e-01	5.41e-14	1.03e-04	2.47e-03	184	594	4775	19650	0.3098	0.243	0.0385	0.0302	MB18p12_f_CAST_VLAD_2-14-24.csv	Abat,Abhd17a,Abhd3,Abhd4,Acadl,Acot11,Acot7,Acsl3,Acsl6,Acss1,Adcy1,Adcy5,Adprh,Ak5,Aldh1a1,Aldh1l1,Aldh5a1,Aldh6a1,Amt,Apc,Arrb1,Asrgl1,Atp1b1,Axl,B3gat1,Bcr,Bola2,Brsk1,Camk2a,Capn15,Cct8,Cdc42bpa,Cdk16,Ckmt1,Crmp1,Crym,Csnk1g2,Ctdsp2,Cul9,Dab2ip,Ddah1,Dgat2,Dio2,Dpp8,Dusp14,Dusp8,Egln1,Eif4a1,Eno1,Enpp2,Ephb6,F3,Fbxl16,Fbxl18,Fgfr3,Fus,Gad1,Galnt18,Gid4,Gldc,Glud1,Glul,Gmpr,Got1,Got2,Gpam,Gprc…
biological_process	GO:1901564	organonitrogen compound metabolic process	3.46e-14	6.38e-01	5.41e-14	4.10e-01	4.76e-01	9	33	4775	19650	0.2727	0.243	0.0019	0.0017	MB18p12_f_NOD_VLAD_2-14-24.csv	Ecrg4,Enpp2,Gucy1a1,Hrh3,Pde1b,Pdlim2,Prkcd,Rps14,Sgk1
biological_process	GO:1901564	organonitrogen compound metabolic process	3.46e-14	6.38e-01	5.41e-14	3.21e-01	4.32e-01	29	109	4775	19650	0.2661	0.243	0.0061	0.0055	MB18p12_f_NZO_VLAD_2-14-24.csv	Abhd3,Brd4,Clip3,Crbn,Ctso,Ecrg4,Eif5b,Enpp2,Epha4,Fam98b,Fgfr3,Fus,Hsp90aa1,Kif3a,Nadk2,Neurod2,Oaz1,Ppp1r12a,Ppp3ca,Prkcg,Prrt1,Slc1a3,Smpdl3a,Sncb,Spcs1,Tmcc2,Top1,Ttr,Zfand2a
biological_process	GO:1901564	organonitrogen compound metabolic process	3.46e-14	6.38e-01	5.41e-14	3.46e-14	7.11e-12	154	366	4775	19650	0.4208	0.243	0.0323	0.0186	MB18p12_f_PWK_VLAD_2-14-24.csv	Acss1,Adcy1,Adcy5,Aldh1a1,Aldh6a1,Alg2,Anapc13,Apc,Arrb1,Asrgl1,Bola2,Brd2,Brsk1,Camk2a,Cdk16,Chchd1,Ciao2a,Csnk1g2,Ctdsp2,Dab2ip,Dbi,Ddah1,Dnlz,Dpm3,Dusp6,Eef1b2,Enpp2,Epas1,Fau,Gatm,Gid4,Gldc,Glul,Hipk2,Hspa8,Kit,Lars2,Man1a,Map3k10,Map4k4,Mapk8ip1,Mast2,Mpnd,Mrpl23,Mrpl33,Mrpl53,Mrps18c,Ndufa1,Ndufa2,Ndufa3,Ndufa5,Ndufa6,Ndufa7,Ndufb1,Ndufb2,Ndufb4,Ndufb6,Ndufb8,Ndufb9,Ndufs6,Neurl1a,Nme3,Pak6…
biological_process	GO:1901564	organonitrogen compound metabolic process	3.46e-14	6.38e-01	5.41e-14	4.10e-01	5.24e-01	10	37	4775	19650	0.2703	0.243	0.0021	0.0019	MB18p12_f_WSB_VLAD_2-14-24.csv	Aldh1a1,Crym,Hsp90aa1,Hspa1b,Mcts1,Nme1,Pnck,Prkcsh,Sgk1,mt-Atp8
biological_process	GO:1901564	organonitrogen compound metabolic process	3.46e-14	6.38e-01	5.41e-14	9.56e-14	2.17e-11	344	999	4775	19650	0.3443	0.243	0.072	0.0508	MB18p12_m_129S1_VLAD_2-15-24.csv	Aarsd1,Abat,Abcf1,Abhd17a,Abhd3,Acadl,Acadm,Acot11,Acot7,Acsl3,Acsl6,Acss1,Adcy1,Adcy5,Adprh,Ak5,Akt1,Akt2,Akt3,Aldh1a1,Aldh5a1,Aldh6a1,Alg2,Apc,Arl6ip5,Arrb1,Arrb2,Arxes1,Asns,Asrgl1,Atp1b1,Atp6ap2,Atp6v1b2,Aup1,Axl,B3gat1,B4gat1,Bap1,Bcr,Brd2,Brd4,Brinp1,Brsk1,Calr,Camk2a,Capn15,Capns1,Cct2,Cct3,Cct7,Cct8,Cdc37,Cdc42bpa,Cdk11b,Cdk16,Cfl1,Cisd3,Ckmt1,Cndp2,Cpe,Crmp1,Crym,Csnk1g2,Csnk2b,Ctdsp2,Ct…
biological_process	GO:1901564	organonitrogen compound metabolic process	3.46e-14	6.38e-01	5.41e-14	1.48e-01	2.63e-01	2	3	4775	19650	0.6667	0.243	0.0004	0.0002	MB18p12_m_AJ_VLAD_2-15-24.csv	Enpp2,Ttr
biological_process	GO:1901564	organonitrogen compound metabolic process	3.46e-14	6.38e-01	5.41e-14	3.58e-01	5.43e-01	48	187	4775	19650	0.2567	0.243	0.0101	0.0095	MB18p12_m_C57_VLAD_2-15-24.csv	Acot11,Acss1,Adcy5,Akt2,Aldh1a1,Arrb1,Asrgl1,Bcr,Camk2a,Cdk16,Csnk1g2,Dab2ip,Ddah1,Dio2,Ecrg4,Ehmt2,Enpp2,Epas1,Gid4,Gmpr,Grk3,Map3k10,Mast2,Nadk2,Neurl1a,Oxsr1,Pak6,Plk2,Rida,Rnf10,Rpl41,Rpl9,Rps14,Sash1,Sbk1,Smox,St3gal2,St6galnac6,Tmcc2,Tnk2,Traf3,Trak2,Ttbk1,Ttr,Ube3b,Ubqln4,Vash1,mt-Nd3
biological_process	GO:1901564	organonitrogen compound metabolic process	3.46e-14	6.38e-01	5.41e-14	3.52e-01	4.55e-01	2	5	4775	19650	0.4	0.243	0.0004	0.0003	MB18p12_m_CAST_VLAD_2-15-24.csv	Enpp2,Ttr
biological_process	GO:1901564	organonitrogen compound metabolic process	3.46e-14	6.38e-01	5.41e-14	1.64e-02	1.30e-01	110	377	4775	19650	0.2918	0.243	0.023	0.0192	MB18p12_m_NOD_VLAD_2-15-24.csv	Adcy1,Aldh1a1,Asrgl1,Cacnb4,Camk2a,Cct8,Csnk1g2,Ctdsp2,Dbi,Dio2,Dner,Dusp26,Eif4g3,Eno2,Epas1,Gad1,Gad2,Gda,Gid4,Gldc,Golga7,Got1,Guk1,Hipk2,Hs3st4,Hsp90aa1,Hspe1-rs1,Immp1l,Impdh1,Kcnab2,Kif3a,Klk8,Lcat,Lpcat4,Ly6e,Map4k4,Mboat7,Mrpl52,Mrps18c,Ndufa7,Ndufb4,Ndufb8,Necab3,Nek7,Nlk,Nme2,Nrip3,Oxsr1,Pak1,Pcbd2,Pcsk2,Pde1b,Pdlim2,Pfkp,Phlda1,Pigyl,Ppm1l,Ppme1,Prkacb,Prkar1b,Psph,Ptpn11,Ptprd,Pts,Qdp…
biological_process	GO:1901564	organonitrogen compound metabolic process	3.46e-14	6.38e-01	5.41e-14	5.81e-02	2.33e-01	129	469	4775	19650	0.2751	0.243	0.027	0.0239	MB18p12_m_NZO_VLAD_2-15-24.csv	Abat,Abhd3,Abhd4,Acadm,Acsl6,Acss1,Adcy1,Adcy5,Akt2,Akt3,Aldh1a1,Aldh5a1,Aldh6a1,Apc,Arrb1,Asns,Asrgl1,Axl,B3gat1,B4gat1,Bcr,Brd4,Camk2a,Cdc42bpa,Cdk16,Cisd3,Csnk1g2,Ctdsp2,Ctso,Dab2ip,Ddah1,Desi1,Dgat2,Dio2,Dpp8,Ednrb,Eif2s2,Eif5b,Elovl4,Eno1,Enpp2,Epas1,Fbxl16,Fbxl3,Fkbp9,Gatm,Gid4,Gldc,Glud1,Golga7,Got1,Gpam,Gprc5b,Grk3,Grn,Gstm7,Gsto1,Hmgcs1,Hsp90aa1,Hspb1,Huwe1,Ids,Immp1l,Irak1,Kif3a,Ly6e,Ma…
biological_process	GO:1901564	organonitrogen compound metabolic process	3.46e-14	6.38e-01	5.41e-14	6.38e-01	7.37e-01	70	297	4775	19650	0.2357	0.243	0.0147	0.0151	MB18p12_m_PWK_VLAD_2-15-24.csv	Aarsd1,Abcf1,Abhd3,Acot11,Acss1,Adcy1,Adprh,Akt3,Apc,Asphd1,Asrgl1,Brd2,Brd4,Calr,Camk2a,Cdk11b,Cdk16,Ckmt1,Ctsz,Dab2ip,Dio2,Dpp8,Drd1,Drd2,Dusp14,Eif5b,Fgfr3,Gid4,Gldc,Grk3,Hrh3,Hsp90aa1,Impdh1,Irf2bp1,Lpcat4,Nadk2,Os9,P4ha3,Pcyox1l,Pde1b,Pdia4,Phlda1,Ppm1f,Ppp1r12a,Prss56,Ptpn5,Ptprz1,Rnf141,Sash1,Sdf2l1,Setd7,Sh3bgrl,Slc1a2,Slc6a8,Spns2,Src,St8sia3,Stk40,Tesc,Tmcc2,Top1,Traf3,Trak2,Trim37,Ttbk…
biological_process	GO:1901564	organonitrogen compound metabolic process	3.46e-14	6.38e-01	5.41e-14	4.95e-08	2.68e-06	55	116	4775	19650	0.4741	0.243	0.0115	0.0059	MB18p12_m_WSB_VLAD_2-15-24.csv	Aimp1,Aldh1a1,B3galnt1,Chchd1,Eef1akmt1,Gpx1,Hspe1,Immp1l,Josd2,Klk8,Med21,Mpc2,Mrpl11,Mrpl13,Mrpl14,Mrpl28,Mrpl41,Mrpl46,Mrpl53,Mrps18c,Mrps33,Ndufa11,Ndufa2,Ndufaf5,Ndufb1,Ndufb2,Ndufb3,Ndufb4,Ndufb6,Ndufb7,Ndufs5,Ndufv2,Nt5c,Ostc,Pisd,Psma3,Psma5,Psma6,Psma7,Psmb3,Psmb5,Psmb6,Psmd13,Psmd14,Rnf7,Rpl22l1,Rpl9-ps6,Rwdd1,Sdf2,Sdf2l1,Sec11c,Sec61b,Spcs1,Tbca,Tmem208
biological_process	GO:0044087	regulation of cellular component biogenesis	3.76e-14	9.59e-01	3.92e-14	1.00e+00	1.00e+00	0	3	1088	19650	0	0.0554	0	0.0002	MB18p12_f_129S1_VLAD_2-14-24.csv
biological_process	GO:0044087	regulation of cellular component biogenesis	3.76e-14	9.59e-01	3.92e-14	1.29e-02	1.78e-01	16	156	1088	19650	0.1026	0.0554	0.0147	0.0079	MB18p12_f_AJ_VLAD_2-14-24.csv	Arhgap33,Caly,Cck,Chga,Coro1a,Dzip1,Enpp2,Gsn,Hsp90aa1,Lrrtm1,Mphosph8,Pqbp1,Prrt2,Rtn4r,Sgk1,Tubb4a
biological_process	GO:0044087	regulation of cellular component biogenesis	3.76e-14	9.59e-01	3.92e-14	1.40e-04	4.72e-03	34	313	1088	19650	0.1086	0.0554	0.0312	0.0159	MB18p12_f_C57_VLAD_2-14-24.csv	Apc,Apod,Arhgap33,Caly,Cck,Daam2,Dab2ip,Dlg4,Dzip1,Enpp2,Fam107a,Gpm6b,Gsn,Hopx,Hrk,Id1,Iqsec2,Map2,Map4k4,Mecp2,Neurl1a,Nf2,Ppp1r9b,Rapgef1,Rhog,Rims1,Sgk1,Shank1,Shank3,Sipa1l1,Srf,Svip,Ttbk1,Ube3b
biological_process	GO:0044087	regulation of cellular component biogenesis	3.76e-14	9.59e-01	3.92e-14	1.01e-08	1.19e-06	68	594	1088	19650	0.1145	0.0554	0.0625	0.0302	MB18p12_f_CAST_VLAD_2-14-24.csv	Abhd17a,Add3,Apc,Arhgap33,Arhgef10l,Caly,Cck,Chga,Clstn3,Coro1a,Crmp1,Crtac1,Cx3cl1,Daam2,Dab2ip,Dzip1,Enpp2,Eps8,Ezr,Fam107a,Farp1,Fermt2,Git1,Gja1,Gna13,Gpm6b,Hdac4,Hrk,Hsp90aa1,Iqsec2,Kit,Limch1,Lrrtm1,Lzts3,Map2,Map4k4,Mecp2,Neurl1a,Nf2,Nupr1,Pak3,Palm,Pik3r1,Ppp1r9b,Prex1,Psd,Ptpn11,Rab11fip3,Rab3a,Rapgef1,Rgcc,Rims1,Rtn4r,Sdc4,Shank1,Shank3,Sipa1l1,Slc39a12,Sptb,Sptbn2,Srcin1,Srf,Syp,Tmod2,…
biological_process	GO:0044087	regulation of cellular component biogenesis	3.76e-14	9.59e-01	3.92e-14	1.07e-01	1.93e-01	4	33	1088	19650	0.1212	0.0554	0.0037	0.0017	MB18p12_f_NOD_VLAD_2-14-24.csv	Enpp2,Prkcd,Sgk1,Tac1
biological_process	GO:0044087	regulation of cellular component biogenesis	3.76e-14	9.59e-01	3.92e-14	2.76e-03	4.56e-02	14	109	1088	19650	0.1284	0.0554	0.0129	0.0055	MB18p12_f_NZO_VLAD_2-14-24.csv	Arf6,Baiap2,Clip3,Crbn,Enpp2,Hsp90aa1,Map1b,Mapre3,Mef2c,Prrt2,Rac3,Slc39a12,Srf,Tubb4a
biological_process	GO:0044087	regulation of cellular component biogenesis	3.76e-14	9.59e-01	3.92e-14	7.32e-03	1.24e-01	32	366	1088	19650	0.0874	0.0554	0.0294	0.0186	MB18p12_f_PWK_VLAD_2-14-24.csv	Apc,Arhgap33,Cx3cl1,Dab2ip,Dzip1,Enpp2,Fam107a,Git1,Hopx,Hspa8,Kit,Map2,Map4k4,Mtln,Neurl1a,Nf2,Palm,Ppp1r9b,Prex1,Psd,Rack1,Rapgef1,Rgcc,Rpl13a,Rps3,Sdc4,Shank1,Shank3,Sipa1l1,Sptbn2,Ttbk1,Ube3b
biological_process	GO:0044087	regulation of cellular component biogenesis	3.76e-14	9.59e-01	3.92e-14	1.51e-02	1.53e-01	6	37	1088	19650	0.1622	0.0554	0.0055	0.0019	MB18p12_f_WSB_VLAD_2-14-24.csv	Caly,Cck,Chga,Crtac1,Hsp90aa1,Sgk1
biological_process	GO:0044087	regulation of cellular component biogenesis	3.76e-14	9.59e-01	3.92e-14	3.76e-14	9.48e-12	115	999	1088	19650	0.1151	0.0554	0.1057	0.0508	MB18p12_m_129S1_VLAD_2-15-24.csv	Abhd17a,Add2,Add3,Adgrb2,Akt1,Apc,Arhgap33,Arhgap35,Bag5,Baiap2,Bin1,Caly,Cc2d1a,Cck,Cd47,Cfl1,Chga,Clstn3,Coro1a,Coro2b,Crmp1,Crtac1,Cx3cl1,Daam2,Dab2ip,Dapk3,Dlg4,Dynll1,Dzip1,Ehmt2,Eml2,Eps8,Ezr,Fam107a,Fermt2,Fkbp4,Fscn1,Git1,Gna13,Gpm6b,Grin1,Hopx,Hrk,Hsp90aa1,Hspa8,Iqsec2,Kat2a,Lcmt1,Lmo4,Lrfn1,Lrrc4b,Lrrtm1,Map1b,Map2,Map4k4,Mapre3,Mecp2,Mef2c,Mphosph8,Ncam1,Nek7,Neurl1a,Nf2,Nrp1,Pak3,Palm…
biological_process	GO:0044087	regulation of cellular component biogenesis	3.76e-14	9.59e-01	3.92e-14	1.57e-01	2.64e-01	1	3	1088	19650	0.3333	0.0554	0.0009	0.0002	MB18p12_m_AJ_VLAD_2-15-24.csv	Enpp2
biological_process	GO:0044087	regulation of cellular component biogenesis	3.76e-14	9.59e-01	3.92e-14	1.39e-05	8.56e-04	26	187	1088	19650	0.139	0.0554	0.0239	0.0095	MB18p12_m_C57_VLAD_2-15-24.csv	Arhgap33,Daam2,Dab2ip,Dzip1,Ehmt2,Eml2,Enpp2,Fam107a,Farp1,Git1,Hrk,Neurl1a,Nf2,Palm,Plk2,Ppp1r9b,Psd,Rapgef1,Rims1,Shank1,Shank3,Sipa1l1,Sptbn2,Srf,Ttbk1,Ube3b
biological_process	GO:0044087	regulation of cellular component biogenesis	3.76e-14	9.59e-01	3.92e-14	2.48e-01	3.51e-01	1	5	1088	19650	0.2	0.0554	0.0009	0.0003	MB18p12_m_CAST_VLAD_2-15-24.csv	Enpp2
biological_process	GO:0044087	regulation of cellular component biogenesis	3.76e-14	9.59e-01	3.92e-14	1.66e-07	1.27e-05	47	377	1088	19650	0.1247	0.0554	0.0432	0.0192	MB18p12_m_NOD_VLAD_2-15-24.csv	Cd47,Chga,Clstn1,Clstn3,Cux2,Cx3cl1,Daam2,Dzip1,Fam107a,Fscn1,Gap43,Gda,Git1,Hap1,Hopx,Hsp90aa1,L1cam,Lcat,Lpar1,Lzts1,Map1b,Map4,Map4k4,Mef2c,Mtln,Nek7,Nf2,Pak1,Ppp1r9b,Prrt2,Psd,Ptpn11,Ptprd,Rab3a,Rap1a,Rgcc,Rps3,Rtn4r,Shank1,Shank3,Stx1a,Stxbp1,Svip,Syngr3,Tmsb4x,Tubb4a,Zdhhc8
biological_process	GO:0044087	regulation of cellular component biogenesis	3.76e-14	9.59e-01	3.92e-14	2.01e-08	2.74e-06	57	469	1088	19650	0.1215	0.0554	0.0524	0.0239	MB18p12_m_NZO_VLAD_2-15-24.csv	Add3,Agt,Apc,Apod,Arhgap33,Caly,Caskin1,Crtac1,Daam2,Dab2ip,Dzip1,Enpp2,Eps8,Fam107a,Farp1,Fermt2,Git1,Gna13,Gpm6b,Hes1,Hopx,Hsp90aa1,Iqsec2,Lpar1,Map1b,Map2,Map4,Map4k4,Mef2c,Mphosph8,Neurl1a,Nf2,Nupr1,Phldb1,Ppm1f,Ppp1r9b,Prex1,Prrt2,Psd,Rab3a,Rgcc,Rims1,Rtn4r,S1pr1,Sgk1,Shank1,Shank3,Sipa1l1,Sptbn1,Sptbn2,Srf,Svip,Tppp,Trim37,Ttbk1,Tubb4a,Ube3b
biological_process	GO:0044087	regulation of cellular component biogenesis	3.76e-14	9.59e-01	3.92e-14	1.32e-06	1.39e-04	38	297	1088	19650	0.1279	0.0554	0.0349	0.0151	MB18p12_m_PWK_VLAD_2-15-24.csv	Add3,Apc,Apod,Baiap2,Cbln1,Cd47,Chga,Daam2,Dab2ip,Dzip1,Eps8,Fam107a,Farp1,Fermt2,Gna13,Hopx,Hrk,Hsp90aa1,Iqsec2,Map2,Mphosph8,Nf2,Ppm1f,Pqbp1,Rapgef1,Rims1,Shank1,Shank3,Src,Srf,Stxbp6,Svip,Tac1,Tfrc,Tppp3,Trim37,Ttbk1,Tubb4a
biological_process	GO:0044087	regulation of cellular component biogenesis	3.76e-14	9.59e-01	3.92e-14	9.59e-01	1.00e+00	3	116	1088	19650	0.0259	0.0554	0.0028	0.0059	MB18p12_m_WSB_VLAD_2-15-24.csv	Mien1,Ppp1r35,Sar1b
biological_process	GO:0033036	macromolecule localization	4.93e-14	5.07e-01	9.71e-14	1.00e+00	1.00e+00	0	3	2477	19650	0	0.1261	0	0.0002	MB18p12_f_129S1_VLAD_2-14-24.csv
biological_process	GO:0033036	macromolecule localization	4.93e-14	5.07e-01	9.71e-14	3.49e-03	1.04e-01	32	156	2477	19650	0.2051	0.1261	0.0129	0.0079	MB18p12_f_AJ_VLAD_2-14-24.csv	Arhgap33,C1ql3,Ccdc85c,Chga,Creb3,Dzip1,Emc9,Emp2,Fabp7,Gsn,Hsp90aa1,Kdelr1,Kif3a,Kif5a,Lamp5,Lrrtm1,Neurl1b,Nfkbia,Nrxn3,Pam16,Pitpnm3,Ppp1r3c,Rapgef4,Snap47,Spns1,Tesc,Tmed9,Trak2,Trp53inp2,Tspan33,Vgf,Xbp1
biological_process	GO:0033036	macromolecule localization	4.93e-14	5.07e-01	9.71e-14	3.24e-04	9.04e-03	61	313	2477	19650	0.1949	0.1261	0.0246	0.0159	MB18p12_f_C57_VLAD_2-14-24.csv	Agap1,Ahcyl1,Apba1,Apod,Appl2,Arhgap33,Arl6ip1,Arrb1,Bcr,Brd2,Bsg,Bsn,C1qtnf5,Cacng7,Camk2a,Ccdc85c,Dlg2,Dlg4,Dnajc27,Dvl1,Dzip1,Fabp7,Fgf13,Fmn2,Gas6,Gpm6b,Grk2,Grk3,Gsn,Kcne2,Kif5a,Kif5c,Lats2,Mecp2,Msx1,Mvb12b,Myo6,Neurl1b,Pltp,Ppp1r3c,Ppp1r9b,Rapgef4,Reep2,Rftn2,Rims1,Septin3,Shank1,Shank3,Smo,Spire1,Syngap1,Tmed3,Tnpo2,Trak1,Trak2,Trp53inp2,Tspan33,Tub,Ulk2,Xbp1,Yif1b
biological_process	GO:0033036	macromolecule localization	4.93e-14	5.07e-01	9.71e-14	4.37e-04	7.63e-03	103	594	2477	19650	0.1734	0.1261	0.0416	0.0302	MB18p12_f_CAST_VLAD_2-14-24.csv	Abhd17a,Acsl3,Acsl6,Agap1,Ahcyl1,Ahi1,Alkbh5,Apba1,Appl2,Arc,Arhgap33,Arrb1,Atp1b1,Atp6v1d,Bcr,Bscl2,Bsn,Cacng7,Camk2a,Ccdc85c,Chga,Clstn3,Cnih3,Cntnap1,Cops9,Dgat2,Dlg2,Dnajc27,Doc2b,Dvl1,Dynlt1f,Dzip1,Emc8,Emc9,Erbin,Ezr,Fermt2,Fmn2,Gas2l1,Gfap,Git1,Gja1,Got2,Gpm6b,Grin2c,Grk2,Grk3,Guk1,Hsp90aa1,Hspb1,Id4,Kif5a,Kif5b,Kif5c,Lrrtm1,Lypd1,Maged1,Map1a,Mecp2,Myo6,Myrip,Necap2,Neurl1b,Nnat,Olfm2,Pal…
biological_process	GO:0033036	macromolecule localization	4.93e-14	5.07e-01	9.71e-14	1.00e+00	1.00e+00	0	33	2477	19650	0	0.1261	0	0.0017	MB18p12_f_NOD_VLAD_2-14-24.csv
biological_process	GO:0033036	macromolecule localization	4.93e-14	5.07e-01	9.71e-14	3.04e-02	1.40e-01	21	109	2477	19650	0.1927	0.1261	0.0085	0.0055	MB18p12_f_NZO_VLAD_2-14-24.csv	Actb,Arf6,Baiap2,C1ql3,Ccdc85c,Clip3,Epb41l3,Grin2b,Hsp90aa1,Kif3a,Mapre3,Msx1,Neurl1b,Nrxn3,Ppp1r3c,Ppp3ca,Prrt1,Rab5if,Rapgef4,Spcs1,Zfand2a
biological_process	GO:0033036	macromolecule localization	4.93e-14	5.07e-01	9.71e-14	2.92e-01	6.07e-01	50	366	2477	19650	0.1366	0.1261	0.0202	0.0186	MB18p12_f_PWK_VLAD_2-14-24.csv	Agap1,Apba1,Arhgap33,Arrb1,Brd2,Cacnb3,Camk2a,Ccdc85c,Cops9,Dnlz,Dvl1,Dzip1,Elmod1,Fabp7,Gfap,Git1,Hspa8,Kif5a,Man1a,Myo6,Necap2,Neurl1b,Nptx2,Pacs2,Palm,Pitpnm1,Ppp1r3c,Ppp1r9b,Rack1,Rapgef4,Romo1,Rpl11,Rtn2,S100a13,Sec61g,Shank1,Shank3,Sptssa,Timm8b,Tomm40l,Tomm5,Tomm7,Trak2,Tst,Use1,Vgf,Vps26c,Wnk1,Zfand2a,Znhit3
biological_process	GO:0033036	macromolecule localization	4.93e-14	5.07e-01	9.71e-14	5.07e-01	6.00e-01	5	37	2477	19650	0.1351	0.1261	0.002	0.0019	MB18p12_f_WSB_VLAD_2-14-24.csv	Arl4d,Bscl2,Chga,Hsp90aa1,Nfkbia
biological_process	GO:0033036	macromolecule localization	4.93e-14	5.07e-01	9.71e-14	4.93e-14	1.16e-11	208	999	2477	19650	0.2082	0.1261	0.084	0.0508	MB18p12_m_129S1_VLAD_2-15-24.csv	Abhd17a,Acsl3,Acsl6,Actb,Agap1,Ahcyl1,Ahi1,Akt1,Akt2,Ankrd13c,Ap1ar,Ap1m1,Ap2m1,Ap2s1,Apba1,Appl2,Arc,Arf3,Arfgap1,Arhgap33,Arl6ip5,Arrb1,Arrb2,Arxes1,Atp1b1,Atp6ap1,Atp6v1d,Aup1,Baiap2,Bcap31,Bcr,Brd2,Brd3,Bscl2,C1ql2,C1ql3,Cacng3,Cacng7,Cadm3,Calr,Camk2a,Caml,Ccdc85c,Cct2,Cfl1,Chchd10,Chga,Clstn3,Cmtm6,Cpe,Creb3,Cyp46a1,Ddx39b,Dgat2,Diaph1,Dlg2,Dlg4,Dnajc27,Doc2b,Dpp6,Dvl1,Dzip1,Eif4a3,Elmod1,E…
biological_process	GO:0033036	macromolecule localization	4.93e-14	5.07e-01	9.71e-14	3.33e-01	4.04e-01	1	3	2477	19650	0.3333	0.1261	0.0004	0.0002	MB18p12_m_AJ_VLAD_2-15-24.csv	Pam16
biological_process	GO:0033036	macromolecule localization	4.93e-14	5.07e-01	9.71e-14	4.39e-02	2.19e-01	32	187	2477	19650	0.1711	0.1261	0.0129	0.0095	MB18p12_m_C57_VLAD_2-15-24.csv	Akt2,Appl2,Arhgap33,Arrb1,Bcr,Cacnb3,Camk2a,Ccdc85c,Dnajc27,Dvl1,Dzip1,Fabp7,Gas2l1,Gfap,Git1,Grk3,Kif5a,Neurl1b,Palm,Pitpnm1,Ppp1r3c,Ppp1r9b,Rab15,Rapgef4,Rftn2,Rims1,S100a13,Scp2,Shank1,Shank3,Trak1,Trak2
biological_process	GO:0033036	macromolecule localization	4.93e-14	5.07e-01	9.71e-14	1.00e+00	1.00e+00	0	5	2477	19650	0	0.1261	0	0.0003	MB18p12_m_CAST_VLAD_2-15-24.csv
biological_process	GO:0033036	macromolecule localization	4.93e-14	5.07e-01	9.71e-14	5.30e-04	1.08e-02	70	377	2477	19650	0.1857	0.1261	0.0283	0.0192	MB18p12_m_NOD_VLAD_2-15-24.csv	Appl2,Asap1,Bscl2,Cacng3,Cadm3,Camk2a,Chga,Clstn1,Clstn3,Cops9,Cyp46a1,Doc2b,Dzip1,Emp2,Epb41l3,Eps15,Erbin,Fabp7,Fgf13,Gfap,Git1,Golga7,Gpr158,Guk1,Hap1,Hsp90aa1,Immp1l,Kif3a,Kif5b,Lamp5,Lcat,Lypd1,Micall1,Myo6,Nptx2,Nrxn3,Olfm2,Pak1,Pam16,Pam16l,Ppp1r3c,Ppp1r9b,Rab3a,Rap1a,Rapgef4,Reep2,Rftn2,Rpl11,S100a13,Sec61g,Sgtb,Shank1,Shank3,Smo,Snap47,Sptssa,Stx1a,Stxbp1,Tiam1,Tm9sf4,Tmsb4x,Tomm5,Trak2,…
biological_process	GO:0033036	macromolecule localization	4.93e-14	5.07e-01	9.71e-14	1.54e-05	7.18e-04	91	469	2477	19650	0.194	0.1261	0.0367	0.0239	MB18p12_m_NZO_VLAD_2-15-24.csv	Acsl6,Agap1,Agt,Ahcyl1,Akt2,Alkbh5,Ankrd13c,Apba1,Apod,Appl2,Arc,Arhgap33,Arrb1,Atp6v1d,Bcr,Bscl2,C1ql2,C1ql3,Cacng7,Camk2a,Ccdc85c,Cmtm6,Desi1,Dgat2,Dlg2,Dnajc27,Doc2b,Dzip1,Ednrb,Emp2,Eps15,Erbin,Fabp7,Fermt2,Fgf13,Gfap,Git1,Golga7,Gpm6b,Grk3,Hsp90aa1,Hspb1,Il33,Immp1l,Kif3a,Kif5a,Lgi1,Mfsd2a,Micall1,Myo6,Neurl1b,Nfkbia,Olfm2,Pacs2,Pam16l,Pex5l,Pitpnm3,Pnpla2,Ppp1r3c,Ppp1r9b,Prpf6,Prrt1,Qki,Rab…
biological_process	GO:0033036	macromolecule localization	4.93e-14	5.07e-01	9.71e-14	3.42e-03	4.76e-02	54	297	2477	19650	0.1818	0.1261	0.0218	0.0151	MB18p12_m_PWK_VLAD_2-15-24.csv	Apba1,Apod,Appl2,Arl4d,Baiap2,Brd2,Cacng3,Cacng4,Calr,Camk2a,Cbln1,Chga,Dgkd,Dnajc27,Drd1,Drd2,Dzip1,Epb41l3,Eps15,Fabp7,Fam53c,Fermt2,Fgf13,Fmn2,Gfap,Grk3,Hsp90aa1,Jup,Kif5a,Lamp5,Myo6,Myrip,Neurl1b,Nfkbia,Nrxn3,Os9,Pex5l,Ppp1r3c,Reep2,Rims1,Shank1,Shank3,Spire1,Spns2,Tesc,Tfrc,Trak1,Trak2,Trim37,Tub,Ulk2,Vgf,Vps26c,Zfand2a
biological_process	GO:0033036	macromolecule localization	4.93e-14	5.07e-01	9.71e-14	8.94e-02	3.26e-01	20	116	2477	19650	0.1724	0.1261	0.0081	0.0059	MB18p12_m_WSB_VLAD_2-15-24.csv	Bcap31,Immp1l,Lamtor5,Lin7b,Magoh,Pam16l,Pdcd6,Pisd,Psmd10,Romo1,Sar1b,Sec61b,Sec61g,Spcs1,Timm10,Timm23,Tmem147,Tomm5,Vmp1,Znhit3
biological_process	GO:0044237	cellular metabolic process	8.28e-14	9.62e-01	8.61e-14	1.00e+00	1.00e+00	0	3	6138	19650	0	0.3124	0	0.0002	MB18p12_f_129S1_VLAD_2-14-24.csv
biological_process	GO:0044237	cellular metabolic process	8.28e-14	9.62e-01	8.61e-14	1.58e-01	3.78e-01	55	156	6138	19650	0.3526	0.3124	0.009	0.0079	MB18p12_f_AJ_VLAD_2-14-24.csv	Aarsd1,Acadl,Agpat4,Aldh1a1,Amt,Apex1,Atg101,Cdk16,Cdkn2d,Cir1,Creb3,Crym,Ddah1,Dio2,Egr1,Eif6,Enpp2,Fads1,Fbll1,Gsto1,Hipk2,Hsp90aa1,Idi1,Junb,Kdelr1,Lpl,P4htm,Pak6,Pam16,Pcsk2,Pcyox1l,Pigt,Pim3,Pnck,Pnpo,Ppp1r3c,Pqbp1,Ptgds,Rbm25,S100b,Sbk1,Scd1,Sdf2l1,Sgk1,Taf13,Tesc,Tex264,Top1,Trak2,Trp53inp2,Tspan33,Tssc4,Vgf,Xbp1,mt-Nd4l
biological_process	GO:0044237	cellular metabolic process	8.28e-14	9.62e-01	8.61e-14	9.62e-01	9.78e-01	84	313	6138	19650	0.2684	0.3124	0.0137	0.0159	MB18p12_f_C57_VLAD_2-14-24.csv	Abat,Acot11,Adarb1,Adcy1,Adcy5,Agap2,Agpat4,Ahcyl1,Aldh1a1,Aldh5a1,Aldh6a1,Asrgl1,Bcr,Bola3,Brd2,Brsk1,Camk2a,Cdc42bpa,Cdk16,Cic,Cox8b,Ctsd,Cyp2j9,Ddah1,Dio2,Ecrg4,Enpp2,Epas1,Ephx1,Fa2h,Fads1,Gas6,Gldc,Gmpr,Grk2,Grk3,Hba-a1,Hbb-bt,Hipk2,Ids,Kl,Lats2,Lix1,Map3k10,Map4k4,Mast2,Maz,Mecp2,Med13l,Msx1,Nadk2,Nr4a2,P4htm,Pak6,Plch2,Pltp,Pnpo,Ppp1r3c,Pum2,Rpl9,Rps14,Rps18,S100b,Sbk1,Sgk1,Shank3,Slc1a2,S…
biological_process	GO:0044237	cellular metabolic process	8.28e-14	9.62e-01	8.61e-14	9.01e-02	2.88e-01	201	594	6138	19650	0.3384	0.3124	0.0327	0.0302	MB18p12_f_CAST_VLAD_2-14-24.csv	Abat,Abhd3,Abhd4,Acadl,Acot11,Acot7,Acsbg1,Acsl3,Acsl6,Acss1,Adarb1,Adcy1,Adcy5,Agap2,Agpat4,Ahcyl1,Ak5,Aldh1a1,Aldh1l1,Aldh5a1,Aldh6a1,Alkbh5,Amt,As3mt,Asrgl1,Atp1b1,Axl,B3gat1,Bcl9l,Bcr,Bola2,Brsk1,Bscl2,Camk2a,Cct8,Cdc42bpa,Cdk16,Chst2,Cic,Ckmt1,Clstn3,Coq7,Crym,Csnk1g2,Ctdsp2,Cwc22,Cyp2j9,Ddah1,Dgat2,Dgkz,Dio2,Dusp14,Dusp8,Eci1,Egln1,Eif4a1,Eno1,Enpp2,Entpd6,Ephb6,Epop,F3,Fads1,Fdps,Fgfr3,Fus…
biological_process	GO:0044237	cellular metabolic process	8.28e-14	9.62e-01	8.61e-14	7.47e-01	7.76e-01	9	33	6138	19650	0.2727	0.3124	0.0015	0.0017	MB18p12_f_NOD_VLAD_2-14-24.csv	Ecrg4,Enpp2,Gucy1a1,Hrh3,Ppp1r1b,Prkcd,Rps14,Sgk1,Zic1
biological_process	GO:0044237	cellular metabolic process	8.28e-14	9.62e-01	8.61e-14	1.78e-01	3.09e-01	39	109	6138	19650	0.3578	0.3124	0.0064	0.0055	MB18p12_f_NZO_VLAD_2-14-24.csv	Abhd3,Brd4,Cebpb,Clip3,Cox8b,Ecrg4,Egr1,Eif5b,Enpp2,Epha4,Fgfr3,Fus,Hsp90aa1,Idi1,Itm2a,Mef2c,Mrtfb,Msx1,Nadk2,Ppp1r12a,Ppp1r3c,Ppp3ca,Prkcg,Prrt1,Rbfox1,Rbfox3,Rbm25,Rtf1,Sart1,Sf3a2,Slc1a3,Smpdl3a,Snrpa,Sox10,Spcs1,Srf,Top1,Trappc4,Zc3h13
biological_process	GO:0044237	cellular metabolic process	8.28e-14	9.62e-01	8.61e-14	8.28e-14	1.61e-11	182	366	6138	19650	0.4973	0.3124	0.0297	0.0186	MB18p12_f_PWK_VLAD_2-14-24.csv	Acss1,Adarb1,Adcy1,Adcy5,Agap2,Aldh1a1,Aldh6a1,Alg2,Asrgl1,Bola2,Brd2,Brsk1,Camk2a,Cdk16,Chchd1,Ciao2a,Cox4i1,Cox5b,Cox7a2,Cox7a2l,Cox7b,Cox7c,Csnk1g2,Ctdsp2,Dbi,Ddah1,Dgkz,Dnlz,Dpm3,Drap1,Dusp6,Eci1,Eef1b2,Egr1,Elof1,Enpp2,Epas1,Fads1,Fads2,Fau,Gatm,Gfap,Gldc,Glul,Gpx4,Hbb-bt,Hipk2,Hspa8,Ilrun,Junb,Kit,Lars2,Lsm7,Map3k10,Map4k4,Mapk8ip1,Mast2,Maz,Mgll,Mrpl23,Mrpl33,Mrpl53,Mrps18c,Mt3,Mtln,Ndufa1…
biological_process	GO:0044237	cellular metabolic process	8.28e-14	9.62e-01	8.61e-14	1.48e-01	3.07e-01	15	37	6138	19650	0.4054	0.3124	0.0024	0.0019	MB18p12_f_WSB_VLAD_2-14-24.csv	Acin1,Aldh1a1,Bscl2,Crym,Hsp90aa1,Hspa1b,Mcts1,Nme1,Pnck,Polr1h,Rbm25,Rpp25l,Rsrp1,Sgk1,mt-Atp8
biological_process	GO:0044237	cellular metabolic process	8.28e-14	9.62e-01	8.61e-14	6.23e-10	6.42e-08	401	999	6138	19650	0.4014	0.3124	0.0653	0.0508	MB18p12_m_129S1_VLAD_2-15-24.csv	Aarsd1,Abat,Abcf1,Abhd3,Acadl,Acadm,Acbd5,Acot11,Acot7,Acsbg1,Acsl3,Acsl6,Acss1,Adarb1,Adcy1,Adcy5,Adrm1,Agap2,Agpat4,Ahcyl1,Aig1,Ak5,Akap8l,Akt1,Akt2,Akt3,Aldh1a1,Aldh5a1,Aldh6a1,Alg2,Apex1,Arl6ip5,Arrb2,Arxes1,Asns,Asrgl1,Atg101,Atp1b1,Atp6ap2,Atp6v1b2,Aup1,Axl,B3gat1,B4gat1,Bap1,Bcl9l,Bcr,Brd2,Brd4,Brinp1,Brsk1,Bscl2,Calr,Camk2a,Cbr1,Cct2,Cct3,Cct7,Cct8,Cdc37,Cdc42bpa,Cdipt,Cdk11b,Cdk16,Cdkn2d…
biological_process	GO:0044237	cellular metabolic process	8.28e-14	9.62e-01	8.61e-14	2.32e-01	3.19e-01	2	3	6138	19650	0.6667	0.3124	0.0003	0.0002	MB18p12_m_AJ_VLAD_2-15-24.csv	Enpp2,Pam16
biological_process	GO:0044237	cellular metabolic process	8.28e-14	9.62e-01	8.61e-14	9.60e-01	9.73e-01	48	187	6138	19650	0.2567	0.3124	0.0078	0.0095	MB18p12_m_C57_VLAD_2-15-24.csv	Acot11,Acss1,Adcy5,Agap2,Akt2,Aldh1a1,Asrgl1,Bcr,Camk2a,Cdk16,Csnk1g2,Ddah1,Dio2,Ecrg4,Enpp2,Epas1,Epop,Gfap,Gmpr,Grk3,Ilrun,Map3k10,Mast2,Maz,Nadk2,Oxsr1,Pak6,Plch2,Plk2,Ppp1r3c,Rpl41,Rpl9,Rps14,S100b,Sbk1,Scp2,Shank3,Srf,St3gal2,St6galnac6,Tnk2,Tns3,Tprkb,Trak2,Ttbk1,Ubqln4,Zc3h7b,mt-Nd3
biological_process	GO:0044237	cellular metabolic process	8.28e-14	9.62e-01	8.61e-14	4.97e-01	5.83e-01	2	5	6138	19650	0.4	0.3124	0.0003	0.0003	MB18p12_m_CAST_VLAD_2-15-24.csv	Enpp2,Ptgds
biological_process	GO:0044237	cellular metabolic process	8.28e-14	9.62e-01	8.61e-14	5.02e-02	2.28e-01	133	377	6138	19650	0.3528	0.3124	0.0217	0.0192	MB18p12_m_NOD_VLAD_2-15-24.csv	Adcy1,Aldh1a1,Asrgl1,Bscl2,Cacnb4,Camk2a,Car10,Cct8,Cdipt,Clstn3,Cox7c,Csnk1g2,Ctdsp2,Cygb,Cyp46a1,Dbi,Dgkz,Dio2,Drap1,Dusp26,Egr1,Eif4g3,Elavl4,Eno2,Epas1,Gad1,Gad2,Gda,Gfap,Gldc,Golga7,Got1,Gprasp1,Gpx4,Guk1,Hap1,Hipk2,Hs3st4,Hsp90aa1,Hspe1-rs1,Idi1,Immp1l,Impdh1,Junb,Kcnab2,Lcat,Lpcat4,Map4k4,Mboat7,Mef2c,Mrpl52,Mrps18c,Mt3,Mtln,Ndufa7,Ndufb4,Ndufb8,Nek7,Nlk,Nme2,Oxsr1,Padi2,Pak1,Pam16,Pcsk2,P…
biological_process	GO:0044237	cellular metabolic process	8.28e-14	9.62e-01	8.61e-14	2.39e-01	4.49e-01	154	469	6138	19650	0.3284	0.3124	0.0251	0.0239	MB18p12_m_NZO_VLAD_2-15-24.csv	Abat,Abhd3,Abhd4,Acadm,Acbd5,Acsbg1,Acsl6,Acss1,Adarb1,Adcy1,Adcy5,Agap2,Ahcyl1,Ahcyl2,Akt2,Akt3,Aldh1a1,Aldh5a1,Aldh6a1,Alkbh5,Apex1,Asns,Asrgl1,Axl,B3gat1,B4gat1,Bcr,Brd4,Bscl2,Camk2a,Car4,Cdc42bpa,Cdk16,Cdkn2d,Chst2,Cic,Cir1,Cisd3,Csnk1g2,Ctdsp2,Cyp2j9,Ddah1,Ddx17,Dgat2,Dgkz,Dio2,Ednrb,Eif2s2,Eif5b,Elovl4,Eno1,Enpp2,Entpd6,Epas1,Fads1,Fads2,Fcf1,Fkbp9,Gatm,Gfap,Gldc,Glud1,Golga7,Got1,Gpam,Gprc…
biological_process	GO:0044237	cellular metabolic process	8.28e-14	9.62e-01	8.61e-14	6.10e-01	7.16e-01	91	297	6138	19650	0.3064	0.3124	0.0148	0.0151	MB18p12_m_PWK_VLAD_2-15-24.csv	Aarsd1,Abcf1,Abhd3,Ablim2,Acot11,Acss1,Adcy1,Adrm1,Ahcyl2,Akt3,Arid4a,Asrgl1,Atg101,Brd2,Brd4,Calr,Camk2a,Cdc5l,Cdk11b,Cdk16,Cir1,Ckmt1,Cnp,Dgkd,Dio2,Drd1,Drd2,Dusp14,Egr1,Eif5b,Elavl4,Fgfr3,Foxp1,Frg1,Gfap,Gldc,Grk3,Hrh3,Hsp90aa1,Idi1,Impdh1,Inf2,Isyna1,Junb,Lix1,Lpcat4,Lpl,Nadk2,P4ha3,Pcyox1l,Pdia4,Phlda1,Plch2,Ppm1f,Ppp1r12a,Ppp1r1b,Ppp1r3c,Pqbp1,Psip1,Ptpn5,Ptprz1,Pvalb,Rbfox1,Rbm25,Rtf1,Sart…
biological_process	GO:0044237	cellular metabolic process	8.28e-14	9.62e-01	8.61e-14	2.04e-07	8.50e-06	63	116	6138	19650	0.5431	0.3124	0.0103	0.0059	MB18p12_m_WSB_VLAD_2-15-24.csv	Aimp1,Aldh1a1,B3galnt1,C1d,Chchd1,Emg1,Fcf1,Frg1,Gpx1,Hspe1,Immp1l,Lsm3,Lsm7,Magoh,Med21,Mpc2,Mrpl11,Mrpl13,Mrpl14,Mrpl28,Mrpl41,Mrpl46,Mrpl53,Mrps18c,Mrps33,Ndufa11,Ndufa2,Ndufb1,Ndufb2,Ndufb3,Ndufb4,Ndufb6,Ndufb7,Ndufs5,Ndufv2,Nt5c,Ostc,Pisd,Polr2g,Polr2k,Pop5,Pvalb,Retsat,Romo1,Rpl22l1,Rpl9-ps6,Rtraf,Rwdd1,Sdf2,Sdf2l1,Sdhaf4,Sec11c,Snrnp25,Snrnp27,Snrpe,Spcs1,Supt4a,Tbca,Tmem208,Trappc4,Uqcrh,…
biological_process	GO:0048699	generation of neurons	1.06e-13	9.87e-01	1.07e-13	1.00e+00	1.00e+00	0	3	1324	19650	0	0.0674	0	0.0002	MB18p12_f_129S1_VLAD_2-14-24.csv
biological_process	GO:0048699	generation of neurons	1.06e-13	9.87e-01	1.07e-13	1.85e-03	7.51e-02	21	156	1324	19650	0.1346	0.0674	0.0159	0.0079	MB18p12_f_AJ_VLAD_2-14-24.csv	Bex1,Bicdl1,Cck,Cdk16,Frs2,Hes5,Hipk2,Hsp90aa1,Kif3a,Kif5a,Mag,Neurod6,Pak6,Pigt,Pqbp1,Rtn4r,S100b,Sgk1,Stmn4,Trak2,Xbp1
biological_process	GO:0048699	generation of neurons	1.06e-13	9.87e-01	1.07e-13	1.47e-10	7.62e-08	54	313	1324	19650	0.1725	0.0674	0.0408	0.0159	MB18p12_f_C57_VLAD_2-14-24.csv	Adarb1,Adcy1,Apc,Bicdl1,Brsk1,Btbd3,Camk2a,Cck,Cdk16,Clmn,Ctnnd2,Dab2ip,Dlg2,Dlg4,Dvl1,Dzank1,Fgf13,Gas6,Gpm6b,Hipk2,Kif5a,Kif5c,Lgi4,Mag,Map2,Map4k4,Mecp2,Mib1,Mturn,Myo6,Nr4a2,Nyap1,Pak6,Plxnb1,Ppp1r9b,Prex2,Rnd2,S100b,Samd14,Samd4b,Sgk1,Shank1,Shank3,Smo,Snph,Spire1,Srf,Stmn4,Syngap1,Trak1,Trak2,Ulk2,Xbp1,Zfp365
biological_process	GO:0048699	generation of neurons	1.06e-13	9.87e-01	1.07e-13	1.06e-13	5.23e-11	91	594	1324	19650	0.1532	0.0674	0.0687	0.0302	MB18p12_f_CAST_VLAD_2-14-24.csv	Acsl3,Acsl6,Adarb1,Adcy1,Ahi1,Apc,Atf5,Atl1,Axl,Bicdl1,Brsk1,Camk2a,Cck,Cdk16,Clmn,Clstn3,Cntnap1,Crtac1,Ctnnd2,Dab1,Dab2ip,Dlg2,Dvl1,Dynlt1f,Emx2,Enah,Ephb6,Epop,Farp1,Fgfr3,Frs2,Gfap,Git1,Gja1,Gpm6b,Hipk1,Hipk2,Hsp90aa1,Id4,Kif5a,Kif5b,Kif5c,Lgi4,Lhx2,Llgl1,Mag,Map1a,Map2,Map4k4,Mecp2,Metrn,Mib1,Mturn,Myo6,Nde1,Ndn,Neurod6,Nfia,Pak3,Pak6,Phactr1,Plxna1,Plxnb1,Ppp1r9b,Prex2,Psd,Ptpn11,Rab3a,Rtn1…
biological_process	GO:0048699	generation of neurons	1.06e-13	9.87e-01	1.07e-13	6.62e-01	6.99e-01	2	33	1324	19650	0.0606	0.0674	0.0015	0.0017	MB18p12_f_NOD_VLAD_2-14-24.csv	Adora2a,Sgk1
biological_process	GO:0048699	generation of neurons	1.06e-13	9.87e-01	1.07e-13	4.76e-08	4.35e-05	25	109	1324	19650	0.2294	0.0674	0.0189	0.0055	MB18p12_f_NZO_VLAD_2-14-24.csv	Actb,Atxn2,Baiap2,Cebpb,Epb41l3,Epha4,Fgfr3,Gh,Hsp90aa1,Kif3a,Map1b,Mef2c,Mrtfb,Neurod2,Neurod6,Ppp3ca,Prdm8,Rac3,Slc1a3,Sox10,Spock1,Srf,Tenm2,Trappc4,Zfp365
biological_process	GO:0048699	generation of neurons	1.06e-13	9.87e-01	1.07e-13	2.33e-02	2.33e-01	35	366	1324	19650	0.0956	0.0674	0.0264	0.0186	MB18p12_f_PWK_VLAD_2-14-24.csv	Adarb1,Adcy1,Apc,Bicdl1,Brsk1,Camk2a,Cdk16,Dab2ip,Dvl1,Gfap,Git1,Gpx4,Hipk2,Impact,Kif5a,Llgl1,Map2,Map4k4,Metrn,Myo6,Pak6,Plxnb1,Ppp1r9b,Psd,Rnd2,Rpl24,S100b,Samd14,Sdc4,Shank1,Shank3,Snph,Trak2,Uqcrq,Zfp365
biological_process	GO:0048699	generation of neurons	1.06e-13	9.87e-01	1.07e-13	1.01e-01	2.58e-01	5	37	1324	19650	0.1351	0.0674	0.0038	0.0019	MB18p12_f_WSB_VLAD_2-14-24.csv	Cck,Crtac1,Hsp90aa1,Manf,Sgk1
biological_process	GO:0048699	generation of neurons	1.06e-13	9.87e-01	1.07e-13	1.49e-10	1.73e-08	121	999	1324	19650	0.1211	0.0674	0.0914	0.0508	MB18p12_m_129S1_VLAD_2-15-24.csv	Acsl3,Acsl6,Actb,Adarb1,Adcy1,Ahi1,Apc,Arhgap35,Atxn10,Axl,B4gat1,Baiap2,Bex1,Bicdl1,Brinp1,Brsk1,Btbd3,Camk2a,Cc2d1a,Cck,Cdk16,Cebpb,Clmn,Clstn3,Crtac1,Ctnnd2,Dab2ip,Diaph1,Dlg2,Dlg4,Dvl1,Ehmt2,Elavl4,Epb41l3,Epha4,Fgf13,Fgfr3,Frs2,Gas7,Gdf11,Gfap,Git1,Gpm6b,Gpx4,Hdac2,Hipk1,Hipk2,Hsp90aa1,Ist1,Itm2c,Kalrn,Kif3a,Kif5a,Kif5b,Kif5c,Lgi1,Lgi4,Llgl1,Lmo4,Mag,Map1b,Map2,Map4k4,Mecp2,Mef2c,Metrn,Mib1,…
biological_process	GO:0048699	generation of neurons	1.06e-13	9.87e-01	1.07e-13	1.00e+00	1.00e+00	0	3	1324	19650	0	0.0674	0	0.0002	MB18p12_m_AJ_VLAD_2-15-24.csv
biological_process	GO:0048699	generation of neurons	1.06e-13	9.87e-01	1.07e-13	9.64e-07	1.38e-04	32	187	1324	19650	0.1711	0.0674	0.0242	0.0095	MB18p12_m_C57_VLAD_2-15-24.csv	Bicdl1,Camk2a,Cdk16,Clmn,Dab2ip,Dvl1,Ehmt2,Epop,Farp1,Gfap,Gh,Git1,Kif5a,Lgi4,Mag,Metrn,Mturn,Neurod6,Pak6,Plxnb1,Ppp1r9b,Psd,Rnd2,S100b,Samd14,Samd4b,Shank1,Shank3,Snph,Srf,Trak1,Trak2
biological_process	GO:0048699	generation of neurons	1.06e-13	9.87e-01	1.07e-13	1.00e+00	1.00e+00	0	5	1324	19650	0	0.0674	0	0.0003	MB18p12_m_CAST_VLAD_2-15-24.csv
biological_process	GO:0048699	generation of neurons	1.06e-13	9.87e-01	1.07e-13	2.88e-09	4.65e-07	58	377	1324	19650	0.1538	0.0674	0.0438	0.0192	MB18p12_m_NOD_VLAD_2-15-24.csv	Adcy1,Alcam,Atf5,Brinp2,Btbd3,Camk2a,Clmn,Clstn3,Elavl4,Epb41l3,Faim2,Fgf13,Frs2,Gabra5,Gap43,Gfap,Git1,Gpx4,Hap1,Hipk2,Hsp90aa1,Kif3a,Kif5b,Klk8,L1cam,Lingo1,Map1b,Map4,Map4k4,Mef2c,Metrn,Micall1,Mturn,Myo6,Pak1,Plxnd1,Ppp1r9b,Psd,Ptpn11,Ptprd,Rab3a,Rtn1,Rtn4r,S100b,Shank1,Shank3,Slc4a10,Smo,Snph,Spock1,Stxbp1,Tbr1,Tiam1,Trak2,Tubb3,Tyro3,Ugcg,Xbp1
biological_process	GO:0048699	generation of neurons	1.06e-13	9.87e-01	1.07e-13	1.01e-10	3.47e-08	71	469	1324	19650	0.1514	0.0674	0.0536	0.0239	MB18p12_m_NZO_VLAD_2-15-24.csv	Acsl6,Adarb1,Adcy1,Apc,Axl,B4gat1,Bex1,Bicdl1,Btbd3,Camk2a,Cdk16,Clmn,Crtac1,Ctnna2,Ctnnd2,Dab2ip,Dlg2,Dzank1,Emx2,Farp1,Fgf13,Gdf11,Gfap,Git1,Gpm6b,Hes1,Hsp90aa1,Kif3a,Kif5a,Lgi1,Lgi4,Llgl1,Map1b,Map2,Map4,Map4k4,Mef2c,Metrn,Mfsd2a,Mib1,Micall1,Mturn,Myo6,Nde1,Nyap1,Pak6,Plxnb1,Ppp1r9b,Psd,Ptprz1,Rab3a,Rbfox2,Rtn1,Rtn4r,S100b,Samd4b,Sgk1,Shank1,Shank3,Slc1a3,Smo,Snph,Spock1,Srf,Syngap1,Trak1,Tra…
biological_process	GO:0048699	generation of neurons	1.06e-13	9.87e-01	1.07e-13	2.65e-07	3.79e-05	45	297	1324	19650	0.1515	0.0674	0.034	0.0151	MB18p12_m_PWK_VLAD_2-15-24.csv	Adcy1,Adora2a,Apc,Baiap2,Bex1,Bicdl1,Btbd3,Camk2a,Cbln1,Cdk16,Cnp,Dab2ip,Drd1,Drd2,Dzank1,Elavl4,Emx2,Epb41l3,Farp1,Fgf13,Fgfr3,Foxp1,Frs2,Gfap,Hsp90aa1,Kif5a,Llgl1,Mag,Map2,Mturn,Myo6,Plxnb1,Pqbp1,Prex2,Ptprz1,Shank1,Shank3,Snph,Sox10,Spire1,Srf,Trak1,Trak2,Tubb3,Ulk2
biological_process	GO:0048699	generation of neurons	1.06e-13	9.87e-01	1.07e-13	9.87e-01	1.00e+00	3	116	1324	19650	0.0259	0.0674	0.0023	0.0059	MB18p12_m_WSB_VLAD_2-15-24.csv	Bloc1s2,Klk8,Trappc4
biological_process	GO:0007610	behavior	1.10e-13	9.49e-01	1.16e-13	1.00e+00	1.00e+00	0	3	784	19650	0	0.0399	0	0.0002	MB18p12_f_129S1_VLAD_2-14-24.csv
biological_process	GO:0007610	behavior	1.10e-13	9.49e-01	1.16e-13	2.26e-02	2.04e-01	12	156	784	19650	0.0769	0.0399	0.0153	0.0079	MB18p12_f_AJ_VLAD_2-14-24.csv	Cck,Egr1,Gng7,Hipk2,Homer2,Lrrtm1,Npy,Nrxn3,Pak6,S100b,Sgk1,Syt4
biological_process	GO:0007610	behavior	1.10e-13	9.49e-01	1.16e-13	1.07e-09	2.34e-07	38	313	784	19650	0.1214	0.0399	0.0485	0.0159	MB18p12_f_C57_VLAD_2-14-24.csv	Abat,Adarb1,Adcy1,Adcy5,Apba1,Brsk1,Cck,Cic,Crtc1,Ctnnd2,Dlg4,Dvl1,Fgf13,Gng7,Hipk2,Homer2,Igf2,Jph4,Lgi4,Mafg,Mecp2,Meis2,Myo6,Npy,Nr4a2,Pak6,Prex2,S100b,Sgk1,Shank1,Shank2,Shank3,Shc3,Slc1a2,Spire1,Srf,Syngap1,Ttbk1
biological_process	GO:0007610	behavior	1.10e-13	9.49e-01	1.16e-13	4.69e-13	1.59e-10	64	594	784	19650	0.1077	0.0399	0.0816	0.0302	MB18p12_f_CAST_VLAD_2-14-24.csv	Abat,Adarb1,Adcy1,Adcy5,Apba1,Apln,Arc,B3gat1,Brsk1,Camk2n1,Cck,Cic,Clstn3,Crhbp,Crtc1,Ctnnd2,Dab1,Dvl1,Eif4ebp2,Eps8,Gad1,Git1,Gng7,Gprc5b,Grp,Hipk2,Homer2,Jph3,Jph4,Kit,Lgi4,Lrrtm1,Lypd1,Mafg,Map1a,Mecp2,Myo6,Olfm2,Pak6,Pde8b,Penk,Prex2,Prkcg,Prrt1,Rasd2,Rin1,S100b,Selenop,Sez6,Sez6l2,Shank1,Shank2,Shank3,Shc3,Slc1a2,Slc1a3,Spire1,Sptbn2,Srf,Tafa2,Tmod2,Ttbk1,Tuba1a,Uchl1
biological_process	GO:0007610	behavior	1.10e-13	9.49e-01	1.16e-13	9.34e-12	1.30e-08	14	33	784	19650	0.4242	0.0399	0.0179	0.0017	MB18p12_f_NOD_VLAD_2-14-24.csv	Adora2a,Avp,Gpr88,Hrh3,Igf2,Meis2,Npy,Pde1b,Penk,Ppp1r1b,Sez6,Sgk1,Tac1,Zic1
biological_process	GO:0007610	behavior	1.10e-13	9.49e-01	1.16e-13	1.10e-04	6.22e-03	14	109	784	19650	0.1284	0.0399	0.0179	0.0055	MB18p12_f_NZO_VLAD_2-14-24.csv	Crbn,Egr1,Epha4,Grin2b,Igf2,Mef2c,Neurod2,Nrxn3,Prkcg,Prl,Prrt1,Scn8a,Slc1a3,Srf
biological_process	GO:0007610	behavior	1.10e-13	9.49e-01	1.16e-13	3.72e-04	1.24e-02	29	366	784	19650	0.0792	0.0399	0.037	0.0186	MB18p12_f_PWK_VLAD_2-14-24.csv	Adarb1,Adcy1,Adcy5,Apba1,Brsk1,Crtc1,Dbi,Dvl1,Egr1,Gatm,Git1,Gng7,Hipk2,Jph3,Kcnj10,Kit,Myo6,Nptx2,Pak6,Penk,S100b,Sez6,Shank1,Shank2,Shank3,Shc3,Slc1a2,Sptbn2,Ttbk1
biological_process	GO:0007610	behavior	1.10e-13	9.49e-01	1.16e-13	5.87e-02	2.11e-01	4	37	784	19650	0.1081	0.0399	0.0051	0.0019	MB18p12_f_WSB_VLAD_2-14-24.csv	Cck,Rasd2,Sgk1,Syt4
biological_process	GO:0007610	behavior	1.10e-13	9.49e-01	1.16e-13	1.10e-13	2.42e-11	91	999	784	19650	0.0911	0.0399	0.1161	0.0508	MB18p12_m_129S1_VLAD_2-15-24.csv	Abat,Adarb1,Adcy1,Adcy5,Akt1,Apba1,Arc,Arl6ip5,Arrb2,B3gat1,B4galt2,Brinp1,Brsk1,Calb1,Cck,Cic,Clstn3,Crtc1,Ctnnd2,Dlg4,Dvl1,Egr1,Ehmt2,Elavl4,Epha4,Eps8,Fgf13,Gaa,Gabrg2,Gad1,Git1,Gmfb,Gng7,Grin1,Grp,Hipk2,Homer2,Jph3,Jph4,Kalrn,Kat2a,Kcnj10,Lgi4,Lrrtm1,Mecp2,Mef2c,Myg1,Myo6,Ncam1,Nptn,Npy,Nrxn3,Olfm2,Pak6,Park7,Penk,Pgrmc1,Pianp,Plk2,Prkar1b,Prkcg,Prrt1,Ptn,Ptprz1,Rin1,Rogdi,S100b,Scn2a,Selenop…
biological_process	GO:0007610	behavior	1.10e-13	9.49e-01	1.16e-13	1.00e+00	1.00e+00	0	3	784	19650	0	0.0399	0	0.0002	MB18p12_m_AJ_VLAD_2-15-24.csv
biological_process	GO:0007610	behavior	1.10e-13	9.49e-01	1.16e-13	1.93e-05	1.08e-03	21	187	784	19650	0.1123	0.0399	0.0268	0.0095	MB18p12_m_C57_VLAD_2-15-24.csv	Adcy5,Crtc1,Dvl1,Ehmt2,Git1,Gng7,Homer2,Jph3,Lgi4,Mafg,Npy,Pak6,Plk2,S100b,Shank1,Shank2,Shank3,Shc3,Sptbn2,Srf,Ttbk1
biological_process	GO:0007610	behavior	1.10e-13	9.49e-01	1.16e-13	1.00e+00	1.00e+00	0	5	784	19650	0	0.0399	0	0.0003	MB18p12_m_CAST_VLAD_2-15-24.csv
biological_process	GO:0007610	behavior	1.10e-13	9.49e-01	1.16e-13	1.93e-08	2.49e-06	40	377	784	19650	0.1061	0.0399	0.051	0.0192	MB18p12_m_NOD_VLAD_2-15-24.csv	Adcy1,Cacnb4,Clstn3,Cux2,Dbi,Egr1,Elavl4,Fgf12,Fgf13,Gabra5,Gad1,Git1,Gng7,Hipk2,Klk8,Lypd1,Mef2c,Meis2,Myo6,Ndrg4,Nptx2,Npy,Nrxn3,Olfm2,Pak1,Pde1b,Penk,Pianp,Prkar1b,S100b,Scn2a,Sez6l2,Shank1,Shank3,Slc4a10,Syt4,Tafa2,Tbr1,Vip,Zdhhc8
biological_process	GO:0007610	behavior	1.10e-13	9.49e-01	1.16e-13	8.10e-10	1.61e-07	49	469	784	19650	0.1045	0.0399	0.0625	0.0239	MB18p12_m_NZO_VLAD_2-15-24.csv	Abat,Adarb1,Adcy1,Adcy5,Agt,Apba1,Arc,B3gat1,B4galt2,Calb1,Cic,Crtc1,Ctnnd2,Eps8,Fgf13,Gatm,Git1,Gmfb,Gng7,Gprc5b,Grn,Homer2,Jph3,Jph4,Kcnj10,Lgi4,Mafg,Mef2c,Mfsd2a,Myo6,Olfm2,Pak6,Prrt1,Ptprz1,Rin1,S100b,Scn2a,Sgk1,Shank1,Shank2,Shank3,Shc3,Slc1a2,Slc1a3,Sptbn2,Srf,Syngap1,Syt4,Ttbk1
biological_process	GO:0007610	behavior	1.10e-13	9.49e-01	1.16e-13	1.06e-08	5.34e-06	35	297	784	19650	0.1178	0.0399	0.0446	0.0151	MB18p12_m_PWK_VLAD_2-15-24.csv	Adcy1,Adora2a,Apba1,Cnp,Drd1,Drd2,Egr1,Elavl4,Eps8,Fgf13,Foxp1,Gpr88,Homer2,Hrh3,Meis2,Myo6,Npy,Nrxn3,Pde1b,Penk,Ppp1r1b,Prex2,Ptpn5,Ptprz1,Rasd2,Sez6,Shank1,Shank2,Shank3,Shc3,Slc1a2,Spire1,Srf,Tac1,Ttbk1
biological_process	GO:0007610	behavior	1.10e-13	9.49e-01	1.16e-13	9.49e-01	1.00e+00	2	116	784	19650	0.0172	0.0399	0.0026	0.0059	MB18p12_m_WSB_VLAD_2-15-24.csv	Klk8,Pdcd10
biological_process	GO:0048666	neuron development	1.23e-13	9.34e-01	1.31e-13	1.00e+00	1.00e+00	0	3	983	19650	0	0.05	0	0.0002	MB18p12_f_129S1_VLAD_2-14-24.csv
biological_process	GO:0048666	neuron development	1.23e-13	9.34e-01	1.31e-13	2.11e-03	8.00e-02	17	156	983	19650	0.109	0.05	0.0173	0.0079	MB18p12_f_AJ_VLAD_2-14-24.csv	Bex1,Bicdl1,Cck,Cdk16,Hes5,Kif3a,Kif5a,Mag,Neurod6,Pak6,Pqbp1,Rtn4r,S100b,Sgk1,Stmn4,Trak2,Xbp1
biological_process	GO:0048666	neuron development	1.23e-13	9.34e-01	1.31e-13	1.07e-12	1.48e-09	49	313	983	19650	0.1565	0.05	0.0498	0.0159	MB18p12_f_C57_VLAD_2-14-24.csv	Adarb1,Adcy1,Apc,Bicdl1,Brsk1,Btbd3,Camk2a,Cck,Cdk16,Clmn,Ctnnd2,Dab2ip,Dlg2,Dlg4,Dvl1,Dzank1,Gpm6b,Kif5a,Kif5c,Lgi4,Mag,Map2,Map4k4,Mecp2,Mturn,Myo6,Nr4a2,Nyap1,Pak6,Plxnb1,Ppp1r9b,Prex2,Rnd2,S100b,Samd14,Samd4b,Sgk1,Shank1,Shank3,Smo,Spire1,Srf,Stmn4,Syngap1,Trak1,Trak2,Ulk2,Xbp1,Zfp365
biological_process	GO:0048666	neuron development	1.23e-13	9.34e-01	1.31e-13	1.23e-13	5.56e-11	75	594	983	19650	0.1263	0.05	0.0763	0.0302	MB18p12_f_CAST_VLAD_2-14-24.csv	Adarb1,Adcy1,Ahi1,Apc,Atf5,Atl1,Bicdl1,Brsk1,Camk2a,Cck,Cdk16,Clmn,Clstn3,Cntnap1,Crtac1,Ctnnd2,Dab1,Dab2ip,Dlg2,Dvl1,Dynlt1f,Enah,Ephb6,Farp1,Fgfr3,Gfap,Git1,Gja1,Gpm6b,Kif5a,Kif5b,Kif5c,Lgi4,Lhx2,Llgl1,Mag,Map1a,Map2,Map4k4,Mecp2,Metrn,Mturn,Myo6,Ndn,Neurod6,Pak3,Pak6,Phactr1,Plxna1,Plxnb1,Ppp1r9b,Prex2,Psd,Ptpn11,Rab3a,Rtn4r,S100b,Samd4b,Sdc4,Shank1,Shank3,Slc1a3,Spire1,Srf,Stmn3,Trak1,Trak2,T…
biological_process	GO:0048666	neuron development	1.23e-13	9.34e-01	1.31e-13	4.97e-01	5.55e-01	2	33	983	19650	0.0606	0.05	0.002	0.0017	MB18p12_f_NOD_VLAD_2-14-24.csv	Adora2a,Sgk1
biological_process	GO:0048666	neuron development	1.23e-13	9.34e-01	1.31e-13	4.13e-07	1.87e-04	20	109	983	19650	0.1835	0.05	0.0203	0.0055	MB18p12_f_NZO_VLAD_2-14-24.csv	Actb,Atxn2,Baiap2,Epb41l3,Epha4,Fgfr3,Kif3a,Map1b,Mef2c,Mrtfb,Neurod2,Neurod6,Ppp3ca,Prdm8,Rac3,Slc1a3,Srf,Tenm2,Trappc4,Zfp365
biological_process	GO:0048666	neuron development	1.23e-13	9.34e-01	1.31e-13	8.17e-04	2.36e-02	33	366	983	19650	0.0902	0.05	0.0336	0.0186	MB18p12_f_PWK_VLAD_2-14-24.csv	Adarb1,Adcy1,Apc,Bicdl1,Brsk1,Camk2a,Cdk16,Dab2ip,Dvl1,Gfap,Git1,Gpx4,Impact,Kif5a,Llgl1,Map2,Map4k4,Metrn,Myo6,Pak6,Plxnb1,Ppp1r9b,Psd,Rnd2,Rpl24,S100b,Samd14,Sdc4,Shank1,Shank3,Trak2,Uqcrq,Zfp365
biological_process	GO:0048666	neuron development	1.23e-13	9.34e-01	1.31e-13	1.12e-01	2.73e-01	4	37	983	19650	0.1081	0.05	0.0041	0.0019	MB18p12_f_WSB_VLAD_2-14-24.csv	Cck,Crtac1,Manf,Sgk1
biological_process	GO:0048666	neuron development	1.23e-13	9.34e-01	1.31e-13	1.59e-12	3.09e-10	103	999	983	19650	0.1031	0.05	0.1048	0.0508	MB18p12_m_129S1_VLAD_2-15-24.csv	Actb,Adarb1,Adcy1,Ahi1,Apc,Arhgap35,Atxn10,B4gat1,Baiap2,Bex1,Bicdl1,Brinp1,Brsk1,Btbd3,Camk2a,Cc2d1a,Cck,Cdk16,Clmn,Clstn3,Crtac1,Ctnnd2,Dab2ip,Diaph1,Dlg2,Dlg4,Dvl1,Elavl4,Epb41l3,Epha4,Fgfr3,Gas7,Gfap,Git1,Gpm6b,Gpx4,Hdac2,Ist1,Kalrn,Kif3a,Kif5a,Kif5b,Kif5c,Lgi1,Lgi4,Llgl1,Lmo4,Mag,Map1b,Map2,Map4k4,Mecp2,Mef2c,Metrn,Micall1,Mturn,Myo6,Ncam1,Ndn,Neurod6,Nr2f6,Nrp1,Pak3,Pak6,Pip5k1c,Plppr4,Plxn…
biological_process	GO:0048666	neuron development	1.23e-13	9.34e-01	1.31e-13	1.00e+00	1.00e+00	0	3	983	19650	0	0.05	0	0.0002	MB18p12_m_AJ_VLAD_2-15-24.csv
biological_process	GO:0048666	neuron development	1.23e-13	9.34e-01	1.31e-13	2.01e-07	4.51e-05	28	187	983	19650	0.1497	0.05	0.0285	0.0095	MB18p12_m_C57_VLAD_2-15-24.csv	Bicdl1,Camk2a,Cdk16,Clmn,Dab2ip,Dvl1,Farp1,Gfap,Git1,Kif5a,Lgi4,Mag,Metrn,Mturn,Neurod6,Pak6,Plxnb1,Ppp1r9b,Psd,Rnd2,S100b,Samd14,Samd4b,Shank1,Shank3,Srf,Trak1,Trak2
biological_process	GO:0048666	neuron development	1.23e-13	9.34e-01	1.31e-13	1.00e+00	1.00e+00	0	5	983	19650	0	0.05	0	0.0003	MB18p12_m_CAST_VLAD_2-15-24.csv
biological_process	GO:0048666	neuron development	1.23e-13	9.34e-01	1.31e-13	2.18e-08	2.68e-06	46	377	983	19650	0.122	0.05	0.0468	0.0192	MB18p12_m_NOD_VLAD_2-15-24.csv	Adcy1,Alcam,Atf5,Btbd3,Camk2a,Clmn,Clstn3,Elavl4,Epb41l3,Gabra5,Gap43,Gfap,Git1,Gpx4,Hap1,Kif3a,Kif5b,Klk8,L1cam,Lingo1,Map1b,Map4,Map4k4,Mef2c,Metrn,Micall1,Mturn,Myo6,Pak1,Plxnd1,Ppp1r9b,Psd,Ptpn11,Rab3a,Rtn4r,S100b,Shank1,Shank3,Slc4a10,Smo,Stxbp1,Tiam1,Trak2,Tubb3,Ugcg,Xbp1
biological_process	GO:0048666	neuron development	1.23e-13	9.34e-01	1.31e-13	6.42e-11	2.55e-08	59	469	983	19650	0.1258	0.05	0.06	0.0239	MB18p12_m_NZO_VLAD_2-15-24.csv	Adarb1,Adcy1,Apc,B4gat1,Bex1,Bicdl1,Btbd3,Camk2a,Cdk16,Clmn,Crtac1,Ctnna2,Ctnnd2,Dab2ip,Dlg2,Dzank1,Farp1,Gfap,Git1,Gpm6b,Hes1,Kif3a,Kif5a,Lgi1,Lgi4,Llgl1,Map1b,Map2,Map4,Map4k4,Mef2c,Metrn,Mfsd2a,Micall1,Mturn,Myo6,Nyap1,Pak6,Plxnb1,Ppp1r9b,Psd,Ptprz1,Rab3a,Rbfox2,Rtn4r,S100b,Samd4b,Sgk1,Shank1,Shank3,Slc1a3,Smo,Srf,Syngap1,Trak1,Trak2,Ulk2,Vim,Zfp365
biological_process	GO:0048666	neuron development	1.23e-13	9.34e-01	1.31e-13	1.07e-07	2.41e-05	38	297	983	19650	0.1279	0.05	0.0387	0.0151	MB18p12_m_PWK_VLAD_2-15-24.csv	Adcy1,Adora2a,Apc,Baiap2,Bex1,Bicdl1,Btbd3,Camk2a,Cdk16,Cnp,Dab2ip,Drd1,Drd2,Dzank1,Elavl4,Epb41l3,Farp1,Fgfr3,Foxp1,Gfap,Kif5a,Llgl1,Mag,Map2,Mturn,Myo6,Plxnb1,Pqbp1,Prex2,Ptprz1,Shank1,Shank3,Spire1,Srf,Trak1,Trak2,Tubb3,Ulk2
biological_process	GO:0048666	neuron development	1.23e-13	9.34e-01	1.31e-13	9.34e-01	1.00e+00	3	116	983	19650	0.0259	0.05	0.0031	0.0059	MB18p12_m_WSB_VLAD_2-15-24.csv	Bloc1s2,Klk8,Trappc4
biological_process	GO:0022900	electron transport chain	1.24e-13	8.08e-01	1.54e-13	1.00e+00	1.00e+00	0	3	108	19650	0	0.0055	0	0.0002	MB18p12_f_129S1_VLAD_2-14-24.csv
biological_process	GO:0022900	electron transport chain	1.24e-13	8.08e-01	1.54e-13	5.78e-01	6.76e-01	1	156	108	19650	0.0064	0.0055	0.0093	0.0079	MB18p12_f_AJ_VLAD_2-14-24.csv	mt-Nd4l
biological_process	GO:0022900	electron transport chain	1.24e-13	8.08e-01	1.54e-13	5.15e-01	6.60e-01	2	313	108	19650	0.0064	0.0055	0.0185	0.0159	MB18p12_f_C57_VLAD_2-14-24.csv	Cox8b,Pum2
biological_process	GO:0022900	electron transport chain	1.24e-13	8.08e-01	1.54e-13	4.13e-01	6.05e-01	4	594	108	19650	0.0067	0.0055	0.037	0.0302	MB18p12_f_CAST_VLAD_2-14-24.csv	Coq7,Pum2,Slc1a3,Slc25a18
biological_process	GO:0022900	electron transport chain	1.24e-13	8.08e-01	1.54e-13	1.00e+00	1.00e+00	0	33	108	19650	0	0.0055	0	0.0017	MB18p12_f_NOD_VLAD_2-14-24.csv
biological_process	GO:0022900	electron transport chain	1.24e-13	8.08e-01	1.54e-13	1.21e-01	2.55e-01	2	109	108	19650	0.0183	0.0055	0.0185	0.0055	MB18p12_f_NZO_VLAD_2-14-24.csv	Cox8b,Slc1a3
biological_process	GO:0022900	electron transport chain	1.24e-13	8.08e-01	1.54e-13	1.24e-13	2.30e-11	19	366	108	19650	0.0519	0.0055	0.1759	0.0186	MB18p12_f_PWK_VLAD_2-14-24.csv	Cox4i1,Cox5b,Cox7a2,Cox7a2l,Cox7b,Cox7c,Ndufa5,Ndufa7,Ndufb6,Ndufb8,Ndufb9,Ndufs6,Slc25a18,Uqcr10,Uqcr11,Uqcrh,Uqcrq,mt-Co3,mt-Nd3
biological_process	GO:0022900	electron transport chain	1.24e-13	8.08e-01	1.54e-13	1.00e+00	1.00e+00	0	37	108	19650	0	0.0055	0	0.0019	MB18p12_f_WSB_VLAD_2-14-24.csv
biological_process	GO:0022900	electron transport chain	1.24e-13	8.08e-01	1.54e-13	3.08e-05	8.31e-04	17	999	108	19650	0.017	0.0055	0.1574	0.0508	MB18p12_m_129S1_VLAD_2-15-24.csv	Ndufa10,Ndufs3,Ndufs7,Pink1,Pum2,Slc1a3,Snca,mt-Co1,mt-Co3,mt-Cytb,mt-Nd1,mt-Nd2,mt-Nd3,mt-Nd4,mt-Nd4l,mt-Nd5,mt-Nd6
biological_process	GO:0022900	electron transport chain	1.24e-13	8.08e-01	1.54e-13	1.00e+00	1.00e+00	0	3	108	19650	0	0.0055	0	0.0002	MB18p12_m_AJ_VLAD_2-15-24.csv
biological_process	GO:0022900	electron transport chain	1.24e-13	8.08e-01	1.54e-13	6.45e-01	7.45e-01	1	187	108	19650	0.0053	0.0055	0.0093	0.0095	MB18p12_m_C57_VLAD_2-15-24.csv	mt-Nd3
biological_process	GO:0022900	electron transport chain	1.24e-13	8.08e-01	1.54e-13	1.00e+00	1.00e+00	0	5	108	19650	0	0.0055	0	0.0003	MB18p12_m_CAST_VLAD_2-15-24.csv
biological_process	GO:0022900	electron transport chain	1.24e-13	8.08e-01	1.54e-13	2.51e-10	6.18e-08	16	377	108	19650	0.0424	0.0055	0.1481	0.0192	MB18p12_m_NOD_VLAD_2-15-24.csv	Cox7c,Ndufa7,Ndufb8,Uqcr11,Uqcrh,mt-Co1,mt-Co2,mt-Co3,mt-Cytb,mt-Nd1,mt-Nd2,mt-Nd3,mt-Nd4,mt-Nd4l,mt-Nd5,mt-Nd6
biological_process	GO:0022900	electron transport chain	1.24e-13	8.08e-01	1.54e-13	7.33e-01	8.12e-01	2	469	108	19650	0.0043	0.0055	0.0185	0.0239	MB18p12_m_NZO_VLAD_2-15-24.csv	Slc1a3,mt-Nd4l
biological_process	GO:0022900	electron transport chain	1.24e-13	8.08e-01	1.54e-13	8.08e-01	8.54e-01	1	297	108	19650	0.0034	0.0055	0.0093	0.0151	MB18p12_m_PWK_VLAD_2-15-24.csv	Slc25a18
biological_process	GO:0022900	electron transport chain	1.24e-13	8.08e-01	1.54e-13	3.86e-03	4.81e-02	4	116	108	19650	0.0345	0.0055	0.037	0.0059	MB18p12_m_WSB_VLAD_2-15-24.csv	Ndufb3,Ndufb6,Ndufv2,Uqcrh
biological_process	GO:0010257	NADH dehydrogenase complex assembly	1.28e-13	1.68e-02	7.61e-12	1.00e+00	1.00e+00	0	3	65	19650	0	0.0033	0	0.0002	MB18p12_f_129S1_VLAD_2-14-24.csv
biological_process	GO:0010257	NADH dehydrogenase complex assembly	1.28e-13	1.68e-02	7.61e-12	1.00e+00	1.00e+00	0	156	65	19650	0	0.0033	0	0.0079	MB18p12_f_AJ_VLAD_2-14-24.csv
biological_process	GO:0010257	NADH dehydrogenase complex assembly	1.28e-13	1.68e-02	7.61e-12	1.00e+00	1.00e+00	0	313	65	19650	0	0.0033	0	0.0159	MB18p12_f_C57_VLAD_2-14-24.csv
biological_process	GO:0010257	NADH dehydrogenase complex assembly	1.28e-13	1.68e-02	7.61e-12	1.00e+00	1.00e+00	0	594	65	19650	0	0.0033	0	0.0302	MB18p12_f_CAST_VLAD_2-14-24.csv
biological_process	GO:0010257	NADH dehydrogenase complex assembly	1.28e-13	1.68e-02	7.61e-12	1.00e+00	1.00e+00	0	33	65	19650	0	0.0033	0	0.0017	MB18p12_f_NOD_VLAD_2-14-24.csv
biological_process	GO:0010257	NADH dehydrogenase complex assembly	1.28e-13	1.68e-02	7.61e-12	1.00e+00	1.00e+00	0	109	65	19650	0	0.0033	0	0.0055	MB18p12_f_NZO_VLAD_2-14-24.csv
biological_process	GO:0010257	NADH dehydrogenase complex assembly	1.28e-13	1.68e-02	7.61e-12	1.80e-10	1.90e-08	13	366	65	19650	0.0355	0.0033	0.2	0.0186	MB18p12_f_PWK_VLAD_2-14-24.csv	Ndufa1,Ndufa2,Ndufa3,Ndufa5,Ndufa6,Ndufaf8,Ndufb1,Ndufb2,Ndufb4,Ndufb6,Ndufb8,Ndufb9,Ndufs6
biological_process	GO:0010257	NADH dehydrogenase complex assembly	1.28e-13	1.68e-02	7.61e-12	1.00e+00	1.00e+00	0	37	65	19650	0	0.0033	0	0.0019	MB18p12_f_WSB_VLAD_2-14-24.csv
biological_process	GO:0010257	NADH dehydrogenase complex assembly	1.28e-13	1.68e-02	7.61e-12	1.68e-02	1.09e-01	8	999	65	19650	0.008	0.0033	0.1231	0.0508	MB18p12_m_129S1_VLAD_2-15-24.csv	Ndufa10,Ndufs3,Ndufs7,mt-Nd1,mt-Nd2,mt-Nd4,mt-Nd5,mt-Nd6
biological_process	GO:0010257	NADH dehydrogenase complex assembly	1.28e-13	1.68e-02	7.61e-12	1.00e+00	1.00e+00	0	3	65	19650	0	0.0033	0	0.0002	MB18p12_m_AJ_VLAD_2-15-24.csv
biological_process	GO:0010257	NADH dehydrogenase complex assembly	1.28e-13	1.68e-02	7.61e-12	1.00e+00	1.00e+00	0	187	65	19650	0	0.0033	0	0.0095	MB18p12_m_C57_VLAD_2-15-24.csv
biological_process	GO:0010257	NADH dehydrogenase complex assembly	1.28e-13	1.68e-02	7.61e-12	1.00e+00	1.00e+00	0	5	65	19650	0	0.0033	0	0.0003	MB18p12_m_CAST_VLAD_2-15-24.csv
biological_process	GO:0010257	NADH dehydrogenase complex assembly	1.28e-13	1.68e-02	7.61e-12	2.42e-04	5.84e-03	7	377	65	19650	0.0186	0.0033	0.1077	0.0192	MB18p12_m_NOD_VLAD_2-15-24.csv	Ndufb4,Ndufb8,mt-Nd1,mt-Nd2,mt-Nd4,mt-Nd5,mt-Nd6
biological_process	GO:0010257	NADH dehydrogenase complex assembly	1.28e-13	1.68e-02	7.61e-12	1.00e+00	1.00e+00	0	469	65	19650	0	0.0033	0	0.0239	MB18p12_m_NZO_VLAD_2-15-24.csv
biological_process	GO:0010257	NADH dehydrogenase complex assembly	1.28e-13	1.68e-02	7.61e-12	1.00e+00	1.00e+00	0	297	65	19650	0	0.0033	0	0.0151	MB18p12_m_PWK_VLAD_2-15-24.csv
biological_process	GO:0010257	NADH dehydrogenase complex assembly	1.28e-13	1.68e-02	7.61e-12	1.28e-13	6.23e-11	11	116	65	19650	0.0948	0.0033	0.1692	0.0059	MB18p12_m_WSB_VLAD_2-15-24.csv	Dmac1,Ndufa11,Ndufa2,Ndufaf5,Ndufb1,Ndufb2,Ndufb3,Ndufb4,Ndufb6,Ndufb7,Ndufs5
biological_process	GO:0032981	mitochondrial respiratory chain complex I assembly	1.28e-13	1.68e-02	7.61e-12	1.00e+00	1.00e+00	0	3	65	19650	0	0.0033	0	0.0002	MB18p12_f_129S1_VLAD_2-14-24.csv
biological_process	GO:0032981	mitochondrial respiratory chain complex I assembly	1.28e-13	1.68e-02	7.61e-12	1.00e+00	1.00e+00	0	156	65	19650	0	0.0033	0	0.0079	MB18p12_f_AJ_VLAD_2-14-24.csv
biological_process	GO:0032981	mitochondrial respiratory chain complex I assembly	1.28e-13	1.68e-02	7.61e-12	1.00e+00	1.00e+00	0	313	65	19650	0	0.0033	0	0.0159	MB18p12_f_C57_VLAD_2-14-24.csv
biological_process	GO:0032981	mitochondrial respiratory chain complex I assembly	1.28e-13	1.68e-02	7.61e-12	1.00e+00	1.00e+00	0	594	65	19650	0	0.0033	0	0.0302	MB18p12_f_CAST_VLAD_2-14-24.csv
biological_process	GO:0032981	mitochondrial respiratory chain complex I assembly	1.28e-13	1.68e-02	7.61e-12	1.00e+00	1.00e+00	0	33	65	19650	0	0.0033	0	0.0017	MB18p12_f_NOD_VLAD_2-14-24.csv
biological_process	GO:0032981	mitochondrial respiratory chain complex I assembly	1.28e-13	1.68e-02	7.61e-12	1.00e+00	1.00e+00	0	109	65	19650	0	0.0033	0	0.0055	MB18p12_f_NZO_VLAD_2-14-24.csv
biological_process	GO:0032981	mitochondrial respiratory chain complex I assembly	1.28e-13	1.68e-02	7.61e-12	1.80e-10	1.90e-08	13	366	65	19650	0.0355	0.0033	0.2	0.0186	MB18p12_f_PWK_VLAD_2-14-24.csv	Ndufa1,Ndufa2,Ndufa3,Ndufa5,Ndufa6,Ndufaf8,Ndufb1,Ndufb2,Ndufb4,Ndufb6,Ndufb8,Ndufb9,Ndufs6
biological_process	GO:0032981	mitochondrial respiratory chain complex I assembly	1.28e-13	1.68e-02	7.61e-12	1.00e+00	1.00e+00	0	37	65	19650	0	0.0033	0	0.0019	MB18p12_f_WSB_VLAD_2-14-24.csv
biological_process	GO:0032981	mitochondrial respiratory chain complex I assembly	1.28e-13	1.68e-02	7.61e-12	1.68e-02	1.09e-01	8	999	65	19650	0.008	0.0033	0.1231	0.0508	MB18p12_m_129S1_VLAD_2-15-24.csv	Ndufa10,Ndufs3,Ndufs7,mt-Nd1,mt-Nd2,mt-Nd4,mt-Nd5,mt-Nd6
biological_process	GO:0032981	mitochondrial respiratory chain complex I assembly	1.28e-13	1.68e-02	7.61e-12	1.00e+00	1.00e+00	0	3	65	19650	0	0.0033	0	0.0002	MB18p12_m_AJ_VLAD_2-15-24.csv
biological_process	GO:0032981	mitochondrial respiratory chain complex I assembly	1.28e-13	1.68e-02	7.61e-12	1.00e+00	1.00e+00	0	187	65	19650	0	0.0033	0	0.0095	MB18p12_m_C57_VLAD_2-15-24.csv
biological_process	GO:0032981	mitochondrial respiratory chain complex I assembly	1.28e-13	1.68e-02	7.61e-12	1.00e+00	1.00e+00	0	5	65	19650	0	0.0033	0	0.0003	MB18p12_m_CAST_VLAD_2-15-24.csv
biological_process	GO:0032981	mitochondrial respiratory chain complex I assembly	1.28e-13	1.68e-02	7.61e-12	2.42e-04	5.84e-03	7	377	65	19650	0.0186	0.0033	0.1077	0.0192	MB18p12_m_NOD_VLAD_2-15-24.csv	Ndufb4,Ndufb8,mt-Nd1,mt-Nd2,mt-Nd4,mt-Nd5,mt-Nd6
biological_process	GO:0032981	mitochondrial respiratory chain complex I assembly	1.28e-13	1.68e-02	7.61e-12	1.00e+00	1.00e+00	0	469	65	19650	0	0.0033	0	0.0239	MB18p12_m_NZO_VLAD_2-15-24.csv
biological_process	GO:0032981	mitochondrial respiratory chain complex I assembly	1.28e-13	1.68e-02	7.61e-12	1.00e+00	1.00e+00	0	297	65	19650	0	0.0033	0	0.0151	MB18p12_m_PWK_VLAD_2-15-24.csv
biological_process	GO:0032981	mitochondrial respiratory chain complex I assembly	1.28e-13	1.68e-02	7.61e-12	1.28e-13	6.23e-11	11	116	65	19650	0.0948	0.0033	0.1692	0.0059	MB18p12_m_WSB_VLAD_2-15-24.csv	Dmac1,Ndufa11,Ndufa2,Ndufaf5,Ndufb1,Ndufb2,Ndufb3,Ndufb4,Ndufb6,Ndufb7,Ndufs5
biological_process	GO:0048167	regulation of synaptic plasticity	2.06e-13	1.75e-01	1.17e-12	1.00e+00	1.00e+00	0	3	403	19650	0	0.0205	0	0.0002	MB18p12_f_129S1_VLAD_2-14-24.csv
biological_process	GO:0048167	regulation of synaptic plasticity	2.06e-13	1.75e-01	1.17e-12	4.98e-03	1.31e-01	9	156	403	19650	0.0577	0.0205	0.0223	0.0079	MB18p12_f_AJ_VLAD_2-14-24.csv	Calb2,Egr1,Lrrtm1,Prrt2,Rims4,S100b,Snap47,Syt4,Vgf
biological_process	GO:0048167	regulation of synaptic plasticity	2.06e-13	1.75e-01	1.17e-12	3.50e-08	4.98e-06	24	313	403	19650	0.0767	0.0205	0.0596	0.0159	MB18p12_f_C57_VLAD_2-14-24.csv	Adcy1,Brsk1,Calb2,Camk2a,Crtc1,Ctnnd2,Dlg4,Fam107a,Gnal,Iqsec2,Jph4,Mecp2,Myo6,Neurl1a,Nsmf,Rims1,Rims3,Rims4,S100b,Shank2,Shank3,Sipa1l1,Srf,Syngap1
biological_process	GO:0048167	regulation of synaptic plasticity	2.06e-13	1.75e-01	1.17e-12	6.09e-10	9.20e-08	38	594	403	19650	0.064	0.0205	0.0943	0.0302	MB18p12_f_CAST_VLAD_2-14-24.csv	Adcy1,Arc,Brsk1,Calb2,Camk2a,Crtc1,Ctnnd2,Eif4ebp2,Fam107a,Gfap,Grin2c,Iqsec2,Jph3,Jph4,Kcnn2,Kit,Lrrtm1,Map1a,Mecp2,Mgll,Myo6,Neurl1a,Nsmf,Penk,Prkcg,Prrt1,Rab3a,Rims1,Rims4,Rin1,S100b,Shank2,Shank3,Sipa1l1,Snap47,Srf,Syp,Vgf
biological_process	GO:0048167	regulation of synaptic plasticity	2.06e-13	1.75e-01	1.17e-12	1.47e-01	2.37e-01	2	33	403	19650	0.0606	0.0205	0.005	0.0017	MB18p12_f_NOD_VLAD_2-14-24.csv	Adora2a,Penk
biological_process	GO:0048167	regulation of synaptic plasticity	2.06e-13	1.75e-01	1.17e-12	1.49e-05	1.69e-03	11	109	403	19650	0.1009	0.0205	0.0273	0.0055	MB18p12_f_NZO_VLAD_2-14-24.csv	Baiap2,Egr1,Epha4,Grin2b,Mef2c,Neurod2,Nrgn,Prkcg,Prrt1,Prrt2,Srf
biological_process	GO:0048167	regulation of synaptic plasticity	2.06e-13	1.75e-01	1.17e-12	2.23e-06	1.29e-04	23	366	403	19650	0.0628	0.0205	0.0571	0.0186	MB18p12_f_PWK_VLAD_2-14-24.csv	Adcy1,Brsk1,Camk2a,Cplx2,Crtc1,Dbi,Egr1,Fam107a,Gfap,Jph3,Kcnj10,Kit,Mgll,Myo6,Neurl1a,Nsmf,Penk,Rims4,S100b,Shank2,Shank3,Sipa1l1,Vgf
biological_process	GO:0048167	regulation of synaptic plasticity	2.06e-13	1.75e-01	1.17e-12	1.75e-01	3.32e-01	2	37	403	19650	0.0541	0.0205	0.005	0.0019	MB18p12_f_WSB_VLAD_2-14-24.csv	Rims3,Syt4
biological_process	GO:0048167	regulation of synaptic plasticity	2.06e-13	1.75e-01	1.17e-12	2.06e-13	4.37e-11	59	999	403	19650	0.0591	0.0205	0.1464	0.0508	MB18p12_m_129S1_VLAD_2-15-24.csv	Adcy1,Arc,Baiap2,Brsk1,Calb1,Calb2,Camk2a,Cfl1,Crtc1,Ctnnd2,Cyp46a1,Dlg4,Egr1,Epha4,Fam107a,Gfap,Grin1,Iqsec2,Jph3,Jph4,Kat2a,Kcnj10,Lrrtm1,Mecp2,Mef2c,Mgll,Myo6,Neurl1a,Nptn,Nrgn,Nsg1,Nsmf,Penk,Plk2,Ppfia3,Prkar1b,Prkcg,Prrt1,Prrt2,Ptn,Rab3a,Rims1,Rims4,Rin1,S100b,Shank2,Shank3,Sipa1l1,Slc1a1,Snap47,Snca,Sqstm1,Srf,Stxbp1,Syngap1,Syp,Syt4,Tyrobp,Vgf
biological_process	GO:0048167	regulation of synaptic plasticity	2.06e-13	1.75e-01	1.17e-12	1.00e+00	1.00e+00	0	3	403	19650	0	0.0205	0	0.0002	MB18p12_m_AJ_VLAD_2-15-24.csv
biological_process	GO:0048167	regulation of synaptic plasticity	2.06e-13	1.75e-01	1.17e-12	7.68e-06	6.08e-04	15	187	403	19650	0.0802	0.0205	0.0372	0.0095	MB18p12_m_C57_VLAD_2-15-24.csv	Camk2a,Crtc1,Fam107a,Gfap,Jph3,Neurl1a,Nsmf,Plk2,Rims1,Rims4,S100b,Shank2,Shank3,Sipa1l1,Srf
biological_process	GO:0048167	regulation of synaptic plasticity	2.06e-13	1.75e-01	1.17e-12	1.00e+00	1.00e+00	0	5	403	19650	0	0.0205	0	0.0003	MB18p12_m_CAST_VLAD_2-15-24.csv
biological_process	GO:0048167	regulation of synaptic plasticity	2.06e-13	1.75e-01	1.17e-12	3.67e-06	1.91e-04	23	377	403	19650	0.061	0.0205	0.0571	0.0192	MB18p12_m_NOD_VLAD_2-15-24.csv	Adcy1,Camk2a,Cyp46a1,Dbi,Egr1,Fam107a,Gfap,Lzts1,Mef2c,Myo6,Nsmf,Pak1,Penk,Prkar1b,Prrt2,Rab3a,S100b,Shank3,Slc4a10,Snap47,Stxbp1,Syt4,Vgf
biological_process	GO:0048167	regulation of synaptic plasticity	2.06e-13	1.75e-01	1.17e-12	3.14e-09	5.59e-07	32	469	403	19650	0.0682	0.0205	0.0794	0.0239	MB18p12_m_NZO_VLAD_2-15-24.csv	Adcy1,Agt,Arc,Calb1,Calb2,Camk2a,Crtc1,Ctnnd2,Fam107a,Gfap,Iqsec2,Jph3,Jph4,Kcnj10,Mef2c,Myo6,Neurl1a,Nsmf,Prrt1,Prrt2,Rab3a,Rims1,Rims4,Rin1,S100b,Shank2,Shank3,Sipa1l1,Snap47,Srf,Syngap1,Syt4
biological_process	GO:0048167	regulation of synaptic plasticity	2.06e-13	1.75e-01	1.17e-12	3.67e-06	2.89e-04	20	297	403	19650	0.0673	0.0205	0.0496	0.0151	MB18p12_m_PWK_VLAD_2-15-24.csv	Adcy1,Adora2a,Baiap2,Camk2a,Cbln1,Drd1,Drd2,Egr1,Fam107a,Gfap,Iqsec2,Myo6,Nsmf,Penk,Ptpn5,Rims1,Shank2,Shank3,Srf,Vgf
biological_process	GO:0048167	regulation of synaptic plasticity	2.06e-13	1.75e-01	1.17e-12	1.00e+00	1.00e+00	0	116	403	19650	0	0.0205	0	0.0059	MB18p12_m_WSB_VLAD_2-15-24.csv
biological_process	GO:0030182	neuron differentiation	3.12e-13	9.80e-01	3.19e-13	1.00e+00	1.00e+00	0	3	1238	19650	0	0.063	0	0.0002	MB18p12_f_129S1_VLAD_2-14-24.csv
biological_process	GO:0030182	neuron differentiation	3.12e-13	9.80e-01	3.19e-13	4.39e-03	1.23e-01	19	156	1238	19650	0.1218	0.063	0.0153	0.0079	MB18p12_f_AJ_VLAD_2-14-24.csv	Bex1,Bicdl1,Cck,Cdk16,Hes5,Hipk2,Kif3a,Kif5a,Mag,Neurod6,Pak6,Pigt,Pqbp1,Rtn4r,S100b,Sgk1,Stmn4,Trak2,Xbp1
biological_process	GO:0030182	neuron differentiation	3.12e-13	9.80e-01	3.19e-13	1.20e-10	7.10e-08	52	313	1238	19650	0.1661	0.063	0.042	0.0159	MB18p12_f_C57_VLAD_2-14-24.csv	Adarb1,Adcy1,Apc,Bicdl1,Brsk1,Btbd3,Camk2a,Cck,Cdk16,Clmn,Ctnnd2,Dab2ip,Dlg2,Dlg4,Dvl1,Dzank1,Gpm6b,Hipk2,Kif5a,Kif5c,Lgi4,Mag,Map2,Map4k4,Mecp2,Mib1,Mturn,Myo6,Nr4a2,Nyap1,Pak6,Plxnb1,Ppp1r9b,Prex2,Rnd2,S100b,Samd14,Samd4b,Sgk1,Shank1,Shank3,Smo,Snph,Spire1,Srf,Stmn4,Syngap1,Trak1,Trak2,Ulk2,Xbp1,Zfp365
biological_process	GO:0030182	neuron differentiation	3.12e-13	9.80e-01	3.19e-13	3.12e-13	1.13e-10	86	594	1238	19650	0.1448	0.063	0.0695	0.0302	MB18p12_f_CAST_VLAD_2-14-24.csv	Acsl3,Adarb1,Adcy1,Ahi1,Apc,Atf5,Atl1,Bicdl1,Brsk1,Camk2a,Cck,Cdk16,Clmn,Clstn3,Cntnap1,Crtac1,Ctnnd2,Dab1,Dab2ip,Dlg2,Dvl1,Dynlt1f,Emx2,Enah,Ephb6,Epop,Farp1,Fgfr3,Gfap,Git1,Gja1,Gpm6b,Hipk1,Hipk2,Id4,Kif5a,Kif5b,Kif5c,Lgi4,Lhx2,Llgl1,Mag,Map1a,Map2,Map4k4,Mecp2,Metrn,Mib1,Mturn,Myo6,Ndn,Neurod6,Nfia,Pak3,Pak6,Phactr1,Plxna1,Plxnb1,Ppp1r9b,Prex2,Psd,Ptpn11,Rab3a,Rtn1,Rtn4r,S100b,Samd4b,Sdc4,Shan…
biological_process	GO:0030182	neuron differentiation	3.12e-13	9.80e-01	3.19e-13	6.24e-01	6.70e-01	2	33	1238	19650	0.0606	0.063	0.0016	0.0017	MB18p12_f_NOD_VLAD_2-14-24.csv	Adora2a,Sgk1
biological_process	GO:0030182	neuron differentiation	3.12e-13	9.80e-01	3.19e-13	9.90e-07	2.60e-04	22	109	1238	19650	0.2018	0.063	0.0178	0.0055	MB18p12_f_NZO_VLAD_2-14-24.csv	Actb,Atxn2,Baiap2,Cebpb,Epb41l3,Epha4,Fgfr3,Kif3a,Map1b,Mef2c,Mrtfb,Neurod2,Neurod6,Ppp3ca,Prdm8,Rac3,Slc1a3,Spock1,Srf,Tenm2,Trappc4,Zfp365
biological_process	GO:0030182	neuron differentiation	3.12e-13	9.80e-01	3.19e-13	9.23e-03	1.45e-01	35	366	1238	19650	0.0956	0.063	0.0283	0.0186	MB18p12_f_PWK_VLAD_2-14-24.csv	Adarb1,Adcy1,Apc,Bicdl1,Brsk1,Camk2a,Cdk16,Dab2ip,Dvl1,Gfap,Git1,Gpx4,Hipk2,Impact,Kif5a,Llgl1,Map2,Map4k4,Metrn,Myo6,Pak6,Plxnb1,Ppp1r9b,Psd,Rnd2,Rpl24,S100b,Samd14,Sdc4,Shank1,Shank3,Snph,Trak2,Uqcrq,Zfp365
biological_process	GO:0030182	neuron differentiation	3.12e-13	9.80e-01	3.19e-13	2.02e-01	3.62e-01	4	37	1238	19650	0.1081	0.063	0.0032	0.0019	MB18p12_f_WSB_VLAD_2-14-24.csv	Cck,Crtac1,Manf,Sgk1
biological_process	GO:0030182	neuron differentiation	3.12e-13	9.80e-01	3.19e-13	3.45e-10	3.85e-08	114	999	1238	19650	0.1141	0.063	0.0921	0.0508	MB18p12_m_129S1_VLAD_2-15-24.csv	Acsl3,Actb,Adarb1,Adcy1,Ahi1,Apc,Arhgap35,Atxn10,B4gat1,Baiap2,Bex1,Bicdl1,Brinp1,Brsk1,Btbd3,Camk2a,Cc2d1a,Cck,Cdk16,Cebpb,Clmn,Clstn3,Crtac1,Ctnnd2,Dab2ip,Diaph1,Dlg2,Dlg4,Dvl1,Ehmt2,Elavl4,Epb41l3,Epha4,Fgfr3,Gas7,Gdf11,Gfap,Git1,Gpm6b,Gpx4,Hdac2,Hipk1,Hipk2,Ist1,Itm2c,Kalrn,Kif3a,Kif5a,Kif5b,Kif5c,Lgi1,Lgi4,Llgl1,Lmo4,Mag,Map1b,Map2,Map4k4,Mecp2,Mef2c,Metrn,Mib1,Micall1,Mturn,Myo6,Ncam1,Ndn,N…
biological_process	GO:0030182	neuron differentiation	3.12e-13	9.80e-01	3.19e-13	1.00e+00	1.00e+00	0	3	1238	19650	0	0.063	0	0.0002	MB18p12_m_AJ_VLAD_2-15-24.csv
biological_process	GO:0030182	neuron differentiation	3.12e-13	9.80e-01	3.19e-13	6.92e-07	1.12e-04	31	187	1238	19650	0.1658	0.063	0.025	0.0095	MB18p12_m_C57_VLAD_2-15-24.csv	Bicdl1,Camk2a,Cdk16,Clmn,Dab2ip,Dvl1,Ehmt2,Epop,Farp1,Gfap,Git1,Kif5a,Lgi4,Mag,Metrn,Mturn,Neurod6,Pak6,Plxnb1,Ppp1r9b,Psd,Rnd2,S100b,Samd14,Samd4b,Shank1,Shank3,Snph,Srf,Trak1,Trak2
biological_process	GO:0030182	neuron differentiation	3.12e-13	9.80e-01	3.19e-13	1.00e+00	1.00e+00	0	5	1238	19650	0	0.063	0	0.0003	MB18p12_m_CAST_VLAD_2-15-24.csv
biological_process	GO:0030182	neuron differentiation	3.12e-13	9.80e-01	3.19e-13	1.27e-08	1.70e-06	54	377	1238	19650	0.1432	0.063	0.0436	0.0192	MB18p12_m_NOD_VLAD_2-15-24.csv	Adcy1,Alcam,Atf5,Brinp2,Btbd3,Camk2a,Clmn,Clstn3,Elavl4,Epb41l3,Faim2,Gabra5,Gap43,Gfap,Git1,Gpx4,Hap1,Hipk2,Kif3a,Kif5b,Klk8,L1cam,Lingo1,Map1b,Map4,Map4k4,Mef2c,Metrn,Micall1,Mturn,Myo6,Pak1,Plxnd1,Ppp1r9b,Psd,Ptpn11,Ptprd,Rab3a,Rtn1,Rtn4r,S100b,Shank1,Shank3,Slc4a10,Smo,Snph,Spock1,Stxbp1,Tbr1,Tiam1,Trak2,Tubb3,Ugcg,Xbp1
biological_process	GO:0030182	neuron differentiation	3.12e-13	9.80e-01	3.19e-13	1.64e-09	3.03e-07	65	469	1238	19650	0.1386	0.063	0.0525	0.0239	MB18p12_m_NZO_VLAD_2-15-24.csv	Adarb1,Adcy1,Apc,B4gat1,Bex1,Bicdl1,Btbd3,Camk2a,Cdk16,Clmn,Crtac1,Ctnna2,Ctnnd2,Dab2ip,Dlg2,Dzank1,Emx2,Farp1,Gdf11,Gfap,Git1,Gpm6b,Hes1,Kif3a,Kif5a,Lgi1,Lgi4,Llgl1,Map1b,Map2,Map4,Map4k4,Mef2c,Metrn,Mfsd2a,Mib1,Micall1,Mturn,Myo6,Nyap1,Pak6,Plxnb1,Ppp1r9b,Psd,Ptprz1,Rab3a,Rbfox2,Rtn1,Rtn4r,S100b,Samd4b,Sgk1,Shank1,Shank3,Slc1a3,Smo,Snph,Spock1,Srf,Syngap1,Trak1,Trak2,Ulk2,Vim,Zfp365
biological_process	GO:0030182	neuron differentiation	3.12e-13	9.80e-01	3.19e-13	1.86e-06	1.63e-04	41	297	1238	19650	0.138	0.063	0.0331	0.0151	MB18p12_m_PWK_VLAD_2-15-24.csv	Adcy1,Adora2a,Apc,Baiap2,Bex1,Bicdl1,Btbd3,Camk2a,Cbln1,Cdk16,Cnp,Dab2ip,Drd1,Drd2,Dzank1,Elavl4,Emx2,Epb41l3,Farp1,Fgfr3,Foxp1,Gfap,Kif5a,Llgl1,Mag,Map2,Mturn,Myo6,Plxnb1,Pqbp1,Prex2,Ptprz1,Shank1,Shank3,Snph,Spire1,Srf,Trak1,Trak2,Tubb3,Ulk2
biological_process	GO:0030182	neuron differentiation	3.12e-13	9.80e-01	3.19e-13	9.80e-01	1.00e+00	3	116	1238	19650	0.0259	0.063	0.0024	0.0059	MB18p12_m_WSB_VLAD_2-15-24.csv	Bloc1s2,Klk8,Trappc4
biological_process	GO:0007611	learning or memory	4.06e-13	6.04e-01	6.72e-13	1.00e+00	1.00e+00	0	3	343	19650	0	0.0175	0	0.0002	MB18p12_f_129S1_VLAD_2-14-24.csv
biological_process	GO:0007611	learning or memory	4.06e-13	6.04e-01	6.72e-13	1.99e-02	2.02e-01	7	156	343	19650	0.0449	0.0175	0.0204	0.0079	MB18p12_f_AJ_VLAD_2-14-24.csv	Cck,Egr1,Nrxn3,Pak6,S100b,Sgk1,Syt4
biological_process	GO:0007611	learning or memory	4.06e-13	6.04e-01	6.72e-13	3.59e-08	4.98e-06	22	313	343	19650	0.0703	0.0175	0.0641	0.0159	MB18p12_f_C57_VLAD_2-14-24.csv	Adcy1,Brsk1,Cck,Cic,Crtc1,Ctnnd2,Fgf13,Igf2,Jph4,Mecp2,Meis2,Nr4a2,Pak6,S100b,Sgk1,Shank1,Shank2,Shank3,Shc3,Srf,Syngap1,Ttbk1
biological_process	GO:0007611	learning or memory	4.06e-13	6.04e-01	6.72e-13	6.31e-08	5.54e-06	31	594	343	19650	0.0522	0.0175	0.0904	0.0302	MB18p12_f_CAST_VLAD_2-14-24.csv	Adcy1,Arc,B3gat1,Brsk1,Camk2n1,Cck,Cic,Clstn3,Crtc1,Ctnnd2,Eif4ebp2,Git1,Jph3,Jph4,Kit,Map1a,Mecp2,Pak6,Pde8b,Prrt1,Rin1,S100b,Shank1,Shank2,Shank3,Shc3,Srf,Tafa2,Tmod2,Ttbk1,Tuba1a
biological_process	GO:0007611	learning or memory	4.06e-13	6.04e-01	6.72e-13	7.54e-08	1.50e-05	8	33	343	19650	0.2424	0.0175	0.0233	0.0017	MB18p12_f_NOD_VLAD_2-14-24.csv	Gpr88,Hrh3,Igf2,Meis2,Pde1b,Ppp1r1b,Sgk1,Tac1
biological_process	GO:0007611	learning or memory	4.06e-13	6.04e-01	6.72e-13	6.54e-04	1.87e-02	8	109	343	19650	0.0734	0.0175	0.0233	0.0055	MB18p12_f_NZO_VLAD_2-14-24.csv	Egr1,Grin2b,Igf2,Mef2c,Neurod2,Nrxn3,Prrt1,Srf
biological_process	GO:0007611	learning or memory	4.06e-13	6.04e-01	6.72e-13	2.60e-04	9.25e-03	17	366	343	19650	0.0464	0.0175	0.0496	0.0186	MB18p12_f_PWK_VLAD_2-14-24.csv	Adcy1,Brsk1,Crtc1,Dbi,Egr1,Gatm,Git1,Jph3,Kit,Nptx2,Pak6,S100b,Shank1,Shank2,Shank3,Shc3,Ttbk1
biological_process	GO:0007611	learning or memory	4.06e-13	6.04e-01	6.72e-13	2.64e-02	1.84e-01	3	37	343	19650	0.0811	0.0175	0.0087	0.0019	MB18p12_f_WSB_VLAD_2-14-24.csv	Cck,Sgk1,Syt4
biological_process	GO:0007611	learning or memory	4.06e-13	6.04e-01	6.72e-13	4.06e-13	8.36e-11	53	999	343	19650	0.0531	0.0175	0.1545	0.0508	MB18p12_m_129S1_VLAD_2-15-24.csv	Adcy1,Arc,Arl6ip5,B3gat1,B4galt2,Brinp1,Brsk1,Calb1,Cck,Cic,Clstn3,Crtc1,Ctnnd2,Egr1,Ehmt2,Elavl4,Fgf13,Git1,Gmfb,Grin1,Jph3,Jph4,Kalrn,Kat2a,Mecp2,Mef2c,Ncam1,Nptn,Nrxn3,Pak6,Pgrmc1,Pianp,Plk2,Prkar1b,Prrt1,Ptn,Ptprz1,Rin1,Rogdi,S100b,Scn2a,Shank1,Shank2,Shank3,Shc3,Slc1a1,Srf,Syngap1,Syt11,Syt4,Tmod2,Ttbk1,Vdac3
biological_process	GO:0007611	learning or memory	4.06e-13	6.04e-01	6.72e-13	1.00e+00	1.00e+00	0	3	343	19650	0	0.0175	0	0.0002	MB18p12_m_AJ_VLAD_2-15-24.csv
biological_process	GO:0007611	learning or memory	4.06e-13	6.04e-01	6.72e-13	2.61e-05	1.29e-03	13	187	343	19650	0.0695	0.0175	0.0379	0.0095	MB18p12_m_C57_VLAD_2-15-24.csv	Crtc1,Ehmt2,Git1,Jph3,Pak6,Plk2,S100b,Shank1,Shank2,Shank3,Shc3,Srf,Ttbk1
biological_process	GO:0007611	learning or memory	4.06e-13	6.04e-01	6.72e-13	1.00e+00	1.00e+00	0	5	343	19650	0	0.0175	0	0.0003	MB18p12_m_CAST_VLAD_2-15-24.csv
biological_process	GO:0007611	learning or memory	4.06e-13	6.04e-01	6.72e-13	6.37e-10	1.29e-07	27	377	343	19650	0.0716	0.0175	0.0787	0.0192	MB18p12_m_NOD_VLAD_2-15-24.csv	Adcy1,Clstn3,Cux2,Dbi,Egr1,Elavl4,Fgf13,Gabra5,Git1,Klk8,Mef2c,Meis2,Ndrg4,Nptx2,Nrxn3,Pak1,Pde1b,Pianp,Prkar1b,S100b,Scn2a,Shank1,Shank3,Syt4,Tafa2,Tbr1,Vip
biological_process	GO:0007611	learning or memory	4.06e-13	6.04e-01	6.72e-13	2.40e-10	6.89e-08	31	469	343	19650	0.0661	0.0175	0.0904	0.0239	MB18p12_m_NZO_VLAD_2-15-24.csv	Adcy1,Agt,Arc,B3gat1,B4galt2,Calb1,Cic,Crtc1,Ctnnd2,Fgf13,Gatm,Git1,Gmfb,Jph3,Jph4,Mef2c,Pak6,Prrt1,Ptprz1,Rin1,S100b,Scn2a,Sgk1,Shank1,Shank2,Shank3,Shc3,Srf,Syngap1,Syt4,Ttbk1
biological_process	GO:0007611	learning or memory	4.06e-13	6.04e-01	6.72e-13	3.02e-07	4.14e-05	20	297	343	19650	0.0673	0.0175	0.0583	0.0151	MB18p12_m_PWK_VLAD_2-15-24.csv	Adcy1,Drd1,Drd2,Egr1,Elavl4,Fgf13,Gpr88,Hrh3,Meis2,Nrxn3,Pde1b,Ppp1r1b,Ptprz1,Shank1,Shank2,Shank3,Shc3,Srf,Tac1,Ttbk1
biological_process	GO:0007611	learning or memory	4.06e-13	6.04e-01	6.72e-13	6.04e-01	9.04e-01	2	116	343	19650	0.0172	0.0175	0.0058	0.0059	MB18p12_m_WSB_VLAD_2-15-24.csv	Klk8,Pdcd10
biological_process	GO:0007417	central nervous system development	6.55e-13	9.97e-01	6.57e-13	1.00e+00	1.00e+00	0	3	979	19650	0	0.0498	0	0.0002	MB18p12_f_129S1_VLAD_2-14-24.csv
biological_process	GO:0007417	central nervous system development	6.55e-13	9.97e-01	6.57e-13	8.99e-02	3.10e-01	12	156	979	19650	0.0769	0.0498	0.0123	0.0079	MB18p12_f_AJ_VLAD_2-14-24.csv	Ccdc85c,Fabp7,Frs2,Gsn,Hes5,Kif3a,Mag,Neurod6,Rtn4r,Wasf3,Zeb1,Zfp523
biological_process	GO:0007417	central nervous system development	6.55e-13	9.97e-01	6.57e-13	6.97e-06	4.20e-04	35	313	979	19650	0.1118	0.0498	0.0358	0.0159	MB18p12_f_C57_VLAD_2-14-24.csv	Adarb1,Aldh5a1,Apod,Arnt2,Bcr,Btbd3,Ccdc85c,Cic,Daam2,Dab2ip,Ecrg4,Fa2h,Fabp7,Fgf13,Gpm6b,Grk2,Gsn,Mag,Mecp2,Meis2,Msi2,Msx1,Nf2,Nr2c2,Nr4a2,Samd4b,Shank3,Slc1a2,Smo,Socs7,Srf,Wasf3,Zeb1,Zfp365,Zfp523
biological_process	GO:0007417	central nervous system development	6.55e-13	9.97e-01	6.57e-13	1.58e-07	1.13e-05	60	594	979	19650	0.101	0.0498	0.0613	0.0302	MB18p12_f_CAST_VLAD_2-14-24.csv	Adarb1,Aldh5a1,Arnt2,Atf5,Axl,Bcr,Ccdc85c,Cic,Cntnap1,Crtac1,Daam2,Dab1,Dab2ip,Emx2,Fgfr3,Frs2,Gfap,Git1,Gpm6b,Grk2,Hapln4,Id4,Lhx2,Llgl1,Mag,Marcksl1,Mecp2,Msi1,Msi2,Nde1,Ndn,Ndst1,Neurod6,Nf2,Nnat,Phactr1,Plxna1,Pou3f3,Ptpn11,Qki,Rtn1,Rtn4r,Samd4b,Selenop,Sez6,Sez6l2,Shank3,Ski,Slc1a2,Socs7,Spock1,Sptbn2,Srf,Tacc1,Tuba1a,Tubb2a,Vtn,Wasf3,Zfp365,Zfp523
biological_process	GO:0007417	central nervous system development	6.55e-13	9.97e-01	6.57e-13	2.26e-02	9.13e-02	5	33	979	19650	0.1515	0.0498	0.0051	0.0017	MB18p12_f_NOD_VLAD_2-14-24.csv	Adora2a,Ecrg4,Meis2,Sez6,Zic1
biological_process	GO:0007417	central nervous system development	6.55e-13	9.97e-01	6.57e-13	9.73e-05	5.86e-03	16	109	979	19650	0.1468	0.0498	0.0163	0.0055	MB18p12_f_NZO_VLAD_2-14-24.csv	Atxn2,Ccdc85c,Ecrg4,Epha4,Fgfr3,Kif3a,Mrtfb,Msx1,Neurod2,Neurod6,Prdm8,Rac3,Sox10,Spock1,Srf,Zfp365
biological_process	GO:0007417	central nervous system development	6.55e-13	9.97e-01	6.57e-13	2.83e-01	5.99e-01	21	366	979	19650	0.0574	0.0498	0.0215	0.0186	MB18p12_f_PWK_VLAD_2-14-24.csv	Adarb1,Ccdc85c,Cox7b,Dab2ip,Dbi,Fabp7,Gfap,Git1,Gpx4,Kcnj10,Llgl1,Nf2,Sez6,Shank3,Slc1a2,Sptbn2,Uqcrq,Wasf3,Wdr89,Zfp365,Zfp523
biological_process	GO:0007417	central nervous system development	6.55e-13	9.97e-01	6.57e-13	8.49e-01	8.70e-01	1	37	979	19650	0.027	0.0498	0.001	0.0019	MB18p12_f_WSB_VLAD_2-14-24.csv	Crtac1
biological_process	GO:0007417	central nervous system development	6.55e-13	9.97e-01	6.57e-13	4.65e-07	2.04e-05	86	999	979	19650	0.0861	0.0498	0.0878	0.0508	MB18p12_m_129S1_VLAD_2-15-24.csv	Adarb1,Akt1,Akt3,Aldh5a1,Arhgap35,Arnt2,Atp6ap2,Axl,B4galt2,Bcr,Brinp1,Btbd3,Ccdc85c,Cic,Crtac1,Daam2,Dab2ip,Diaph1,Dnajc30,Eif2b2,Elavl4,Epha4,Fgf13,Fgfr3,Frs2,Gdf11,Gfap,Git1,Gpm6b,Gpx4,Grin1,Grk2,Hapln4,Hdac2,Kat2a,Kcnj10,Kif3a,Llgl1,Lmo4,Mag,Marcksl1,Mecp2,Msi2,Ncam1,Nde1,Ndn,Ndst1,Neurod6,Nf2,Nrp1,Pianp,Pou3f3,Prdm8,Ptpn11,Ptprz1,Qki,Rbfox2,Rogdi,Rtn1,Rtn4r,S1pr1,Samd4b,Scn2a,Selenop,Sez6,Se…
biological_process	GO:0007417	central nervous system development	6.55e-13	9.97e-01	6.57e-13	1.00e+00	1.00e+00	0	3	979	19650	0	0.0498	0	0.0002	MB18p12_m_AJ_VLAD_2-15-24.csv
biological_process	GO:0007417	central nervous system development	6.55e-13	9.97e-01	6.57e-13	5.80e-03	7.90e-02	18	187	979	19650	0.0963	0.0498	0.0184	0.0095	MB18p12_m_C57_VLAD_2-15-24.csv	Bcr,Ccdc85c,Daam2,Dab2ip,Ecrg4,Fabp7,Gfap,Git1,Mag,Neurod6,Nf2,Samd4b,Shank3,Sptbn2,Srf,Wasf3,Zeb1,Zfp523
biological_process	GO:0007417	central nervous system development	6.55e-13	9.97e-01	6.57e-13	1.00e+00	1.00e+00	0	5	979	19650	0	0.0498	0	0.0003	MB18p12_m_CAST_VLAD_2-15-24.csv
biological_process	GO:0007417	central nervous system development	6.55e-13	9.97e-01	6.57e-13	6.90e-05	2.32e-03	37	377	979	19650	0.0981	0.0498	0.0378	0.0192	MB18p12_m_NOD_VLAD_2-15-24.csv	Atf5,Brinp2,Btbd3,Cited2,Daam2,Dbi,Elavl4,Fabp7,Faim2,Fgf13,Frs2,Gap43,Gfap,Git1,Gpr158,Gpx4,Hap1,Kif3a,Lingo1,Mboat7,Meis2,Nf2,Pak1,Pianp,Pou3f1,Ptpn11,Rtn1,Rtn4r,Scn2a,Sez6l2,Shank3,Slc4a10,Smo,Spock1,Tbr1,Trnp1,Tyro3
biological_process	GO:0007417	central nervous system development	6.55e-13	9.97e-01	6.57e-13	6.55e-13	6.76e-10	63	469	979	19650	0.1343	0.0498	0.0644	0.0239	MB18p12_m_NZO_VLAD_2-15-24.csv	Adarb1,Agt,Akt3,Aldh5a1,Apod,Arnt2,Axl,B4galt2,Bcr,Btbd3,Ccdc85c,Cic,Cited2,Crtac1,Ctnna2,Daam2,Dab2ip,Emx2,Fabp7,Fgf13,Gdf11,Gfap,Git1,Gpm6b,Grn,Hes1,Kcnj10,Kif3a,Llgl1,Mfsd2a,Msi2,Ncan,Nde1,Nf2,Plpp3,Pou3f3,Ptprz1,Qki,Rbfox2,Rtn1,Rtn4r,S1pr1,Samd4b,Scn2a,Shank3,Ski,Slc1a2,Smo,Socs7,Spock1,Sptbn1,Sptbn2,Srf,Tacc1,Tppp,Trp53bp2,Tubb2b,Ugp2,Vim,Wasf3,Zeb1,Zfp365,Zfp523
biological_process	GO:0007417	central nervous system development	6.55e-13	9.97e-01	6.57e-13	1.44e-05	8.84e-04	33	297	979	19650	0.1111	0.0498	0.0337	0.0151	MB18p12_m_PWK_VLAD_2-15-24.csv	Adora2a,Akt3,Apod,Btbd3,Cbln1,Cited2,Cnp,Daam2,Dab2ip,Drd1,Drd2,Elavl4,Emx2,Fabp7,Fgf13,Fgfr3,Foxp1,Frs2,Gfap,Llgl1,Mag,Meis2,Nf2,Nr2c2,Ptprz1,Sez6,Shank3,Slc1a2,Sox10,Src,Srf,Vtn,Wasf3
biological_process	GO:0007417	central nervous system development	6.55e-13	9.97e-01	6.57e-13	9.97e-01	1.00e+00	1	116	979	19650	0.0086	0.0498	0.001	0.0059	MB18p12_m_WSB_VLAD_2-15-24.csv	Rnf7
biological_process	GO:0048523	negative regulation of cellular process	6.85e-13	9.91e-01	6.92e-13	1.00e+00	1.00e+00	0	3	5304	19650	0	0.2699	0	0.0002	MB18p12_f_129S1_VLAD_2-14-24.csv
biological_process	GO:0048523	negative regulation of cellular process	6.85e-13	9.91e-01	6.92e-13	1.14e-03	5.53e-02	60	156	5304	19650	0.3846	0.2699	0.0113	0.0079	MB18p12_f_AJ_VLAD_2-14-24.csv	Acadl,Apex1,Atg101,Atp2b1,Babam2,Bex1,Cdkn2d,Chga,Cir1,Coro1a,Creb3,Crym,Ddah1,Dync1i2,Egr1,Eif6,Enpp2,Fam89b,Frs2,Gsn,Gsto1,H1f2,H2ac24,Hes5,Hipk2,Homer2,Ifi27,Irf2bp1,Laptm4b,Lpl,Lrrtm1,Mag,Mphosph8,Nfkbia,Pacsin3,Pam16,Pdia6,Pim3,Plcl2,Pnrc1,Prrt2,Ptgds,Rapgef4,Rasd1,Rasl11b,Rassf2,Rida,Rtn4r,S100b,Sgk1,Sncb,Spint2,Syt4,Tesc,Trak2,Trp53inp2,Tubb4a,Vash1,Xbp1,Zeb1
biological_process	GO:0048523	negative regulation of cellular process	6.85e-13	9.91e-01	6.92e-13	3.96e-06	2.62e-04	121	313	5304	19650	0.3866	0.2699	0.0228	0.0159	MB18p12_f_C57_VLAD_2-14-24.csv	Abat,Adarb1,Agap2,Apc,Apod,Appl2,Arl6ip1,Arnt2,Arrb1,Atp6v0c,Bcl2l2,Bcr,Brsk1,Camk2n2,Chd3,Cic,Clmn,Ctsa,Daam2,Dab2ip,Dact3,Dcn,Ddah1,Dlg4,Dpp8,Dvl1,Ecrg4,Enpp2,Epas1,Fam107a,Fgf13,Fmn2,Foxo4,Gas6,Gpm6b,Grk2,Grk3,Gsn,Hipk2,Homer2,Hopx,Huwe1,Id1,Ifi27,Ifitm3,Igf2,Itpr1,Kcne2,Laptm4b,Lats2,Mag,Map2,Map3k10,Map4k4,Maz,Mecp2,Meis2,Mib1,Mllt1,Msx1,Mta3,Nacc2,Ndrg2,Neurl1a,Nf2,Nr2c2,Nr4a2,Pcdhgc3,Pcdhg…
biological_process	GO:0048523	negative regulation of cellular process	6.85e-13	9.91e-01	6.92e-13	9.46e-08	7.15e-06	218	594	5304	19650	0.367	0.2699	0.0411	0.0302	MB18p12_f_CAST_VLAD_2-14-24.csv	Abat,Abhd17a,Acadl,Adarb1,Add3,Agap2,Ahi1,Ankrd13b,Apc,Apln,Appl2,Arnt2,Arrb1,Atf5,Atp6v0c,Axl,Bcl2l2,Bcl9l,Bcr,Brsk1,Camk2n1,Castor2,Cbx7,Ccn3,Cd200,Cdh13,Chd3,Chga,Cic,Ckmt1,Clmn,Clstn3,Coq7,Coro1a,Crhbp,Crmp1,Crym,Ctdsp2,Cx3cl1,Cxcl14,Daam2,Dab1,Dab2ip,Dact3,Dcn,Ddah1,Dennd5a,Dgat2,Dgkz,Dpp8,Dusp8,Dvl1,Egln1,Eif4ebp2,Eno1,Enpp2,Eps8,Erbin,Ets2,Ezr,Fam107a,Fam89b,Fermt2,Fgfr3,Fmn2,Foxo4,Frs2,Ga…
biological_process	GO:0048523	negative regulation of cellular process	6.85e-13	9.91e-01	6.92e-13	8.27e-02	1.69e-01	13	33	5304	19650	0.3939	0.2699	0.0025	0.0017	MB18p12_f_NOD_VLAD_2-14-24.csv	Adora2a,Avp,Cgref1,Ecrg4,Enpp2,Grb14,Hrh3,Igf2,Meis2,Ppp1r1b,Prkcd,Rps14,Sgk1
biological_process	GO:0048523	negative regulation of cellular process	6.85e-13	9.91e-01	6.92e-13	4.17e-04	1.43e-02	46	109	5304	19650	0.422	0.2699	0.0087	0.0055	MB18p12_f_NZO_VLAD_2-14-24.csv	Actb,Arf6,Atp2b1,Atxn2,Brd4,Cebpb,Clip3,Crbn,Dcn,Dnm1,Ecrg4,Egr1,Enpp2,Epha4,Fgfr3,Grin2b,H2ac24,Igf2,Itm2a,Klf9,Map1b,Mef2c,Msx1,Nab2,Ndrg2,Neurod2,Oaz1,Pnrc1,Ppp3ca,Prdm8,Prkcg,Prl,Prrt1,Prrt2,Rapgef4,Rasd1,Rtf1,Sh3bp5,Sncb,Sox10,Sparc,Spock1,Srf,Tubb4a,Wdr13,Zfp365
biological_process	GO:0048523	negative regulation of cellular process	6.85e-13	9.91e-01	6.92e-13	2.86e-01	5.99e-01	104	366	5304	19650	0.2842	0.2699	0.0196	0.0186	MB18p12_f_PWK_VLAD_2-14-24.csv	1810037I17Rik,Adarb1,Agap2,Apc,Arrb1,Atp6v0c,Bcl2l2,Bhlhe40,Brsk1,Cbx6,Ccn3,Chd3,Cib1,Ctdsp2,Cx3cl1,Dab2ip,Dact3,Dbi,Ddah1,Dennd5a,Dgkz,Drap1,Dusp6,Dvl1,Egr1,Enpp2,Epas1,Fam107a,Gfap,Git1,Gpx4,H2ac19,Hdac5,Hipk2,Hopx,Hspa8,Ilrun,Impact,Itpr1,Kit,Lsm7,Map2,Map3k10,Map4k4,Mapk8ip1,Maz,Mbp,Mgll,Mllt1,Mt1,Mt3,Mxd4,Naa38,Nacc2,Ndrg2,Neurl1a,Nf2,Nr4a1,Palm,Pbxip1,Pcbp4,Pfdn5,Phpt1,Plxnb1,Pou6f1,Ppp1r16…
biological_process	GO:0048523	negative regulation of cellular process	6.85e-13	9.91e-01	6.92e-13	2.81e-01	4.24e-01	12	37	5304	19650	0.3243	0.2699	0.0023	0.0019	MB18p12_f_WSB_VLAD_2-14-24.csv	Acin1,Chga,Crym,Hspa1b,Nfkbia,Nme1,Pdia6,Plcl2,Prkcsh,Sgk1,Syt4,Tsc22d3
biological_process	GO:0048523	negative regulation of cellular process	6.85e-13	9.91e-01	6.92e-13	6.85e-13	1.37e-10	370	999	5304	19650	0.3704	0.2699	0.0698	0.0508	MB18p12_m_129S1_VLAD_2-15-24.csv	2210016L21Rik,Abat,Abhd17a,Acadl,Actb,Adarb1,Add2,Add3,Agap2,Ahi1,Akt1,Akt2,Akt3,Anxa6,Ap1ar,Ap2m1,Apc,Apex1,Appl2,Aqp4,Arhgap35,Arl6ip5,Arnt2,Arrb1,Arrb2,Asns,Atg101,Atp2b1,Atp6v0c,Axl,Babam2,Bag5,Bap1,Basp1,Bcl2l2,Bcl9l,Bcr,Bex1,Bin1,Bmyc,Bok,Brd4,Brinp1,Brsk1,Calr,Cav2,Cc2d1a,Ccn3,Cd200,Cd47,Cdk11b,Cdkn2d,Cebpb,Cfdp1,Cfl1,Chd3,Chga,Cic,Cir1,Ckmt1,Clic4,Clmn,Clstn3,Cnih2,Coro1a,Coro2b,Creb3,Cri…
biological_process	GO:0048523	negative regulation of cellular process	6.85e-13	9.91e-01	6.92e-13	1.79e-01	2.84e-01	2	3	5304	19650	0.6667	0.2699	0.0004	0.0002	MB18p12_m_AJ_VLAD_2-15-24.csv	Enpp2,Pam16
biological_process	GO:0048523	negative regulation of cellular process	6.85e-13	9.91e-01	6.92e-13	3.77e-04	1.05e-02	72	187	5304	19650	0.385	0.2699	0.0136	0.0095	MB18p12_m_C57_VLAD_2-15-24.csv	Agap2,Akt2,Appl2,Arrb1,Bcl2l2,Bcr,Chd3,Clmn,Daam2,Dab2ip,Dact3,Ddah1,Dvl1,Ecrg4,Ehmt2,Eml2,Enpp2,Epas1,Fam107a,Foxo4,Gas2l1,Gfap,Git1,Grk3,Hdac5,Homer2,Ilrun,Itpr1,Mag,Map3k10,Maz,Mllt1,Mxd4,Nacc2,Ndrg2,Neurl1a,Nf2,Oxsr1,Palm,Plch2,Plk2,Plxnb1,Pou6f1,Ppp1r9b,Rap1gap2,Rapgef1,Rapgef4,Rasd1,Rida,Rnf10,Rps14,S100a1,S100b,Samd4b,Shank1,Shank2,Shank3,Snph,Spint2,Srf,Tns3,Trak2,Ttbk1,Ubqln4,Vash1,Wdr13…
biological_process	GO:0048523	negative regulation of cellular process	6.85e-13	9.91e-01	6.92e-13	1.26e-01	2.49e-01	3	5	5304	19650	0.6	0.2699	0.0006	0.0003	MB18p12_m_CAST_VLAD_2-15-24.csv	Enpp2,Ptgds,Spint2
biological_process	GO:0048523	negative regulation of cellular process	6.85e-13	9.91e-01	6.92e-13	9.37e-05	2.81e-03	135	377	5304	19650	0.3581	0.2699	0.0255	0.0192	MB18p12_m_NOD_VLAD_2-15-24.csv	1810037I17Rik,Appl2,Aqp4,Arpp19,Atf5,Atp1a1,Atp2b4,Atp6v0c,Bok,Brinp2,Cacnb4,Ccn3,Cd200,Cd47,Cdh13,Chga,Cited2,Clic4,Clmn,Clstn3,Cnih2,Ctdsp2,Cux2,Cx3cl1,Cygb,Daam2,Dbi,Dgkz,Drap1,Dusp26,Egr1,Epas1,Erbin,Ets2,Faim2,Fam107a,Fgf13,Foxo4,Frs2,Fth1,Gfap,Gfra2,Git1,Gng4,Gprasp1,Gpx4,H1f2,Hipk2,Homer3,Hopx,Kcnc4,Lingo1,Lmo1,Lpar1,Lypd1,Lzts1,Map1b,Map4,Map4k4,Mbp,Mef2c,Meis2,Mt3,Nab2,Ndrg2,Ndrg4,Nf2,Ng…
biological_process	GO:0048523	negative regulation of cellular process	6.85e-13	9.91e-01	6.92e-13	1.07e-07	1.13e-05	178	469	5304	19650	0.3795	0.2699	0.0336	0.0239	MB18p12_m_NZO_VLAD_2-15-24.csv	Abat,Adarb1,Add3,Agap2,Agt,Akt2,Akt3,Apc,Apex1,Apod,Appl2,Aqp4,Arnt2,Arrb1,Asns,Atp6v0c,Axl,Bcl2l2,Bcr,Bex1,Brd4,Cd200,Cdkn2d,Chd3,Cic,Cir1,Cited2,Clic4,Clmn,Crim1,Ctdsp2,Ctnna2,Cyp51,Daam2,Dab2ip,Dact3,Ddah1,Ddx17,Dennd5a,Dgat2,Dgkz,Dpp8,Ednrb,Eno1,Enpp2,Epas1,Eps8,Erbin,Fam107a,Fermt2,Fgf13,Gdf11,Gfap,Ggnbp2,Git1,Gmfb,Gna12,Gna13,Gpam,Gpm6b,Grina,Grk3,Grn,Gstm7,Gsto1,H2ac24,Hdac5,Hes1,Homer2,Ho…
biological_process	GO:0048523	negative regulation of cellular process	6.85e-13	9.91e-01	6.92e-13	5.71e-04	1.45e-02	106	297	5304	19650	0.3569	0.2699	0.02	0.0151	MB18p12_m_PWK_VLAD_2-15-24.csv	Add3,Adora2a,Akt3,Apc,Apod,Appl2,Aqp4,Arid4a,Arpp19,Atg101,Atp2b1,Bex1,Brd4,Calr,Cbln1,Cd47,Cdc5l,Cdh13,Cdk11b,Chd3,Chga,Cir1,Cited2,Ckmt1,Ctif,Ctsz,Daam2,Dab2ip,Dgkd,Dpp8,Drd1,Drd2,Dync1i2,Egr1,Eps8,Fam107a,Fermt2,Fgf13,Fgfr3,Fmn2,Foxp1,Frs2,Gfap,Gna13,Gnb5,Grk3,Homer2,Hopx,Hrh3,Irf2bp1,Jup,Lmo2,Lpl,Mag,Map2,Meis2,Mphosph8,Mta3,Mtdh,Nab2,Nf2,Nfkbia,Ngef,Nr2c2,Os9,Pcbp3,Pcdhgc4,Pcp4,Pde10a,Pkia,P…
biological_process	GO:0048523	negative regulation of cellular process	6.85e-13	9.91e-01	6.92e-13	9.91e-01	1.00e+00	21	116	5304	19650	0.181	0.2699	0.004	0.0059	MB18p12_m_WSB_VLAD_2-15-24.csv	Aimp1,C1d,Endog,Gpx1,Lamtor5,Lsm7,Magoh,Mien1,Mrpl13,Naa38,Pcp4,Pdcd10,Pdcd5,Pdcd6,Polr2g,Ppp1r35,Psmd10,Rnf7,Rtraf,Sar1b,Supt4a
biological_process	GO:0000028	ribosomal small subunit assembly	6.96e-13	2.75e-01	2.53e-12	1.00e+00	1.00e+00	0	3	20	19650	0	0.001	0	0.0002	MB18p12_f_129S1_VLAD_2-14-24.csv
biological_process	GO:0000028	ribosomal small subunit assembly	6.96e-13	2.75e-01	2.53e-12	1.00e+00	1.00e+00	0	156	20	19650	0	0.001	0	0.0079	MB18p12_f_AJ_VLAD_2-14-24.csv
biological_process	GO:0000028	ribosomal small subunit assembly	6.96e-13	2.75e-01	2.53e-12	2.75e-01	4.80e-01	1	313	20	19650	0.0032	0.001	0.05	0.0159	MB18p12_f_C57_VLAD_2-14-24.csv	Rps14
biological_process	GO:0000028	ribosomal small subunit assembly	6.96e-13	2.75e-01	2.53e-12	1.21e-01	3.36e-01	2	594	20	19650	0.0034	0.001	0.1	0.0302	MB18p12_f_CAST_VLAD_2-14-24.csv	Rps14,Rps27
biological_process	GO:0000028	ribosomal small subunit assembly	6.96e-13	2.75e-01	2.53e-12	3.31e-02	1.07e-01	1	33	20	19650	0.0303	0.001	0.05	0.0017	MB18p12_f_NOD_VLAD_2-14-24.csv	Rps14
biological_process	GO:0000028	ribosomal small subunit assembly	6.96e-13	2.75e-01	2.53e-12	1.00e+00	1.00e+00	0	109	20	19650	0	0.001	0	0.0055	MB18p12_f_NZO_VLAD_2-14-24.csv
biological_process	GO:0000028	ribosomal small subunit assembly	6.96e-13	2.75e-01	2.53e-12	6.96e-13	1.23e-10	10	366	20	19650	0.0273	0.001	0.5	0.0186	MB18p12_f_PWK_VLAD_2-14-24.csv	Fau,Rps14,Rps15,Rps19,Rps25,Rps27,Rps27l,Rps28,Rps5,Rpsa
biological_process	GO:0000028	ribosomal small subunit assembly	6.96e-13	2.75e-01	2.53e-12	1.00e+00	1.00e+00	0	37	20	19650	0	0.001	0	0.0019	MB18p12_f_WSB_VLAD_2-14-24.csv
biological_process	GO:0000028	ribosomal small subunit assembly	6.96e-13	2.75e-01	2.53e-12	2.70e-01	5.00e-01	2	999	20	19650	0.002	0.001	0.1	0.0508	MB18p12_m_129S1_VLAD_2-15-24.csv	Rps14,Rps27
biological_process	GO:0000028	ribosomal small subunit assembly	6.96e-13	2.75e-01	2.53e-12	1.00e+00	1.00e+00	0	3	20	19650	0	0.001	0	0.0002	MB18p12_m_AJ_VLAD_2-15-24.csv
biological_process	GO:0000028	ribosomal small subunit assembly	6.96e-13	2.75e-01	2.53e-12	1.74e-01	3.85e-01	1	187	20	19650	0.0053	0.001	0.05	0.0095	MB18p12_m_C57_VLAD_2-15-24.csv	Rps14
biological_process	GO:0000028	ribosomal small subunit assembly	6.96e-13	2.75e-01	2.53e-12	1.00e+00	1.00e+00	0	5	20	19650	0	0.001	0	0.0003	MB18p12_m_CAST_VLAD_2-15-24.csv
biological_process	GO:0000028	ribosomal small subunit assembly	6.96e-13	2.75e-01	2.53e-12	5.56e-02	2.28e-01	2	377	20	19650	0.0053	0.001	0.1	0.0192	MB18p12_m_NOD_VLAD_2-15-24.csv	Rps14,Rps27
biological_process	GO:0000028	ribosomal small subunit assembly	6.96e-13	2.75e-01	2.53e-12	1.00e+00	1.00e+00	0	469	20	19650	0	0.001	0	0.0239	MB18p12_m_NZO_VLAD_2-15-24.csv
biological_process	GO:0000028	ribosomal small subunit assembly	6.96e-13	2.75e-01	2.53e-12	1.00e+00	1.00e+00	0	297	20	19650	0	0.001	0	0.0151	MB18p12_m_PWK_VLAD_2-15-24.csv
biological_process	GO:0000028	ribosomal small subunit assembly	6.96e-13	2.75e-01	2.53e-12	1.00e+00	1.00e+00	0	116	20	19650	0	0.001	0	0.0059	MB18p12_m_WSB_VLAD_2-15-24.csv
biological_process	GO:0042255	ribosome assembly	7.55e-13	7.93e-01	9.52e-13	1.00e+00	1.00e+00	0	3	65	19650	0	0.0033	0	0.0002	MB18p12_f_129S1_VLAD_2-14-24.csv
biological_process	GO:0042255	ribosome assembly	7.55e-13	7.93e-01	9.52e-13	4.05e-01	5.53e-01	1	156	65	19650	0.0064	0.0033	0.0154	0.0079	MB18p12_f_AJ_VLAD_2-14-24.csv	Eif6
biological_process	GO:0042255	ribosome assembly	7.55e-13	7.93e-01	9.52e-13	6.48e-01	7.56e-01	1	313	65	19650	0.0032	0.0033	0.0154	0.0159	MB18p12_f_C57_VLAD_2-14-24.csv	Rps14
biological_process	GO:0042255	ribosome assembly	7.55e-13	7.93e-01	9.52e-13	5.89e-01	7.33e-01	2	594	65	19650	0.0034	0.0033	0.0308	0.0302	MB18p12_f_CAST_VLAD_2-14-24.csv	Rps14,Rps27
biological_process	GO:0042255	ribosome assembly	7.55e-13	7.93e-01	9.52e-13	1.04e-01	1.89e-01	1	33	65	19650	0.0303	0.0033	0.0154	0.0017	MB18p12_f_NOD_VLAD_2-14-24.csv	Rps14
biological_process	GO:0042255	ribosome assembly	7.55e-13	7.93e-01	9.52e-13	3.04e-01	4.17e-01	1	109	65	19650	0.0092	0.0033	0.0154	0.0055	MB18p12_f_NZO_VLAD_2-14-24.csv	Eif5b
biological_process	GO:0042255	ribosome assembly	7.55e-13	7.93e-01	9.52e-13	7.55e-13	1.27e-10	15	366	65	19650	0.041	0.0033	0.2308	0.0186	MB18p12_f_PWK_VLAD_2-14-24.csv	Fau,Rpl11,Rpl23a,Rpl24,Rpl38,Rpl5,Rps14,Rps15,Rps19,Rps25,Rps27,Rps27l,Rps28,Rps5,Rpsa
biological_process	GO:0042255	ribosome assembly	7.55e-13	7.93e-01	9.52e-13	1.00e+00	1.00e+00	0	37	65	19650	0	0.0033	0	0.0019	MB18p12_f_WSB_VLAD_2-14-24.csv
biological_process	GO:0042255	ribosome assembly	7.55e-13	7.93e-01	9.52e-13	4.22e-01	6.34e-01	4	999	65	19650	0.004	0.0033	0.0615	0.0508	MB18p12_m_129S1_VLAD_2-15-24.csv	Eif5b,Eif6,Rps14,Rps27
biological_process	GO:0042255	ribosome assembly	7.55e-13	7.93e-01	9.52e-13	1.00e+00	1.00e+00	0	3	65	19650	0	0.0033	0	0.0002	MB18p12_m_AJ_VLAD_2-15-24.csv
biological_process	GO:0042255	ribosome assembly	7.55e-13	7.93e-01	9.52e-13	4.63e-01	6.21e-01	1	187	65	19650	0.0053	0.0033	0.0154	0.0095	MB18p12_m_C57_VLAD_2-15-24.csv	Rps14
biological_process	GO:0042255	ribosome assembly	7.55e-13	7.93e-01	9.52e-13	1.00e+00	1.00e+00	0	5	65	19650	0	0.0033	0	0.0003	MB18p12_m_CAST_VLAD_2-15-24.csv
biological_process	GO:0042255	ribosome assembly	7.55e-13	7.93e-01	9.52e-13	8.16e-03	8.04e-02	5	377	65	19650	0.0133	0.0033	0.0769	0.0192	MB18p12_m_NOD_VLAD_2-15-24.csv	Rpl11,Rpl5,Rplp0,Rps14,Rps27
biological_process	GO:0042255	ribosome assembly	7.55e-13	7.93e-01	9.52e-13	7.93e-01	8.54e-01	1	469	65	19650	0.0021	0.0033	0.0154	0.0239	MB18p12_m_NZO_VLAD_2-15-24.csv	Eif5b
biological_process	GO:0042255	ribosome assembly	7.55e-13	7.93e-01	9.52e-13	6.29e-01	7.29e-01	1	297	65	19650	0.0034	0.0033	0.0154	0.0151	MB18p12_m_PWK_VLAD_2-15-24.csv	Eif5b
biological_process	GO:0042255	ribosome assembly	7.55e-13	7.93e-01	9.52e-13	1.00e+00	1.00e+00	0	116	65	19650	0	0.0033	0	0.0059	MB18p12_m_WSB_VLAD_2-15-24.csv
biological_process	GO:0048812	neuron projection morphogenesis	8.33e-13	9.62e-01	8.66e-13	1.00e+00	1.00e+00	0	3	545	19650	0	0.0277	0	0.0002	MB18p12_f_129S1_VLAD_2-14-24.csv
biological_process	GO:0048812	neuron projection morphogenesis	8.33e-13	9.62e-01	8.66e-13	1.44e-01	3.65e-01	7	156	545	19650	0.0449	0.0277	0.0128	0.0079	MB18p12_f_AJ_VLAD_2-14-24.csv	Cck,Kif5a,Pak6,Rtn4r,S100b,Sgk1,Trak2
biological_process	GO:0048812	neuron projection morphogenesis	8.33e-13	9.62e-01	8.66e-13	2.32e-10	8.85e-08	32	313	545	19650	0.1022	0.0277	0.0587	0.0159	MB18p12_f_C57_VLAD_2-14-24.csv	Adarb1,Adcy1,Apc,Brsk1,Btbd3,Camk2a,Cck,Ctnnd2,Dab2ip,Dlg4,Dvl1,Kif5a,Kif5c,Map2,Map4k4,Nr4a2,Nyap1,Pak6,Plxnb1,Prex2,Rnd2,S100b,Sgk1,Shank1,Shank3,Smo,Srf,Syngap1,Trak1,Trak2,Ulk2,Zfp365
biological_process	GO:0048812	neuron projection morphogenesis	8.33e-13	9.62e-01	8.66e-13	8.33e-13	2.66e-10	51	594	545	19650	0.0859	0.0277	0.0936	0.0302	MB18p12_f_CAST_VLAD_2-14-24.csv	Adarb1,Adcy1,Apc,Atl1,Brsk1,Camk2a,Cck,Clstn3,Cntnap1,Ctnnd2,Dab1,Dab2ip,Dvl1,Dynlt1f,Enah,Ephb6,Farp1,Fgfr3,Gja1,Kif5a,Kif5b,Kif5c,Lhx2,Llgl1,Map1a,Map2,Map4k4,Metrn,Ndn,Pak3,Pak6,Phactr1,Plxna1,Plxnb1,Prex2,Ptpn11,Rab3a,Rtn4r,S100b,Shank1,Shank3,Srf,Trak1,Trak2,Tuba1a,Tubb3,Uchl1,Ulk2,Vegfa,Wasf1,Zfp365
biological_process	GO:0048812	neuron projection morphogenesis	8.33e-13	9.62e-01	8.66e-13	2.33e-01	3.20e-01	2	33	545	19650	0.0606	0.0277	0.0037	0.0017	MB18p12_f_NOD_VLAD_2-14-24.csv	Adora2a,Sgk1
biological_process	GO:0048812	neuron projection morphogenesis	8.33e-13	9.62e-01	8.66e-13	1.02e-05	1.46e-03	13	109	545	19650	0.1193	0.0277	0.0239	0.0055	MB18p12_f_NZO_VLAD_2-14-24.csv	Actb,Atxn2,Epb41l3,Epha4,Fgfr3,Map1b,Mef2c,Ppp3ca,Prdm8,Rac3,Srf,Tenm2,Zfp365
biological_process	GO:0048812	neuron projection morphogenesis	8.33e-13	9.62e-01	8.66e-13	6.11e-04	1.87e-02	22	366	545	19650	0.0601	0.0277	0.0404	0.0186	MB18p12_f_PWK_VLAD_2-14-24.csv	Adarb1,Adcy1,Apc,Brsk1,Camk2a,Dab2ip,Dvl1,Impact,Kif5a,Llgl1,Map2,Map4k4,Metrn,Pak6,Plxnb1,Rnd2,Rpl24,S100b,Shank1,Shank3,Trak2,Zfp365
biological_process	GO:0048812	neuron projection morphogenesis	8.33e-13	9.62e-01	8.66e-13	2.74e-01	4.17e-01	2	37	545	19650	0.0541	0.0277	0.0037	0.0019	MB18p12_f_WSB_VLAD_2-14-24.csv	Cck,Sgk1
biological_process	GO:0048812	neuron projection morphogenesis	8.33e-13	9.62e-01	8.66e-13	5.01e-11	6.68e-09	66	999	545	19650	0.0661	0.0277	0.1211	0.0508	MB18p12_m_129S1_VLAD_2-15-24.csv	Actb,Adarb1,Adcy1,Apc,Arhgap35,B4gat1,Brsk1,Btbd3,Camk2a,Cc2d1a,Cck,Clstn3,Ctnnd2,Dab2ip,Diaph1,Dlg4,Dvl1,Elavl4,Epb41l3,Epha4,Fgfr3,Gas7,Ist1,Kalrn,Kif5a,Kif5b,Kif5c,Lgi1,Llgl1,Lmo4,Map1b,Map2,Map4k4,Mef2c,Metrn,Ncam1,Ndn,Nrp1,Pak3,Pak6,Pip5k1c,Plppr4,Plxnb1,Prdm8,Ptn,Ptpn11,Ptprz1,Rab3a,Rbfox2,Rtn4r,S100b,Shank1,Shank3,Smo,Srf,Stxbp1,Syngap1,Tenm2,Trak1,Trak2,Tubb3,Ubb,Uchl1,Ulk1,Ulk2,Zfp365
biological_process	GO:0048812	neuron projection morphogenesis	8.33e-13	9.62e-01	8.66e-13	1.00e+00	1.00e+00	0	3	545	19650	0	0.0277	0	0.0002	MB18p12_m_AJ_VLAD_2-15-24.csv
biological_process	GO:0048812	neuron projection morphogenesis	8.33e-13	9.62e-01	8.66e-13	2.35e-04	7.70e-03	15	187	545	19650	0.0802	0.0277	0.0275	0.0095	MB18p12_m_C57_VLAD_2-15-24.csv	Camk2a,Dab2ip,Dvl1,Farp1,Kif5a,Metrn,Pak6,Plxnb1,Rnd2,S100b,Shank1,Shank3,Srf,Trak1,Trak2
biological_process	GO:0048812	neuron projection morphogenesis	8.33e-13	9.62e-01	8.66e-13	1.00e+00	1.00e+00	0	5	545	19650	0	0.0277	0	0.0003	MB18p12_m_CAST_VLAD_2-15-24.csv
biological_process	GO:0048812	neuron projection morphogenesis	8.33e-13	9.62e-01	8.66e-13	7.44e-06	3.62e-04	27	377	545	19650	0.0716	0.0277	0.0495	0.0192	MB18p12_m_NOD_VLAD_2-15-24.csv	Adcy1,Alcam,Btbd3,Camk2a,Clstn3,Elavl4,Epb41l3,Gap43,Kif5b,Klk8,L1cam,Map1b,Map4k4,Mef2c,Metrn,Pak1,Ptpn11,Rab3a,Rtn4r,S100b,Shank1,Shank3,Smo,Stxbp1,Tiam1,Trak2,Tubb3
biological_process	GO:0048812	neuron projection morphogenesis	8.33e-13	9.62e-01	8.66e-13	4.04e-08	4.75e-06	36	469	545	19650	0.0768	0.0277	0.0661	0.0239	MB18p12_m_NZO_VLAD_2-15-24.csv	Adarb1,Adcy1,Apc,B4gat1,Btbd3,Camk2a,Ctnna2,Ctnnd2,Dab2ip,Farp1,Kif5a,Lgi1,Llgl1,Map1b,Map2,Map4k4,Mef2c,Metrn,Nyap1,Pak6,Plxnb1,Ptprz1,Rab3a,Rbfox2,Rtn4r,S100b,Sgk1,Shank1,Shank3,Smo,Srf,Syngap1,Trak1,Trak2,Ulk2,Zfp365
biological_process	GO:0048812	neuron projection morphogenesis	8.33e-13	9.62e-01	8.66e-13	2.64e-07	3.79e-05	26	297	545	19650	0.0875	0.0277	0.0477	0.0151	MB18p12_m_PWK_VLAD_2-15-24.csv	Adcy1,Adora2a,Apc,Btbd3,Camk2a,Cnp,Dab2ip,Drd2,Elavl4,Epb41l3,Farp1,Fgfr3,Foxp1,Kif5a,Llgl1,Map2,Plxnb1,Prex2,Ptprz1,Shank1,Shank3,Srf,Trak1,Trak2,Tubb3,Ulk2
biological_process	GO:0048812	neuron projection morphogenesis	8.33e-13	9.62e-01	8.66e-13	9.62e-01	1.00e+00	1	116	545	19650	0.0086	0.0277	0.0018	0.0059	MB18p12_m_WSB_VLAD_2-15-24.csv	Klk8
biological_process	GO:0120039	plasma membrane bounded cell projection morphogenesis	1.26e-12	9.63e-01	1.31e-12	1.00e+00	1.00e+00	0	3	551	19650	0	0.028	0	0.0002	MB18p12_f_129S1_VLAD_2-14-24.csv
biological_process	GO:0120039	plasma membrane bounded cell projection morphogenesis	1.26e-12	9.63e-01	1.31e-12	1.50e-01	3.70e-01	7	156	551	19650	0.0449	0.028	0.0127	0.0079	MB18p12_f_AJ_VLAD_2-14-24.csv	Cck,Kif5a,Pak6,Rtn4r,S100b,Sgk1,Trak2
biological_process	GO:0120039	plasma membrane bounded cell projection morphogenesis	1.26e-12	9.63e-01	1.31e-12	3.06e-10	9.08e-08	32	313	551	19650	0.1022	0.028	0.0581	0.0159	MB18p12_f_C57_VLAD_2-14-24.csv	Adarb1,Adcy1,Apc,Brsk1,Btbd3,Camk2a,Cck,Ctnnd2,Dab2ip,Dlg4,Dvl1,Kif5a,Kif5c,Map2,Map4k4,Nr4a2,Nyap1,Pak6,Plxnb1,Prex2,Rnd2,S100b,Sgk1,Shank1,Shank3,Smo,Srf,Syngap1,Trak1,Trak2,Ulk2,Zfp365
biological_process	GO:0120039	plasma membrane bounded cell projection morphogenesis	1.26e-12	9.63e-01	1.31e-12	1.26e-12	3.82e-10	51	594	551	19650	0.0859	0.028	0.0926	0.0302	MB18p12_f_CAST_VLAD_2-14-24.csv	Adarb1,Adcy1,Apc,Atl1,Brsk1,Camk2a,Cck,Clstn3,Cntnap1,Ctnnd2,Dab1,Dab2ip,Dvl1,Dynlt1f,Enah,Ephb6,Farp1,Fgfr3,Gja1,Kif5a,Kif5b,Kif5c,Lhx2,Llgl1,Map1a,Map2,Map4k4,Metrn,Ndn,Pak3,Pak6,Phactr1,Plxna1,Plxnb1,Prex2,Ptpn11,Rab3a,Rtn4r,S100b,Shank1,Shank3,Srf,Trak1,Trak2,Tuba1a,Tubb3,Uchl1,Ulk2,Vegfa,Wasf1,Zfp365
biological_process	GO:0120039	plasma membrane bounded cell projection morphogenesis	1.26e-12	9.63e-01	1.31e-12	2.36e-01	3.24e-01	2	33	551	19650	0.0606	0.028	0.0036	0.0017	MB18p12_f_NOD_VLAD_2-14-24.csv	Adora2a,Sgk1
biological_process	GO:0120039	plasma membrane bounded cell projection morphogenesis	1.26e-12	9.63e-01	1.31e-12	1.15e-05	1.48e-03	13	109	551	19650	0.1193	0.028	0.0236	0.0055	MB18p12_f_NZO_VLAD_2-14-24.csv	Actb,Atxn2,Epb41l3,Epha4,Fgfr3,Map1b,Mef2c,Ppp3ca,Prdm8,Rac3,Srf,Tenm2,Zfp365
biological_process	GO:0120039	plasma membrane bounded cell projection morphogenesis	1.26e-12	9.63e-01	1.31e-12	7.06e-04	2.12e-02	22	366	551	19650	0.0601	0.028	0.0399	0.0186	MB18p12_f_PWK_VLAD_2-14-24.csv	Adarb1,Adcy1,Apc,Brsk1,Camk2a,Dab2ip,Dvl1,Impact,Kif5a,Llgl1,Map2,Map4k4,Metrn,Pak6,Plxnb1,Rnd2,Rpl24,S100b,Shank1,Shank3,Trak2,Zfp365
biological_process	GO:0120039	plasma membrane bounded cell projection morphogenesis	1.26e-12	9.63e-01	1.31e-12	2.78e-01	4.21e-01	2	37	551	19650	0.0541	0.028	0.0036	0.0019	MB18p12_f_WSB_VLAD_2-14-24.csv	Cck,Sgk1
biological_process	GO:0120039	plasma membrane bounded cell projection morphogenesis	1.26e-12	9.63e-01	1.31e-12	8.07e-11	1.04e-08	66	999	551	19650	0.0661	0.028	0.1198	0.0508	MB18p12_m_129S1_VLAD_2-15-24.csv	Actb,Adarb1,Adcy1,Apc,Arhgap35,B4gat1,Brsk1,Btbd3,Camk2a,Cc2d1a,Cck,Clstn3,Ctnnd2,Dab2ip,Diaph1,Dlg4,Dvl1,Elavl4,Epb41l3,Epha4,Fgfr3,Gas7,Ist1,Kalrn,Kif5a,Kif5b,Kif5c,Lgi1,Llgl1,Lmo4,Map1b,Map2,Map4k4,Mef2c,Metrn,Ncam1,Ndn,Nrp1,Pak3,Pak6,Pip5k1c,Plppr4,Plxnb1,Prdm8,Ptn,Ptpn11,Ptprz1,Rab3a,Rbfox2,Rtn4r,S100b,Shank1,Shank3,Smo,Srf,Stxbp1,Syngap1,Tenm2,Trak1,Trak2,Tubb3,Ubb,Uchl1,Ulk1,Ulk2,Zfp365
biological_process	GO:0120039	plasma membrane bounded cell projection morphogenesis	1.26e-12	9.63e-01	1.31e-12	1.00e+00	1.00e+00	0	3	551	19650	0	0.028	0	0.0002	MB18p12_m_AJ_VLAD_2-15-24.csv
biological_process	GO:0120039	plasma membrane bounded cell projection morphogenesis	1.26e-12	9.63e-01	1.31e-12	2.65e-04	8.30e-03	15	187	551	19650	0.0802	0.028	0.0272	0.0095	MB18p12_m_C57_VLAD_2-15-24.csv	Camk2a,Dab2ip,Dvl1,Farp1,Kif5a,Metrn,Pak6,Plxnb1,Rnd2,S100b,Shank1,Shank3,Srf,Trak1,Trak2
biological_process	GO:0120039	plasma membrane bounded cell projection morphogenesis	1.26e-12	9.63e-01	1.31e-12	1.00e+00	1.00e+00	0	5	551	19650	0	0.028	0	0.0003	MB18p12_m_CAST_VLAD_2-15-24.csv
biological_process	GO:0120039	plasma membrane bounded cell projection morphogenesis	1.26e-12	9.63e-01	1.31e-12	9.07e-06	4.28e-04	27	377	551	19650	0.0716	0.028	0.049	0.0192	MB18p12_m_NOD_VLAD_2-15-24.csv	Adcy1,Alcam,Btbd3,Camk2a,Clstn3,Elavl4,Epb41l3,Gap43,Kif5b,Klk8,L1cam,Map1b,Map4k4,Mef2c,Metrn,Pak1,Ptpn11,Rab3a,Rtn4r,S100b,Shank1,Shank3,Smo,Stxbp1,Tiam1,Trak2,Tubb3
biological_process	GO:0120039	plasma membrane bounded cell projection morphogenesis	1.26e-12	9.63e-01	1.31e-12	5.32e-08	6.11e-06	36	469	551	19650	0.0768	0.028	0.0653	0.0239	MB18p12_m_NZO_VLAD_2-15-24.csv	Adarb1,Adcy1,Apc,B4gat1,Btbd3,Camk2a,Ctnna2,Ctnnd2,Dab2ip,Farp1,Kif5a,Lgi1,Llgl1,Map1b,Map2,Map4k4,Mef2c,Metrn,Nyap1,Pak6,Plxnb1,Ptprz1,Rab3a,Rbfox2,Rtn4r,S100b,Sgk1,Shank1,Shank3,Smo,Srf,Syngap1,Trak1,Trak2,Ulk2,Zfp365
biological_process	GO:0120039	plasma membrane bounded cell projection morphogenesis	1.26e-12	9.63e-01	1.31e-12	3.25e-07	4.31e-05	26	297	551	19650	0.0875	0.028	0.0472	0.0151	MB18p12_m_PWK_VLAD_2-15-24.csv	Adcy1,Adora2a,Apc,Btbd3,Camk2a,Cnp,Dab2ip,Drd2,Elavl4,Epb41l3,Farp1,Fgfr3,Foxp1,Kif5a,Llgl1,Map2,Plxnb1,Prex2,Ptprz1,Shank1,Shank3,Srf,Trak1,Trak2,Tubb3,Ulk2
biological_process	GO:0120039	plasma membrane bounded cell projection morphogenesis	1.26e-12	9.63e-01	1.31e-12	9.63e-01	1.00e+00	1	116	551	19650	0.0086	0.028	0.0018	0.0059	MB18p12_m_WSB_VLAD_2-15-24.csv	Klk8
biological_process	GO:0006091	generation of precursor metabolites and energy	1.99e-12	8.03e-01	2.48e-12	1.00e+00	1.00e+00	0	3	364	19650	0	0.0185	0	0.0002	MB18p12_f_129S1_VLAD_2-14-24.csv
biological_process	GO:0006091	generation of precursor metabolites and energy	1.99e-12	8.03e-01	2.48e-12	3.28e-01	5.02e-01	4	156	364	19650	0.0256	0.0185	0.011	0.0079	MB18p12_f_AJ_VLAD_2-14-24.csv	Ppp1r3c,S100b,Vgf,mt-Nd4l
biological_process	GO:0006091	generation of precursor metabolites and energy	1.99e-12	8.03e-01	2.48e-12	6.91e-01	7.85e-01	5	313	364	19650	0.016	0.0185	0.0137	0.0159	MB18p12_f_C57_VLAD_2-14-24.csv	Cox8b,Kl,Ppp1r3c,Pum2,S100b
biological_process	GO:0006091	generation of precursor metabolites and energy	1.99e-12	8.03e-01	2.48e-12	8.75e-02	2.83e-01	16	594	364	19650	0.0269	0.0185	0.044	0.0302	MB18p12_f_CAST_VLAD_2-14-24.csv	Aldh1l1,Coq7,Eno1,Idh2,Ldha,Mt3,Ogdhl,Pfkl,Ppp1r3c,Pum2,Pygb,S100b,Slc1a3,Slc25a18,Stk40,Vgf
biological_process	GO:0006091	generation of precursor metabolites and energy	1.99e-12	8.03e-01	2.48e-12	1.00e+00	1.00e+00	0	33	364	19650	0	0.0185	0	0.0017	MB18p12_f_NOD_VLAD_2-14-24.csv
biological_process	GO:0006091	generation of precursor metabolites and energy	1.99e-12	8.03e-01	2.48e-12	3.29e-01	4.37e-01	3	109	364	19650	0.0275	0.0185	0.0082	0.0055	MB18p12_f_NZO_VLAD_2-14-24.csv	Cox8b,Ppp1r3c,Slc1a3
biological_process	GO:0006091	generation of precursor metabolites and energy	1.99e-12	8.03e-01	2.48e-12	1.99e-12	3.21e-10	31	366	364	19650	0.0847	0.0185	0.0852	0.0186	MB18p12_f_PWK_VLAD_2-14-24.csv	Cox4i1,Cox5b,Cox7a2,Cox7a2l,Cox7b,Cox7c,Mt3,Mtln,Ndufa1,Ndufa2,Ndufa3,Ndufa5,Ndufa6,Ndufa7,Ndufb1,Ndufb2,Ndufb4,Ndufb6,Ndufb8,Ndufb9,Ndufs6,Ppp1r3c,S100b,Slc25a18,Uqcr10,Uqcr11,Uqcrh,Uqcrq,Vgf,mt-Co3,mt-Nd3
biological_process	GO:0006091	generation of precursor metabolites and energy	1.99e-12	8.03e-01	2.48e-12	5.00e-01	5.94e-01	1	37	364	19650	0.027	0.0185	0.0027	0.0019	MB18p12_f_WSB_VLAD_2-14-24.csv	mt-Atp8
biological_process	GO:0006091	generation of precursor metabolites and energy	1.99e-12	8.03e-01	2.48e-12	2.45e-07	1.20e-05	43	999	364	19650	0.043	0.0185	0.1181	0.0508	MB18p12_m_129S1_VLAD_2-15-24.csv	Acadm,Akt1,Akt2,Chchd10,Eno1,Eno2,Foxk2,Gaa,Gapdh,Idh2,Idh3a,Mdh1,Mdh2,Ndufa10,Ndufs3,Ndufs7,Pfkl,Pfkp,Pgam1,Pgam2,Pink1,Pkm,Ppp1r3c,Pum2,Pygb,S100b,Sirt3,Slc1a3,Snca,Vgf,Wdr45b,mt-Atp6,mt-Atp8,mt-Co1,mt-Co3,mt-Cytb,mt-Nd1,mt-Nd2,mt-Nd3,mt-Nd4,mt-Nd4l,mt-Nd5,mt-Nd6
biological_process	GO:0006091	generation of precursor metabolites and energy	1.99e-12	8.03e-01	2.48e-12	1.00e+00	1.00e+00	0	3	364	19650	0	0.0185	0	0.0002	MB18p12_m_AJ_VLAD_2-15-24.csv
biological_process	GO:0006091	generation of precursor metabolites and energy	1.99e-12	8.03e-01	2.48e-12	4.57e-01	6.19e-01	4	187	364	19650	0.0214	0.0185	0.011	0.0095	MB18p12_m_C57_VLAD_2-15-24.csv	Akt2,Ppp1r3c,S100b,mt-Nd3
biological_process	GO:0006091	generation of precursor metabolites and energy	1.99e-12	8.03e-01	2.48e-12	1.00e+00	1.00e+00	0	5	364	19650	0	0.0185	0	0.0003	MB18p12_m_CAST_VLAD_2-15-24.csv
biological_process	GO:0006091	generation of precursor metabolites and energy	1.99e-12	8.03e-01	2.48e-12	1.02e-08	1.44e-06	26	377	364	19650	0.069	0.0185	0.0714	0.0192	MB18p12_m_NOD_VLAD_2-15-24.csv	Cox7c,Eno2,Mt3,Mtln,Ndufa7,Ndufb4,Ndufb8,Pfkp,Ppp1r3c,S100b,Uqcr11,Uqcrh,Vgf,mt-Atp6,mt-Atp8,mt-Co1,mt-Co2,mt-Co3,mt-Cytb,mt-Nd1,mt-Nd2,mt-Nd3,mt-Nd4,mt-Nd4l,mt-Nd5,mt-Nd6
biological_process	GO:0006091	generation of precursor metabolites and energy	1.99e-12	8.03e-01	2.48e-12	5.05e-01	6.51e-01	9	469	364	19650	0.0192	0.0185	0.0247	0.0239	MB18p12_m_NZO_VLAD_2-15-24.csv	Acadm,Akt2,Eno1,Pfkp,Ppp1r3c,S100b,Slc1a3,Ugp2,mt-Nd4l
biological_process	GO:0006091	generation of precursor metabolites and energy	1.99e-12	8.03e-01	2.48e-12	8.03e-01	8.50e-01	4	297	364	19650	0.0135	0.0185	0.011	0.0151	MB18p12_m_PWK_VLAD_2-15-24.csv	Ppp1r3c,Slc25a18,Stk40,Vgf
biological_process	GO:0006091	generation of precursor metabolites and energy	1.99e-12	8.03e-01	2.48e-12	1.66e-06	5.17e-05	12	116	364	19650	0.1034	0.0185	0.033	0.0059	MB18p12_m_WSB_VLAD_2-15-24.csv	Ndufa11,Ndufa2,Ndufb1,Ndufb2,Ndufb3,Ndufb4,Ndufb6,Ndufb7,Ndufs5,Ndufv2,Sdhaf4,Uqcrh
biological_process	GO:0048858	cell projection morphogenesis	2.18e-12	9.65e-01	2.26e-12	1.00e+00	1.00e+00	0	3	559	19650	0	0.0284	0	0.0002	MB18p12_f_129S1_VLAD_2-14-24.csv
biological_process	GO:0048858	cell projection morphogenesis	2.18e-12	9.65e-01	2.26e-12	1.57e-01	3.78e-01	7	156	559	19650	0.0449	0.0284	0.0125	0.0079	MB18p12_f_AJ_VLAD_2-14-24.csv	Cck,Kif5a,Pak6,Rtn4r,S100b,Sgk1,Trak2
biological_process	GO:0048858	cell projection morphogenesis	2.18e-12	9.65e-01	2.26e-12	4.39e-10	1.13e-07	32	313	559	19650	0.1022	0.0284	0.0572	0.0159	MB18p12_f_C57_VLAD_2-14-24.csv	Adarb1,Adcy1,Apc,Brsk1,Btbd3,Camk2a,Cck,Ctnnd2,Dab2ip,Dlg4,Dvl1,Kif5a,Kif5c,Map2,Map4k4,Nr4a2,Nyap1,Pak6,Plxnb1,Prex2,Rnd2,S100b,Sgk1,Shank1,Shank3,Smo,Srf,Syngap1,Trak1,Trak2,Ulk2,Zfp365
biological_process	GO:0048858	cell projection morphogenesis	2.18e-12	9.65e-01	2.26e-12	2.18e-12	6.25e-10	51	594	559	19650	0.0859	0.0284	0.0912	0.0302	MB18p12_f_CAST_VLAD_2-14-24.csv	Adarb1,Adcy1,Apc,Atl1,Brsk1,Camk2a,Cck,Clstn3,Cntnap1,Ctnnd2,Dab1,Dab2ip,Dvl1,Dynlt1f,Enah,Ephb6,Farp1,Fgfr3,Gja1,Kif5a,Kif5b,Kif5c,Lhx2,Llgl1,Map1a,Map2,Map4k4,Metrn,Ndn,Pak3,Pak6,Phactr1,Plxna1,Plxnb1,Prex2,Ptpn11,Rab3a,Rtn4r,S100b,Shank1,Shank3,Srf,Trak1,Trak2,Tuba1a,Tubb3,Uchl1,Ulk2,Vegfa,Wasf1,Zfp365
biological_process	GO:0048858	cell projection morphogenesis	2.18e-12	9.65e-01	2.26e-12	2.41e-01	3.29e-01	2	33	559	19650	0.0606	0.0284	0.0036	0.0017	MB18p12_f_NOD_VLAD_2-14-24.csv	Adora2a,Sgk1
biological_process	GO:0048858	cell projection morphogenesis	2.18e-12	9.65e-01	2.26e-12	1.34e-05	1.65e-03	13	109	559	19650	0.1193	0.0284	0.0233	0.0055	MB18p12_f_NZO_VLAD_2-14-24.csv	Actb,Atxn2,Epb41l3,Epha4,Fgfr3,Map1b,Mef2c,Ppp3ca,Prdm8,Rac3,Srf,Tenm2,Zfp365
biological_process	GO:0048858	cell projection morphogenesis	2.18e-12	9.65e-01	2.26e-12	8.52e-04	2.43e-02	22	366	559	19650	0.0601	0.0284	0.0394	0.0186	MB18p12_f_PWK_VLAD_2-14-24.csv	Adarb1,Adcy1,Apc,Brsk1,Camk2a,Dab2ip,Dvl1,Impact,Kif5a,Llgl1,Map2,Map4k4,Metrn,Pak6,Plxnb1,Rnd2,Rpl24,S100b,Shank1,Shank3,Trak2,Zfp365
biological_process	GO:0048858	cell projection morphogenesis	2.18e-12	9.65e-01	2.26e-12	2.84e-01	4.25e-01	2	37	559	19650	0.0541	0.0284	0.0036	0.0019	MB18p12_f_WSB_VLAD_2-14-24.csv	Cck,Sgk1
biological_process	GO:0048858	cell projection morphogenesis	2.18e-12	9.65e-01	2.26e-12	1.50e-10	1.73e-08	66	999	559	19650	0.0661	0.0284	0.1181	0.0508	MB18p12_m_129S1_VLAD_2-15-24.csv	Actb,Adarb1,Adcy1,Apc,Arhgap35,B4gat1,Brsk1,Btbd3,Camk2a,Cc2d1a,Cck,Clstn3,Ctnnd2,Dab2ip,Diaph1,Dlg4,Dvl1,Elavl4,Epb41l3,Epha4,Fgfr3,Gas7,Ist1,Kalrn,Kif5a,Kif5b,Kif5c,Lgi1,Llgl1,Lmo4,Map1b,Map2,Map4k4,Mef2c,Metrn,Ncam1,Ndn,Nrp1,Pak3,Pak6,Pip5k1c,Plppr4,Plxnb1,Prdm8,Ptn,Ptpn11,Ptprz1,Rab3a,Rbfox2,Rtn4r,S100b,Shank1,Shank3,Smo,Srf,Stxbp1,Syngap1,Tenm2,Trak1,Trak2,Tubb3,Ubb,Uchl1,Ulk1,Ulk2,Zfp365
biological_process	GO:0048858	cell projection morphogenesis	2.18e-12	9.65e-01	2.26e-12	1.00e+00	1.00e+00	0	3	559	19650	0	0.0284	0	0.0002	MB18p12_m_AJ_VLAD_2-15-24.csv
biological_process	GO:0048858	cell projection morphogenesis	2.18e-12	9.65e-01	2.26e-12	3.08e-04	9.19e-03	15	187	559	19650	0.0802	0.0284	0.0268	0.0095	MB18p12_m_C57_VLAD_2-15-24.csv	Camk2a,Dab2ip,Dvl1,Farp1,Kif5a,Metrn,Pak6,Plxnb1,Rnd2,S100b,Shank1,Shank3,Srf,Trak1,Trak2
biological_process	GO:0048858	cell projection morphogenesis	2.18e-12	9.65e-01	2.26e-12	1.00e+00	1.00e+00	0	5	559	19650	0	0.0284	0	0.0003	MB18p12_m_CAST_VLAD_2-15-24.csv
biological_process	GO:0048858	cell projection morphogenesis	2.18e-12	9.65e-01	2.26e-12	1.17e-05	5.23e-04	27	377	559	19650	0.0716	0.0284	0.0483	0.0192	MB18p12_m_NOD_VLAD_2-15-24.csv	Adcy1,Alcam,Btbd3,Camk2a,Clstn3,Elavl4,Epb41l3,Gap43,Kif5b,Klk8,L1cam,Map1b,Map4k4,Mef2c,Metrn,Pak1,Ptpn11,Rab3a,Rtn4r,S100b,Shank1,Shank3,Smo,Stxbp1,Tiam1,Trak2,Tubb3
biological_process	GO:0048858	cell projection morphogenesis	2.18e-12	9.65e-01	2.26e-12	7.63e-08	8.38e-06	36	469	559	19650	0.0768	0.0284	0.0644	0.0239	MB18p12_m_NZO_VLAD_2-15-24.csv	Adarb1,Adcy1,Apc,B4gat1,Btbd3,Camk2a,Ctnna2,Ctnnd2,Dab2ip,Farp1,Kif5a,Lgi1,Llgl1,Map1b,Map2,Map4k4,Mef2c,Metrn,Nyap1,Pak6,Plxnb1,Ptprz1,Rab3a,Rbfox2,Rtn4r,S100b,Sgk1,Shank1,Shank3,Smo,Srf,Syngap1,Trak1,Trak2,Ulk2,Zfp365
biological_process	GO:0048858	cell projection morphogenesis	2.18e-12	9.65e-01	2.26e-12	4.28e-07	5.33e-05	26	297	559	19650	0.0875	0.0284	0.0465	0.0151	MB18p12_m_PWK_VLAD_2-15-24.csv	Adcy1,Adora2a,Apc,Btbd3,Camk2a,Cnp,Dab2ip,Drd2,Elavl4,Epb41l3,Farp1,Fgfr3,Foxp1,Kif5a,Llgl1,Map2,Plxnb1,Prex2,Ptprz1,Shank1,Shank3,Srf,Trak1,Trak2,Tubb3,Ulk2
biological_process	GO:0048858	cell projection morphogenesis	2.18e-12	9.65e-01	2.26e-12	9.65e-01	1.00e+00	1	116	559	19650	0.0086	0.0284	0.0018	0.0059	MB18p12_m_WSB_VLAD_2-15-24.csv	Klk8
biological_process	GO:0048731	system development	2.38e-12	9.98e-01	2.38e-12	4.63e-01	6.23e-01	1	3	3678	19650	0.3333	0.1872	0.0003	0.0002	MB18p12_f_129S1_VLAD_2-14-24.csv	Mgp
biological_process	GO:0048731	system development	2.38e-12	9.98e-01	2.38e-12	7.17e-04	3.80e-02	46	156	3678	19650	0.2949	0.1872	0.0125	0.0079	MB18p12_f_AJ_VLAD_2-14-24.csv	Aldh1a1,Bcas1,Bex1,Bicdl1,C1ql3,Ccdc85c,Cck,Cdk16,Cldn11,Dzip1,Egr1,Emp2,Fabp7,Fgf1,Frs2,Gsn,Hes5,Hipk2,Hsp90aa1,Junb,Kif3a,Kif5a,Ly6e,Mag,Neurod6,Nrsn2,Nrxn3,Pak6,Pcsk2,Pigt,Pqbp1,Rassf2,Rtn4r,S100b,Sgk1,Spint2,Stmn4,Tesc,Tmem59l,Trak2,Vash1,Vgf,Wasf3,Xbp1,Zeb1,Zfp523
biological_process	GO:0048731	system development	2.38e-12	9.98e-01	2.38e-12	5.20e-10	1.20e-07	104	313	3678	19650	0.3323	0.1872	0.0283	0.0159	MB18p12_f_C57_VLAD_2-14-24.csv	Adarb1,Adcy1,Aldh1a1,Aldh5a1,Apc,Apod,Arnt2,Arrb1,Bcl2l2,Bcr,Bicdl1,Brd2,Brsk1,Bsg,Bsn,Btbd3,Camk2a,Ccdc85c,Cck,Cdk16,Cic,Cldn11,Clmn,Coa5,Ctnnd2,Ctsd,Daam2,Dab2ip,Dlg2,Dlg4,Dvl1,Dzank1,Dzip1,Ecrg4,Epas1,Fa2h,Fabp7,Fgf1,Fgf13,Gas6,Gpm6b,Grk2,Gsn,Hipk2,Hopx,Id1,Igf2,Itpr1,Kif5a,Kif5c,Lgi4,Mag,Map2,Map4k4,Mecp2,Meis2,Mib1,Msi2,Msx1,Mturn,Myo6,Ndrg2,Nf2,Nr2c2,Nr4a2,Nrsn2,Nyap1,Pak6,Plxnb1,Ppp1r9b,Pr…
biological_process	GO:0048731	system development	2.38e-12	9.98e-01	2.38e-12	5.15e-10	8.00e-08	172	594	3678	19650	0.2896	0.1872	0.0468	0.0302	MB18p12_f_CAST_VLAD_2-14-24.csv	Ache,Acsl3,Acsl6,Adarb1,Adcy1,Ahi1,Aldh1a1,Aldh5a1,Apc,Apln,Arnt2,Arrb1,Atf5,Atl1,Axl,Bcas1,Bcl2l2,Bcr,Bicdl1,Brsk1,Bsn,Cables1,Camk2a,Ccdc85c,Cck,Ccn3,Cdh13,Cdk16,Cic,Clmn,Clstn3,Cntnap1,Coa5,Coq7,Crtac1,Ctnnd2,Cx3cl1,Daam2,Dab1,Dab2ip,Dlg2,Dvl1,Dynlt1f,Dzip1,Egln1,Emx2,Enah,Ephb6,Epop,Farp1,Fgf1,Fgfr3,Frs2,Gfap,Git1,Gja1,Glul,Gna13,Gpm6b,Grk2,Hapln4,Hdac4,Hdac5,Hipk1,Hipk2,Hsp90aa1,Id4,Itpr1,Ki…
biological_process	GO:0048731	system development	2.38e-12	9.98e-01	2.38e-12	2.67e-01	3.51e-01	8	33	3678	19650	0.2424	0.1872	0.0022	0.0017	MB18p12_f_NOD_VLAD_2-14-24.csv	Adora2a,Ecrg4,Igf2,Meis2,Pdlim2,Sez6,Sgk1,Zic1
biological_process	GO:0048731	system development	2.38e-12	9.98e-01	2.38e-12	1.02e-06	2.60e-04	42	109	3678	19650	0.3853	0.1872	0.0114	0.0055	MB18p12_f_NZO_VLAD_2-14-24.csv	Actb,Arf6,Atxn2,Baiap2,C1ql3,Ccdc85c,Cebpb,Ecrg4,Egr1,Epb41l3,Epha4,Fgfr3,Gh,Hsp90aa1,Igf2,Ina,Kif3a,Map1b,Mef2c,Mrtfb,Msx1,Nab2,Ndrg2,Neurod2,Neurod6,Nrsn1,Nrxn3,Ppp3ca,Prdm8,Prkcg,Rac3,Rbfox1,Rbfox3,Scn8a,Slc1a3,Sox10,Sparc,Spock1,Srf,Tenm2,Trappc4,Zfp365
biological_process	GO:0048731	system development	2.38e-12	9.98e-01	2.38e-12	1.70e-02	2.05e-01	85	366	3678	19650	0.2322	0.1872	0.0231	0.0186	MB18p12_f_PWK_VLAD_2-14-24.csv	Adarb1,Adcy1,Aldh1a1,Apc,Arrb1,Bcas1,Bcl2l2,Bicdl1,Brd2,Brsk1,Camk2a,Ccdc85c,Ccn3,Cdk16,Cib1,Cox7b,Cplx2,Cx3cl1,Dab2ip,Dbi,Dvl1,Dzip1,Egr1,Epas1,Fabp7,Gatm,Gfap,Git1,Glul,Gpx4,Hdac5,Hipk2,Hopx,Impact,Itpr1,Junb,Kcnj10,Kif5a,Kit,Llgl1,Map2,Map4k4,Mbp,Metrn,Myo6,Ndrg2,Ndufs6,Nf2,Nr4a1,Nrsn2,Pak6,Palm,Pbxip1,Pfdn5,Plxnb1,Ppp1r9b,Psd,Rapgef1,Rnd2,Rpl13a,Rpl24,Rpl38,Rps7,S100b,Samd14,Sdc4,Sez6,Shank1,…
biological_process	GO:0048731	system development	2.38e-12	9.98e-01	2.38e-12	1.40e-01	2.96e-01	10	37	3678	19650	0.2703	0.1872	0.0027	0.0019	MB18p12_f_WSB_VLAD_2-14-24.csv	Aldh1a1,Bcas1,Cck,Crtac1,Hsp90aa1,Manf,Nme1,Prkcsh,Sgk1,Tmem59l
biological_process	GO:0048731	system development	2.38e-12	9.98e-01	2.38e-12	1.08e-07	5.85e-06	252	999	3678	19650	0.2523	0.1872	0.0685	0.0508	MB18p12_m_129S1_VLAD_2-15-24.csv	Acadm,Ache,Acsl3,Acsl6,Actb,Adarb1,Adcy1,Add2,Adgrb2,Adrm1,Ahi1,Akt1,Akt2,Akt3,Aldh1a1,Aldh5a1,Apc,Arhgap35,Arnt2,Arrb1,Arrb2,Atp6ap1,Atp6ap2,Atxn10,Axl,B4galt2,B4gat1,Baiap2,Basp1,Bcas1,Bcl2l2,Bcr,Bex1,Bicdl1,Brd2,Brinp1,Brsk1,Btbd1,Btbd3,C1ql2,C1ql3,Calb1,Camk2a,Cc2d1a,Ccdc85c,Cck,Ccn3,Cd47,Cdk16,Cebpb,Cfl1,Cic,Clic4,Clmn,Clstn3,Coa5,Cpe,Crtac1,Ctnnd2,Cx3cl1,Daam2,Dab2ip,Diaph1,Dlg2,Dlg4,Dnajc3…
biological_process	GO:0048731	system development	2.38e-12	9.98e-01	2.38e-12	1.00e+00	1.00e+00	0	3	3678	19650	0	0.1872	0	0.0002	MB18p12_m_AJ_VLAD_2-15-24.csv
biological_process	GO:0048731	system development	2.38e-12	9.98e-01	2.38e-12	7.79e-06	6.08e-04	60	187	3678	19650	0.3209	0.1872	0.0163	0.0095	MB18p12_m_C57_VLAD_2-15-24.csv	Akt2,Aldh1a1,Arrb1,Bcl2l2,Bcr,Bicdl1,Camk2a,Ccdc85c,Cdk16,Cldn11,Clmn,Daam2,Dab2ip,Dvl1,Dzip1,Ecrg4,Ehmt2,Epas1,Epop,Fabp7,Farp1,Fgf1,Gfap,Gh,Git1,Hdac5,Itpr1,Kif5a,Lgi4,Mag,Metrn,Mturn,Ndrg2,Neurod6,Nf2,Pak6,Palm,Plxnb1,Ppp1r9b,Psd,Rapgef1,Rnd2,S100b,Samd14,Samd4b,Shank1,Shank2,Shank3,Snph,Spint2,Sptbn2,Srf,Tns3,Trak1,Trak2,Vash1,Wasf3,Zeb1,Zfp523,Zfpm1
biological_process	GO:0048731	system development	2.38e-12	9.98e-01	2.38e-12	6.45e-01	6.99e-01	1	5	3678	19650	0.2	0.1872	0.0003	0.0003	MB18p12_m_CAST_VLAD_2-15-24.csv	Spint2
biological_process	GO:0048731	system development	2.38e-12	9.98e-01	2.38e-12	3.46e-08	3.85e-06	114	377	3678	19650	0.3024	0.1872	0.031	0.0192	MB18p12_m_NOD_VLAD_2-15-24.csv	Adcy1,Alcam,Aldh1a1,Atf5,Bcas1,Brinp2,Btbd3,Cacnb4,Camk2a,Ccn3,Cd47,Cdh13,Cited2,Clic4,Clmn,Clstn3,Cx3cl1,Daam2,Dbi,Dner,Dzip1,Egr1,Elavl4,Emp2,Epas1,Epb41l3,Fabp7,Faim2,Fgf1,Fgf13,Frs2,Gabra1,Gabra3,Gabra5,Gap43,Gfap,Gfra2,Git1,Gjc3,Gpr158,Gpx4,Hap1,Hipk2,Hopx,Hsp90aa1,Igsf21,Junb,Kif3a,Kif5b,Klk8,L1cam,Lingo1,Lpar1,Ly6e,Map1b,Map4,Map4k4,Mboat7,Mbp,Mef2c,Meis2,Metrn,Micall1,Mturn,Myo6,Nab2,Ndrg…
biological_process	GO:0048731	system development	2.38e-12	9.98e-01	2.38e-12	2.38e-12	1.44e-09	150	469	3678	19650	0.3198	0.1872	0.0408	0.0239	MB18p12_m_NZO_VLAD_2-15-24.csv	Acadm,Acsl6,Adarb1,Adcy1,Agt,Akt2,Akt3,Aldh1a1,Aldh5a1,Apc,Apod,Arnt2,Arrb1,Axl,B4galt2,B4gat1,Bcas1,Bcl2l2,Bcr,Bex1,Bicdl1,Btbd1,Btbd3,C1ql2,C1ql3,Cables1,Calb1,Camk2a,Ccdc85c,Cdk16,Cic,Cited2,Clic4,Clmn,Coa5,Crtac1,Ctnna2,Ctnnd2,Daam2,Dab2ip,Dlg2,Dzank1,Dzip1,Ednrb,Eif2s2,Emp2,Emx2,Epas1,Fabp7,Farp1,Fgf1,Fgf13,Gatm,Gdf11,Gfap,Ggnbp2,Git1,Gna13,Gpm6b,Grn,Hdac5,Hes1,Hopx,Hsp90aa1,Il33,Itpr1,Kcnj1…
biological_process	GO:0048731	system development	2.38e-12	9.98e-01	2.38e-12	1.61e-06	1.56e-04	89	297	3678	19650	0.2997	0.1872	0.0242	0.0151	MB18p12_m_PWK_VLAD_2-15-24.csv	Ache,Adcy1,Adora2a,Adrm1,Akt3,Apc,Apod,Arid4a,Baiap2,Bex1,Bicdl1,Brd2,Btbd3,Cables1,Camk2a,Cbln1,Cd47,Cdh13,Cdk16,Cited2,Cldn11,Cnp,Ctsz,Daam2,Dab2ip,Drd1,Drd2,Dzank1,Dzip1,Egr1,Elavl4,Emx2,Epb41l3,Fabp7,Farp1,Fgf1,Fgf13,Fgfr3,Foxp1,Frs2,Gfap,Gna13,Hopx,Hsp90aa1,Junb,Kif5a,Llgl1,Mag,Map2,Meis2,Mturn,Myo6,Nab2,Nf2,Ngef,Nr2c2,Nrsn2,Nrxn3,Pllp,Plxnb1,Pqbp1,Prex2,Prss56,Ptprz1,Rapgef1,Rbfox1,Sez6,Sha…
biological_process	GO:0048731	system development	2.38e-12	9.98e-01	2.38e-12	9.98e-01	1.00e+00	11	116	3678	19650	0.0948	0.1872	0.003	0.0059	MB18p12_m_WSB_VLAD_2-15-24.csv	Aimp1,Aldh1a1,Bloc1s2,Gpx1,Klk8,Ndufv2,Pdcd10,Pdcd6,Rnf7,Serpinb6a,Trappc4
biological_process	GO:0007267	cell-cell signaling	2.76e-12	6.09e-01	4.53e-12	1.00e+00	1.00e+00	0	3	711	19650	0	0.0362	0	0.0002	MB18p12_f_129S1_VLAD_2-14-24.csv
biological_process	GO:0007267	cell-cell signaling	2.76e-12	6.09e-01	4.53e-12	5.19e-05	7.20e-03	17	156	711	19650	0.109	0.0362	0.0239	0.0079	MB18p12_f_AJ_VLAD_2-14-24.csv	Cck,Cdk16,Dio2,Dtna,Ly6e,Npy,Nrxn3,Plcl2,Prrt2,Rapgef4,Rims4,Snap47,Sncb,Syt4,Tm2d3,Vgf,Xbp1
biological_process	GO:0007267	cell-cell signaling	2.76e-12	6.09e-01	4.53e-12	3.82e-06	2.56e-04	29	313	711	19650	0.0927	0.0362	0.0408	0.0159	MB18p12_f_C57_VLAD_2-14-24.csv	Adarb1,Aldh5a1,Apba1,Brsk1,Cck,Cdk16,Crtc1,Dio2,Dlg2,Dlg4,Dtna,Dvl1,Ecrg4,Itpr1,Mecp2,Myo6,Npy,Nsmf,Panx2,Rapgef4,Rims1,Rims3,Rims4,Shc3,Slc12a2,Smo,Sorbs1,Tspoap1,Xbp1
biological_process	GO:0007267	cell-cell signaling	2.76e-12	6.09e-01	4.53e-12	1.78e-10	3.71e-08	55	594	711	19650	0.0926	0.0362	0.0774	0.0302	MB18p12_f_CAST_VLAD_2-14-24.csv	Ache,Adarb1,Aldh5a1,Apba1,Begain,Brsk1,Cck,Cdk16,Clstn3,Cnih3,Crhbp,Crtc1,Cx3cl1,Dio2,Dlg2,Doc2b,Dtna,Dvl1,Farp1,Fgfr3,Gja1,Gjb6,Grin2c,Hapln4,Itpr1,Kcnn2,Ly6e,Lypd1,Mecp2,Myo6,Nnat,Nsmf,Panx2,Penk,Porcn,Prkcg,Rab3a,Rapgef4,Rasd2,Rims1,Rims4,Rnf10,Sez6,Shc3,Slc12a6,Snap47,Sorbs1,Sptbn2,Sv2a,Syp,Tm2d3,Tmod2,Tspoap1,Vgf,Ywhaz
biological_process	GO:0007267	cell-cell signaling	2.76e-12	6.09e-01	4.53e-12	1.21e-08	5.42e-06	11	33	711	19650	0.3333	0.0362	0.0155	0.0017	MB18p12_f_NOD_VLAD_2-14-24.csv	Adora2a,Ecrg4,Gabrd,Gucy1a1,Hrh3,Npy,Pdyn,Penk,Scn4b,Sez6,Tac1
biological_process	GO:0007267	cell-cell signaling	2.76e-12	6.09e-01	4.53e-12	1.56e-04	8.00e-03	13	109	711	19650	0.1193	0.0362	0.0183	0.0055	MB18p12_f_NZO_VLAD_2-14-24.csv	Ecrg4,Fgfr3,Gabbr2,Grin2b,Mef2c,Nrxn3,Ppp3ca,Prkcg,Prrt2,Rac3,Rapgef4,Sncb,Tenm2
biological_process	GO:0007267	cell-cell signaling	2.76e-12	6.09e-01	4.53e-12	7.60e-03	1.27e-01	23	366	711	19650	0.0628	0.0362	0.0323	0.0186	MB18p12_f_PWK_VLAD_2-14-24.csv	Adarb1,Apba1,Begain,Brsk1,Cacnb3,Cdk16,Cplx2,Crtc1,Cx3cl1,Dvl1,Itpr1,Myo6,Nr4a1,Nsmf,Panx2,Penk,Rapgef4,Rims4,Rnf10,Sez6,Shc3,Sptbn2,Vgf
biological_process	GO:0007267	cell-cell signaling	2.76e-12	6.09e-01	4.53e-12	1.02e-02	1.51e-01	5	37	711	19650	0.1351	0.0362	0.007	0.0019	MB18p12_f_WSB_VLAD_2-14-24.csv	Cck,Plcl2,Rasd2,Rims3,Syt4
biological_process	GO:0007267	cell-cell signaling	2.76e-12	6.09e-01	4.53e-12	2.76e-12	5.07e-10	82	999	711	19650	0.0821	0.0362	0.1153	0.0508	MB18p12_m_129S1_VLAD_2-15-24.csv	Ache,Adarb1,Aldh5a1,Apba1,Arrb2,Begain,Brsk1,Cav2,Cck,Cdk16,Clstn3,Cnih2,Cpe,Crtc1,Cx3cl1,Dio2,Dlg2,Dlg4,Doc2b,Dtna,Dvl1,Fgfr3,Gabrg2,Gjb6,Gria2,Grin1,Grm3,Hapln4,Itpr1,Lin7b,Ly6h,Mecp2,Mef2c,Myo6,Niban2,Nptn,Npy,Nrxn3,Nsg1,Nsmf,Panx2,Park7,Penk,Pianp,Pink1,Plcl2,Porcn,Ppfia3,Prkaca,Prkcb,Prkcg,Prrt2,Rab3a,Rapgef4,Rims1,Rims4,Rnf10,Rph3a,Sez6,Shc3,Smo,Snap47,Snca,Sncb,Sorbs1,Sptbn2,Stxbp1,Sv2a,Sy…
biological_process	GO:0007267	cell-cell signaling	2.76e-12	6.09e-01	4.53e-12	1.00e+00	1.00e+00	0	3	711	19650	0	0.0362	0	0.0002	MB18p12_m_AJ_VLAD_2-15-24.csv
biological_process	GO:0007267	cell-cell signaling	2.76e-12	6.09e-01	4.53e-12	5.08e-05	2.19e-03	19	187	711	19650	0.1016	0.0362	0.0267	0.0095	MB18p12_m_C57_VLAD_2-15-24.csv	Begain,Cacnb3,Cdk16,Crtc1,Dio2,Dvl1,Ecrg4,Farp1,Itpr1,Npy,Nsmf,Panx2,Rapgef4,Rims1,Rims4,Rnf10,Shc3,Sptbn2,Tspoap1
biological_process	GO:0007267	cell-cell signaling	2.76e-12	6.09e-01	4.53e-12	1.00e+00	1.00e+00	0	5	711	19650	0	0.0362	0	0.0003	MB18p12_m_CAST_VLAD_2-15-24.csv
biological_process	GO:0007267	cell-cell signaling	2.76e-12	6.09e-01	4.53e-12	7.74e-12	4.52e-09	44	377	711	19650	0.1167	0.0362	0.0619	0.0192	MB18p12_m_NOD_VLAD_2-15-24.csv	Cacna2d1,Cacnb4,Clstn1,Clstn3,Cnih2,Cx3cl1,Dio2,Doc2b,Fgf12,Gabra1,Gabra3,Gabra5,Gabrd,Gjc3,Igsf21,Ly6e,Lypd1,Mef2c,Myo6,Niban2,Npy,Nrxn3,Nsmf,Pak1,Panx2,Penk,Phf24,Pianp,Plcl2,Prrt2,Ptprd,Rab3a,Rap1a,Rapgef4,Smo,Snap47,Sncb,Stx1a,Stxbp1,Sv2a,Syt1,Syt4,Vgf,Xbp1
biological_process	GO:0007267	cell-cell signaling	2.76e-12	6.09e-01	4.53e-12	1.33e-06	8.57e-05	39	469	711	19650	0.0832	0.0362	0.0549	0.0239	MB18p12_m_NZO_VLAD_2-15-24.csv	Adarb1,Agt,Aldh5a1,Apba1,Cdk16,Crtc1,Dio2,Dlg2,Doc2b,Dtna,Ednrb,Farp1,Grm3,Hes1,Itpr1,Ly6e,Mef2c,Myo6,Niban2,Nsmf,Panx2,Plat,Prrt2,Rab3a,Rapgef4,Rims1,Rims4,Rph3a,Selenom,Shc3,Smo,Snap47,Sncb,Sorbs1,Sptbn2,Sv2a,Syt4,Tm2d3,Tspoap1
biological_process	GO:0007267	cell-cell signaling	2.76e-12	6.09e-01	4.53e-12	3.95e-08	1.14e-05	32	297	711	19650	0.1077	0.0362	0.045	0.0151	MB18p12_m_PWK_VLAD_2-15-24.csv	Ache,Adora2a,Apba1,Cbln1,Cdk16,Dio2,Drd1,Drd2,Dtna,Farp1,Fgfr3,Gabrd,Hrh3,Myo6,Npy,Nrxn3,Nsmf,Panx2,Pdyn,Penk,Plcl2,Pvalb,Rasd2,Rims1,Scn4b,Sez6,Shc3,Sorbs1,Tac1,Tm2d3,Tspoap1,Vgf
biological_process	GO:0007267	cell-cell signaling	2.76e-12	6.09e-01	4.53e-12	6.09e-01	9.06e-01	4	116	711	19650	0.0345	0.0362	0.0056	0.0059	MB18p12_m_WSB_VLAD_2-15-24.csv	Aimp1,Lin7b,Pvalb,Tm2d3
biological_process	GO:0044238	primary metabolic process	3.05e-12	9.15e-01	3.33e-12	1.00e+00	1.00e+00	0	3	7086	19650	0	0.3606	0	0.0002	MB18p12_f_129S1_VLAD_2-14-24.csv
biological_process	GO:0044238	primary metabolic process	3.05e-12	9.15e-01	3.33e-12	8.47e-02	3.02e-01	65	156	7086	19650	0.4167	0.3606	0.0092	0.0079	MB18p12_f_AJ_VLAD_2-14-24.csv	Aarsd1,Acadl,Adprh,Agpat4,Aldh1a1,Amt,Apex1,Babam2,Capn15,Cdk16,Cdkn2d,Cir1,Creb3,Ddah1,Dio2,Egr1,Eif6,Enpp2,Fads1,Fbll1,Gid4,Gsn,Gsto1,Hipk2,Hsp90aa1,Idi1,Irf2bp1,Junb,Kif3a,Lpl,P4htm,Pak6,Pam16,Pcsk2,Pcyox1l,Pigt,Pim3,Plcl2,Pnck,Pnrc1,Ppp1r3c,Pqbp1,Psmb5,Ptgds,Rbm25,Rida,Sbk1,Sc5d,Scd1,Sdf2l1,Sgk1,Slc6a7,Taf13,Tesc,Tex264,Top1,Traf3,Trak2,Trp53inp2,Tspan33,Tssc4,Ttr,Vash1,Xbp1,mt-Nd4l
biological_process	GO:0044238	primary metabolic process	3.05e-12	9.15e-01	3.33e-12	8.91e-01	9.30e-01	103	313	7086	19650	0.3291	0.3606	0.0145	0.0159	MB18p12_f_C57_VLAD_2-14-24.csv	Abat,Acot11,Adarb1,Adcy1,Adcy5,Agap2,Agpat4,Aldh1a1,Aldh5a1,Aldh6a1,Apc,Apod,Arrb1,Asrgl1,Bcr,Bola3,Brd2,Brsk1,Camk2a,Cdc42bpa,Cdk16,Cic,Ctsa,Ctsd,Cyp2j9,Dab2ip,Ddah1,Dio2,Dpp8,Ecrg4,Enpp2,Epas1,Ephx1,Fa2h,Fads1,Fbxl16,Gas6,Gid4,Gldc,Gmpr,Grk2,Grk3,Gsn,Hipk2,Huwe1,Ids,Igf2,Kl,Lats2,Map3k10,Map4k4,Marf1,Mast2,Maz,Mecp2,Med13l,Mib1,Msx1,Nadk2,Neurl1a,Nr4a2,P4htm,Pak6,Plch2,Ppp1r3c,Pum2,Rida,Rnf157,…
biological_process	GO:0044238	primary metabolic process	3.05e-12	9.15e-01	3.33e-12	1.43e-01	3.62e-01	227	594	7086	19650	0.3822	0.3606	0.032	0.0302	MB18p12_f_CAST_VLAD_2-14-24.csv	Abat,Abhd17a,Abhd3,Abhd4,Acadl,Acot11,Acot7,Acsbg1,Acsl3,Acsl6,Acss1,Adarb1,Adcy1,Adcy5,Adprh,Agap2,Agpat4,Ak5,Aldh1a1,Aldh1l1,Aldh5a1,Aldh6a1,Alkbh5,Amt,Apc,Arrb1,Asrgl1,Atp1b1,Axl,B3gat1,Bcl9l,Bcr,Bola2,Brsk1,Bscl2,Camk2a,Capn15,Cct8,Cdc42bpa,Cdk16,Chst2,Cic,Clstn3,Crmp1,Csnk1g2,Ctdsp2,Cul9,Cwc22,Cyp2j9,Dab2ip,Ddah1,Dgat2,Dgkz,Dio2,Dpp8,Dusp14,Dusp8,Eci1,Egln1,Eif4a1,Eno1,Enpp2,Entpd6,Ephb6,Epo…
biological_process	GO:0044238	primary metabolic process	3.05e-12	9.15e-01	3.33e-12	8.07e-01	8.29e-01	10	33	7086	19650	0.303	0.3606	0.0014	0.0017	MB18p12_f_NOD_VLAD_2-14-24.csv	Ecrg4,Enpp2,Gucy1a1,Hrh3,Igf2,Pdlim2,Ppp1r1b,Prkcd,Rps14,Sgk1
biological_process	GO:0044238	primary metabolic process	3.05e-12	9.15e-01	3.33e-12	1.08e-01	2.45e-01	46	109	7086	19650	0.422	0.3606	0.0065	0.0055	MB18p12_f_NZO_VLAD_2-14-24.csv	Abhd3,Brd4,Cebpb,Clip3,Crbn,Ctso,Ecrg4,Egr1,Eif5b,Enpp2,Epha4,Fam98b,Fgfr3,Fus,Hsp90aa1,Idi1,Igf2,Kif3a,Msx1,Nadk2,Neurod2,Pnrc1,Ppp1r12a,Ppp1r3c,Ppp3ca,Prkcg,Prrt1,Rbfox1,Rbfox3,Rbm25,Rnaset2a,Rtf1,Sart1,Sf3a2,Slc1a3,Smpdl3a,Snrpa,Sox10,Spcs1,Srf,Tmcc2,Top1,Ttr,Zc3h13,Zfand2a,Zfp365
biological_process	GO:0044238	primary metabolic process	3.05e-12	9.15e-01	3.33e-12	2.58e-07	1.77e-05	179	366	7086	19650	0.4891	0.3606	0.0253	0.0186	MB18p12_f_PWK_VLAD_2-14-24.csv	Acss1,Adarb1,Adcy1,Adcy5,Agap2,Aldh1a1,Aldh6a1,Alg2,Anapc13,Apc,Arrb1,Asrgl1,Bola2,Brd2,Brsk1,Camk2a,Casd1,Cdk16,Chchd1,Ciao2a,Csnk1g2,Ctdsp2,Dab2ip,Dbi,Ddah1,Dgkz,Dnlz,Dpm3,Drap1,Dusp6,Eci1,Eef1b2,Egr1,Elof1,Enpp2,Epas1,Fads1,Fads2,Fau,Gid4,Gldc,Glul,Gpx4,Hipk2,Hspa8,Junb,Kit,Lars2,Lsm7,Man1a,Map3k10,Map4k4,Mapk8ip1,Mast2,Maz,Mgll,Mpnd,Mrpl23,Mrpl33,Mrpl53,Mrps18c,Mtln,Ndufa1,Ndufa2,Ndufa3,Ndufa…
biological_process	GO:0044238	primary metabolic process	3.05e-12	9.15e-01	3.33e-12	2.28e-01	3.82e-01	16	37	7086	19650	0.4324	0.3606	0.0023	0.0019	MB18p12_f_WSB_VLAD_2-14-24.csv	Acin1,Aldh1a1,Bscl2,Hsp90aa1,Hspa1b,Mcts1,Nme1,Plcl2,Pnck,Polr1h,Prkcsh,Rbm25,Rpp25l,Rsrp1,Sgk1,mt-Atp8
biological_process	GO:0044238	primary metabolic process	3.05e-12	9.15e-01	3.33e-12	3.05e-12	5.46e-10	464	999	7086	19650	0.4645	0.3606	0.0655	0.0508	MB18p12_m_129S1_VLAD_2-15-24.csv	Aarsd1,Abat,Abcf1,Abhd17a,Abhd3,Acadl,Acadm,Acbd5,Acot11,Acot7,Acsbg1,Acsl3,Acsl6,Acss1,Adarb1,Adcy1,Adcy5,Adprh,Adrm1,Agap2,Agpat4,Aig1,Ak5,Akap8l,Akt1,Akt2,Akt3,Aldh1a1,Aldh5a1,Aldh6a1,Alg2,Apc,Apex1,Arrb1,Arrb2,Arxes1,Asns,Asrgl1,Atp1b1,Atp6ap2,Atp6v1b2,Aup1,Axl,B3gat1,B4galt2,B4gat1,Babam2,Bap1,Bcl9l,Bcr,Brd2,Brd4,Brinp1,Brsk1,Bscl2,Calr,Camk2a,Capn15,Capns1,Cbr1,Cct2,Cct3,Cct7,Cct8,Cdc37,Cdc…
biological_process	GO:0044238	primary metabolic process	3.05e-12	9.15e-01	3.33e-12	4.69e-02	1.38e-01	3	3	7086	19650	1	0.3606	0.0004	0.0002	MB18p12_m_AJ_VLAD_2-15-24.csv	Enpp2,Pam16,Ttr
biological_process	GO:0044238	primary metabolic process	3.05e-12	9.15e-01	3.33e-12	9.15e-01	9.37e-01	59	187	7086	19650	0.3155	0.3606	0.0083	0.0095	MB18p12_m_C57_VLAD_2-15-24.csv	Acot11,Acss1,Adcy5,Agap2,Akt2,Aldh1a1,Arrb1,Asrgl1,Bcr,Camk2a,Cdk16,Csnk1g2,Dab2ip,Ddah1,Dio2,Ecrg4,Ehmt2,Enpp2,Epas1,Epop,Gid4,Gmpr,Grk3,Map3k10,Marf1,Mast2,Maz,Nadk2,Neurl1a,Oxsr1,Pak6,Plch2,Plk2,Ppp1r3c,Rida,Rnf10,Rpl41,Rpl9,Rps14,Samd4b,Sash1,Sbk1,Scp2,Srf,St3gal2,St6galnac6,Tmcc2,Tnk2,Tprkb,Traf3,Trak2,Ttbk1,Ttr,Ube3b,Ubqln4,Vash1,Wdtc1,Zc3h7b,mt-Nd3
biological_process	GO:0044238	primary metabolic process	3.05e-12	9.15e-01	3.33e-12	2.52e-01	3.53e-01	3	5	7086	19650	0.6	0.3606	0.0004	0.0003	MB18p12_m_CAST_VLAD_2-15-24.csv	Enpp2,Ptgds,Ttr
biological_process	GO:0044238	primary metabolic process	3.05e-12	9.15e-01	3.33e-12	6.84e-01	7.81e-01	132	377	7086	19650	0.3501	0.3606	0.0186	0.0192	MB18p12_m_NOD_VLAD_2-15-24.csv	Adcy1,Aldh1a1,Asrgl1,Bscl2,Cacnb4,Camk2a,Cct8,Cdipt,Clstn3,Csnk1g2,Ctdsp2,Cygb,Cyp46a1,Dbi,Dgkz,Dio2,Dner,Drap1,Dusp26,Egr1,Eif4g3,Elavl4,Eno2,Epas1,Gad1,Gad2,Gda,Gid4,Gldc,Golga7,Got1,Gpx4,Guk1,Hipk2,Hs3st4,Hsp90aa1,Hspe1-rs1,Idi1,Immp1l,Impdh1,Junb,Kcnab2,Kif3a,Klk8,Lcat,Lpcat4,Map4k4,Mboat7,Mrpl52,Mrps18c,Mtln,Ndufa7,Ndufb4,Ndufb8,Necab3,Nek7,Nlk,Nme2,Nrip3,Oxsr1,Padi2,Pak1,Pam16,Pcsk2,Pdlim2,…
biological_process	GO:0044238	primary metabolic process	3.05e-12	9.15e-01	3.33e-12	1.56e-01	3.65e-01	180	469	7086	19650	0.3838	0.3606	0.0254	0.0239	MB18p12_m_NZO_VLAD_2-15-24.csv	Abat,Abhd3,Abhd4,Acadm,Acbd5,Acsbg1,Acsl6,Acss1,Adarb1,Adcy1,Adcy5,Agap2,Akt2,Akt3,Aldh1a1,Aldh5a1,Aldh6a1,Alkbh5,Apc,Apex1,Apod,Arrb1,Asns,Asrgl1,Axl,B3gat1,B4galt2,B4gat1,Bcr,Brd4,Bscl2,Camk2a,Cdc42bpa,Cdk16,Cdkn2d,Chst2,Cic,Cir1,Cisd3,Csnk1g2,Ctdsp2,Ctso,Cyp2j9,Cyp51,Dab2ip,Ddah1,Ddx17,Desi1,Dgat2,Dgkz,Dio2,Dpp8,Ednrb,Eif2s2,Eif5b,Elovl4,Eno1,Enpp2,Entpd6,Epas1,Fads1,Fads2,Fbxl16,Fbxl3,Fcf1,Fk…
biological_process	GO:0044238	primary metabolic process	3.05e-12	9.15e-01	3.33e-12	5.27e-01	6.63e-01	107	297	7086	19650	0.3603	0.3606	0.0151	0.0151	MB18p12_m_PWK_VLAD_2-15-24.csv	Aarsd1,Abcf1,Abhd3,Ablim2,Acot11,Acss1,Adcy1,Adprh,Adrm1,Akt3,Apc,Apod,Arid4a,Asphd1,Asrgl1,Brd2,Brd4,Calr,Camk2a,Cdc5l,Cdk11b,Cdk16,Cir1,Cnp,Ctif,Ctsz,Dab2ip,Dgkd,Dio2,Dpp8,Drd1,Dusp14,Egr1,Eif5b,Elavl4,Fgfr3,Foxp1,Frg1,Gid4,Gldc,Grk3,Hdgfl2,Hrh3,Hsp90aa1,Idi1,Impdh1,Ino80b,Irf2bp1,Isyna1,Junb,Lpcat4,Lpl,Marf1,Nadk2,Os9,P4ha3,Pcyox1l,Pdia4,Phlda1,Plch2,Plcl2,Pnrc1,Ppm1f,Ppp1r12a,Ppp1r1b,Ppp1r3c,…
biological_process	GO:0044238	primary metabolic process	3.05e-12	9.15e-01	3.33e-12	1.09e-09	1.06e-07	74	116	7086	19650	0.6379	0.3606	0.0104	0.0059	MB18p12_m_WSB_VLAD_2-15-24.csv	Aimp1,Aldh1a1,B3galnt1,C1d,Chchd1,Eef1akmt1,Emg1,Endog,Fcf1,Frg1,Gpx1,Hpf1,Hspe1,Immp1l,Josd2,Klk8,Lsm3,Lsm7,Magoh,Med21,Mpc2,Mrpl11,Mrpl13,Mrpl14,Mrpl28,Mrpl41,Mrpl46,Mrpl53,Mrps18c,Mrps33,Ndufa11,Ndufa2,Ndufaf5,Ndufb1,Ndufb2,Ndufb3,Ndufb4,Ndufb6,Ndufb7,Ndufs5,Ndufv2,Nt5c,Ostc,Pisd,Polr2g,Polr2k,Pop5,Psma3,Psma5,Psma6,Psma7,Psmb3,Psmb5,Psmb6,Psmd13,Psmd14,Retsat,Rnf7,Rpl22l1,Rpl9-ps6,Rtraf,Rwdd1…
biological_process	GO:0042776	proton motive force-driven mitochondrial ATP synthesis	3.40e-12	7.82e-01	4.35e-12	1.00e+00	1.00e+00	0	3	63	19650	0	0.0032	0	0.0002	MB18p12_f_129S1_VLAD_2-14-24.csv
biological_process	GO:0042776	proton motive force-driven mitochondrial ATP synthesis	3.40e-12	7.82e-01	4.35e-12	3.95e-01	5.49e-01	1	156	63	19650	0.0064	0.0032	0.0159	0.0079	MB18p12_f_AJ_VLAD_2-14-24.csv	mt-Nd4l
biological_process	GO:0042776	proton motive force-driven mitochondrial ATP synthesis	3.40e-12	7.82e-01	4.35e-12	1.00e+00	1.00e+00	0	313	63	19650	0	0.0032	0	0.0159	MB18p12_f_C57_VLAD_2-14-24.csv
biological_process	GO:0042776	proton motive force-driven mitochondrial ATP synthesis	3.40e-12	7.82e-01	4.35e-12	1.00e+00	1.00e+00	0	594	63	19650	0	0.0032	0	0.0302	MB18p12_f_CAST_VLAD_2-14-24.csv
biological_process	GO:0042776	proton motive force-driven mitochondrial ATP synthesis	3.40e-12	7.82e-01	4.35e-12	1.00e+00	1.00e+00	0	33	63	19650	0	0.0032	0	0.0017	MB18p12_f_NOD_VLAD_2-14-24.csv
biological_process	GO:0042776	proton motive force-driven mitochondrial ATP synthesis	3.40e-12	7.82e-01	4.35e-12	1.00e+00	1.00e+00	0	109	63	19650	0	0.0032	0	0.0055	MB18p12_f_NZO_VLAD_2-14-24.csv
biological_process	GO:0042776	proton motive force-driven mitochondrial ATP synthesis	3.40e-12	7.82e-01	4.35e-12	7.73e-12	1.19e-09	14	366	63	19650	0.0383	0.0032	0.2222	0.0186	MB18p12_f_PWK_VLAD_2-14-24.csv	Ndufa1,Ndufa2,Ndufa3,Ndufa5,Ndufa6,Ndufa7,Ndufb1,Ndufb2,Ndufb4,Ndufb6,Ndufb8,Ndufb9,Ndufs6,mt-Nd3
biological_process	GO:0042776	proton motive force-driven mitochondrial ATP synthesis	3.40e-12	7.82e-01	4.35e-12	1.12e-01	2.73e-01	1	37	63	19650	0.027	0.0032	0.0159	0.0019	MB18p12_f_WSB_VLAD_2-14-24.csv	mt-Atp8
biological_process	GO:0042776	proton motive force-driven mitochondrial ATP synthesis	3.40e-12	7.82e-01	4.35e-12	6.74e-05	1.59e-03	12	999	63	19650	0.012	0.0032	0.1905	0.0508	MB18p12_m_129S1_VLAD_2-15-24.csv	Ndufa10,Ndufs3,Ndufs7,mt-Atp6,mt-Atp8,mt-Nd1,mt-Nd2,mt-Nd3,mt-Nd4,mt-Nd4l,mt-Nd5,mt-Nd6
biological_process	GO:0042776	proton motive force-driven mitochondrial ATP synthesis	3.40e-12	7.82e-01	4.35e-12	1.00e+00	1.00e+00	0	3	63	19650	0	0.0032	0	0.0002	MB18p12_m_AJ_VLAD_2-15-24.csv
biological_process	GO:0042776	proton motive force-driven mitochondrial ATP synthesis	3.40e-12	7.82e-01	4.35e-12	4.53e-01	6.15e-01	1	187	63	19650	0.0053	0.0032	0.0159	0.0095	MB18p12_m_C57_VLAD_2-15-24.csv	mt-Nd3
biological_process	GO:0042776	proton motive force-driven mitochondrial ATP synthesis	3.40e-12	7.82e-01	4.35e-12	1.00e+00	1.00e+00	0	5	63	19650	0	0.0032	0	0.0003	MB18p12_m_CAST_VLAD_2-15-24.csv
biological_process	GO:0042776	proton motive force-driven mitochondrial ATP synthesis	3.40e-12	7.82e-01	4.35e-12	2.31e-09	4.05e-07	12	377	63	19650	0.0318	0.0032	0.1905	0.0192	MB18p12_m_NOD_VLAD_2-15-24.csv	Ndufa7,Ndufb4,Ndufb8,mt-Atp6,mt-Atp8,mt-Nd1,mt-Nd2,mt-Nd3,mt-Nd4,mt-Nd4l,mt-Nd5,mt-Nd6
biological_process	GO:0042776	proton motive force-driven mitochondrial ATP synthesis	3.40e-12	7.82e-01	4.35e-12	7.82e-01	8.46e-01	1	469	63	19650	0.0021	0.0032	0.0159	0.0239	MB18p12_m_NZO_VLAD_2-15-24.csv	mt-Nd4l
biological_process	GO:0042776	proton motive force-driven mitochondrial ATP synthesis	3.40e-12	7.82e-01	4.35e-12	1.00e+00	1.00e+00	0	297	63	19650	0	0.0032	0	0.0151	MB18p12_m_PWK_VLAD_2-15-24.csv
biological_process	GO:0042776	proton motive force-driven mitochondrial ATP synthesis	3.40e-12	7.82e-01	4.35e-12	3.40e-12	1.24e-09	10	116	63	19650	0.0862	0.0032	0.1587	0.0059	MB18p12_m_WSB_VLAD_2-15-24.csv	Ndufa11,Ndufa2,Ndufb1,Ndufb2,Ndufb3,Ndufb4,Ndufb6,Ndufb7,Ndufs5,Ndufv2
biological_process	GO:0033043	regulation of organelle organization	3.68e-12	6.79e-01	5.41e-12	1.00e+00	1.00e+00	0	3	1222	19650	0	0.0622	0	0.0002	MB18p12_f_129S1_VLAD_2-14-24.csv
biological_process	GO:0033043	regulation of organelle organization	3.68e-12	6.79e-01	5.41e-12	6.18e-02	2.66e-01	15	156	1222	19650	0.0962	0.0622	0.0123	0.0079	MB18p12_f_AJ_VLAD_2-14-24.csv	Coro1a,Dzip1,Gsn,Laptm4b,Lrrtm1,Mphosph8,Pqbp1,Prrt2,Sgk1,Stmn4,Syt3,Syt4,Tmed9,Tubb4a,Wasf3
biological_process	GO:0033043	regulation of organelle organization	3.68e-12	6.79e-01	5.41e-12	3.97e-03	5.26e-02	32	313	1222	19650	0.1022	0.0622	0.0262	0.0159	MB18p12_f_C57_VLAD_2-14-24.csv	Apc,Arl6ip1,Bcl2l2,Daam2,Dcn,Dzip1,Fam107a,Fgf13,Gpm6b,Gsn,Hrk,Huwe1,Id1,Igf2,Laptm4b,Map2,Mecp2,Msx1,Nf2,Plxnb1,Rhog,Rims1,Rnd2,Sgk1,Shank1,Shank3,Sipa1l1,Slc4a2,Spire1,Stmn4,Ubqln4,Wasf3
biological_process	GO:0033043	regulation of organelle organization	3.68e-12	6.79e-01	5.41e-12	4.37e-05	1.26e-03	62	594	1222	19650	0.1044	0.0622	0.0507	0.0302	MB18p12_f_CAST_VLAD_2-14-24.csv	Add3,Apc,Arhgef10l,Bcl2l2,Cct8,Clstn3,Coro1a,Cul9,Cx3cl1,Daam2,Dcn,Doc2b,Dync1li1,Dynlt1f,Dzip1,Eps8,Ezr,Fam107a,Fermt2,Fgfr3,Gas2l1,Git1,Gja1,Gpm6b,Hrk,Huwe1,Kif5b,Limch1,Lrrtm1,Map1a,Map2,Mecp2,Mfn1,Nf2,Nupr1,Pak3,Pik3r1,Pisd,Plxnb1,Prex1,Rab11fip3,Rab3a,Rgcc,Rgs4,Rims1,Ruvbl1,Sdc4,Shank1,Shank3,Sipa1l1,Slc39a12,Spire1,Sptb,Sptbn2,Stmn3,Syt3,Tmod2,Tubb4a,Ubqln4,Wasf1,Wasf3,Ywhah
biological_process	GO:0033043	regulation of organelle organization	3.68e-12	6.79e-01	5.41e-12	5.14e-02	1.31e-01	5	33	1222	19650	0.1515	0.0622	0.0041	0.0017	MB18p12_f_NOD_VLAD_2-14-24.csv	Avp,Igf2,Prkcd,Sgk1,Tac1
biological_process	GO:0033043	regulation of organelle organization	3.68e-12	6.79e-01	5.41e-12	1.13e-03	2.56e-02	16	109	1222	19650	0.1468	0.0622	0.0131	0.0055	MB18p12_f_NZO_VLAD_2-14-24.csv	Actb,Arf6,Baiap2,Clip3,Dcn,Fgfr3,Igf2,Map1b,Map9,Mapre3,Mef2c,Msx1,Prrt2,Rac3,Slc39a12,Tubb4a
biological_process	GO:0033043	regulation of organelle organization	3.68e-12	6.79e-01	5.41e-12	5.97e-01	8.10e-01	22	366	1222	19650	0.0601	0.0622	0.018	0.0186	MB18p12_f_PWK_VLAD_2-14-24.csv	Apc,Bcl2l2,Ccl27a,Cib1,Cplx2,Cx3cl1,Dzip1,Fam107a,Git1,Map2,Nf2,Plxnb1,Prex1,Rgcc,Rnd2,Rps3,Sdc4,Shank1,Shank3,Sipa1l1,Sptbn2,Wasf3
biological_process	GO:0033043	regulation of organelle organization	3.68e-12	6.79e-01	5.41e-12	6.79e-01	7.31e-01	2	37	1222	19650	0.0541	0.0622	0.0016	0.0019	MB18p12_f_WSB_VLAD_2-14-24.csv	Sgk1,Syt4
biological_process	GO:0033043	regulation of organelle organization	3.68e-12	6.79e-01	5.41e-12	3.68e-12	6.41e-10	119	999	1222	19650	0.1191	0.0622	0.0974	0.0508	MB18p12_m_129S1_VLAD_2-15-24.csv	Actb,Add2,Add3,Akt1,Ap1ar,Apc,Arhgap35,Arrb2,Baiap2,Bcl2l2,Bin1,Bmyc,Bok,Calr,Cct2,Cct3,Cct7,Cct8,Cd47,Cdk11b,Cfl1,Chchd10,Clstn3,Coro1a,Coro2b,Cx3cl1,Daam2,Dapk3,Dcn,Diaph1,Doc2b,Dync1li1,Dynll1,Dzip1,Ehmt2,Eml2,Eps8,Ezr,Fam107a,Fbxw7,Fermt2,Fgf13,Fgfr3,Fkbp4,Fscn1,Gas2l1,Git1,Gmfb,Gpm6b,Hdac2,Hrk,Hsph1,Huwe1,Ik,Kat2a,Kif5b,Lcmt1,Lrfn1,Lrrc4b,Lrrtm1,Map1b,Map2,Map9,Mapre3,Mecp2,Mef2c,Mphosph8,Na…
biological_process	GO:0033043	regulation of organelle organization	3.68e-12	6.79e-01	5.41e-12	1.00e+00	1.00e+00	0	3	1222	19650	0	0.0622	0	0.0002	MB18p12_m_AJ_VLAD_2-15-24.csv
biological_process	GO:0033043	regulation of organelle organization	3.68e-12	6.79e-01	5.41e-12	1.26e-02	1.26e-01	20	187	1222	19650	0.107	0.0622	0.0164	0.0095	MB18p12_m_C57_VLAD_2-15-24.csv	Bcl2l2,Daam2,Dzip1,Ehmt2,Eml2,Fam107a,Gas2l1,Git1,Hrk,Nf2,Plk2,Plxnb1,Rims1,Rnd2,Shank1,Shank3,Sipa1l1,Sptbn2,Ubqln4,Wasf3
biological_process	GO:0033043	regulation of organelle organization	3.68e-12	6.79e-01	5.41e-12	1.00e+00	1.00e+00	0	5	1222	19650	0	0.0622	0	0.0003	MB18p12_m_CAST_VLAD_2-15-24.csv
biological_process	GO:0033043	regulation of organelle organization	3.68e-12	6.79e-01	5.41e-12	6.86e-04	1.30e-02	40	377	1222	19650	0.1061	0.0622	0.0327	0.0192	MB18p12_m_NOD_VLAD_2-15-24.csv	Bok,Cct8,Cd47,Clstn3,Cx3cl1,Daam2,Doc2b,Dzip1,Eif4g3,Fam107a,Fgf13,Fscn1,Gap43,Gda,Git1,Hap1,Kif5b,Lpar1,Map1b,Map4,Map9,Mef2c,Nek7,Nf2,Pak1,Prrt2,Ptprd,Rab3a,Rgcc,Rgs4,Rps3,Shank1,Shank3,Smarcd1,Stxbp1,Syt1,Syt4,Tmsb4x,Tubb4a,Zwint
biological_process	GO:0033043	regulation of organelle organization	3.68e-12	6.79e-01	5.41e-12	1.40e-04	4.30e-03	50	469	1222	19650	0.1066	0.0622	0.0409	0.0239	MB18p12_m_NZO_VLAD_2-15-24.csv	Add3,Apc,Bcl2l2,Caskin1,Ctnna2,Daam2,Doc2b,Dzip1,Eps8,Fam107a,Fermt2,Fgf13,Git1,Gmfb,Gpm6b,Grn,Huwe1,Lpar1,Map1b,Map2,Map4,Map9,Mef2c,Mid1ip1,Mphosph8,Nf2,Nupr1,Phldb1,Plxnb1,Ppm1f,Prex1,Prrt2,Rab3a,Rgcc,Rims1,S1pr1,Sgk1,Shank1,Shank3,Sipa1l1,Sptbn1,Sptbn2,Syt3,Syt4,Tmed9,Tppp,Trim37,Tubb4a,Ubqln4,Wasf3
biological_process	GO:0033043	regulation of organelle organization	3.68e-12	6.79e-01	5.41e-12	4.41e-04	1.18e-02	34	297	1222	19650	0.1145	0.0622	0.0278	0.0151	MB18p12_m_PWK_VLAD_2-15-24.csv	Add3,Apc,Baiap2,Calr,Cbln1,Cd47,Cdk11b,Daam2,Dzip1,Eps8,Fam107a,Fermt2,Fgf13,Fgfr3,Hrk,Inf2,Ino80b,Map2,Mphosph8,Nf2,Plxnb1,Ppm1f,Pqbp1,Rgs4,Rims1,Shank1,Shank3,Spire1,Src,Tac1,Tfrc,Trim37,Tubb4a,Wasf3
biological_process	GO:0033043	regulation of organelle organization	3.68e-12	6.79e-01	5.41e-12	4.34e-01	7.66e-01	8	116	1222	19650	0.069	0.0622	0.0065	0.0059	MB18p12_m_WSB_VLAD_2-15-24.csv	Endog,Gpx1,Pdcd10,Pdcd5,Pisd,Ppp1r35,Psmd10,Sar1b
biological_process	GO:0099072	regulation of postsynaptic membrane neurotransmitter receptor levels	4.06e-12	1.56e-01	2.59e-11	1.00e+00	1.00e+00	0	3	101	19650	0	0.0051	0	0.0002	MB18p12_f_129S1_VLAD_2-14-24.csv
biological_process	GO:0099072	regulation of postsynaptic membrane neurotransmitter receptor levels	4.06e-12	1.56e-01	2.59e-11	1.60e-05	5.18e-03	7	156	101	19650	0.0449	0.0051	0.0693	0.0079	MB18p12_f_AJ_VLAD_2-14-24.csv	C1ql3,Caly,Hsp90aa1,Nrxn3,Snap47,Sst,Syt3
biological_process	GO:0099072	regulation of postsynaptic membrane neurotransmitter receptor levels	4.06e-12	1.56e-01	2.59e-11	2.12e-04	6.63e-03	8	313	101	19650	0.0256	0.0051	0.0792	0.0159	MB18p12_f_C57_VLAD_2-14-24.csv	Cacng7,Caly,Camk2a,Ctnnd2,Dlg2,Dlg4,Myo6,Sst
biological_process	GO:0099072	regulation of postsynaptic membrane neurotransmitter receptor levels	4.06e-12	1.56e-01	2.59e-11	8.87e-09	1.10e-06	17	594	101	19650	0.0286	0.0051	0.1683	0.0302	MB18p12_f_CAST_VLAD_2-14-24.csv	Cacng7,Caly,Camk2a,Cnih3,Ctnnd2,Dlg2,Eps8,Erbin,Git1,Hsp90aa1,Myo6,Olfm2,Porcn,Snap47,Snx27,Sst,Syt3
biological_process	GO:0099072	regulation of postsynaptic membrane neurotransmitter receptor levels	4.06e-12	1.56e-01	2.59e-11	1.56e-01	2.46e-01	1	33	101	19650	0.0303	0.0051	0.0099	0.0017	MB18p12_f_NOD_VLAD_2-14-24.csv	Sst
biological_process	GO:0099072	regulation of postsynaptic membrane neurotransmitter receptor levels	4.06e-12	1.56e-01	2.59e-11	1.87e-02	1.12e-01	3	109	101	19650	0.0275	0.0051	0.0297	0.0055	MB18p12_f_NZO_VLAD_2-14-24.csv	C1ql3,Hsp90aa1,Nrxn3
biological_process	GO:0099072	regulation of postsynaptic membrane neurotransmitter receptor levels	4.06e-12	1.56e-01	2.59e-11	4.06e-02	2.77e-01	5	366	101	19650	0.0137	0.0051	0.0495	0.0186	MB18p12_f_PWK_VLAD_2-14-24.csv	Camk2a,Git1,Myo6,Nptx2,Sst
biological_process	GO:0099072	regulation of postsynaptic membrane neurotransmitter receptor levels	4.06e-12	1.56e-01	2.59e-11	9.02e-04	1.07e-01	3	37	101	19650	0.0811	0.0051	0.0297	0.0019	MB18p12_f_WSB_VLAD_2-14-24.csv	Caly,Hsp90aa1,Sst
biological_process	GO:0099072	regulation of postsynaptic membrane neurotransmitter receptor levels	4.06e-12	1.56e-01	2.59e-11	4.06e-12	6.90e-10	26	999	101	19650	0.026	0.0051	0.2574	0.0508	MB18p12_m_129S1_VLAD_2-15-24.csv	Ap2m1,Ap2s1,C1ql2,C1ql3,Cacng3,Cacng7,Caly,Camk2a,Ctnnd2,Dlg2,Dlg4,Eps8,Erbin,Git1,Hsp90aa1,Kalrn,Lgi1,Myo6,Nrxn3,Nsg1,Olfm2,Porcn,Snap47,Snx27,Sst,Syt3
biological_process	GO:0099072	regulation of postsynaptic membrane neurotransmitter receptor levels	4.06e-12	1.56e-01	2.59e-11	1.00e+00	1.00e+00	0	3	101	19650	0	0.0051	0	0.0002	MB18p12_m_AJ_VLAD_2-15-24.csv
biological_process	GO:0099072	regulation of postsynaptic membrane neurotransmitter receptor levels	4.06e-12	1.56e-01	2.59e-11	7.19e-02	2.67e-01	3	187	101	19650	0.016	0.0051	0.0297	0.0095	MB18p12_m_C57_VLAD_2-15-24.csv	Camk2a,Git1,Sst
biological_process	GO:0099072	regulation of postsynaptic membrane neurotransmitter receptor levels	4.06e-12	1.56e-01	2.59e-11	1.00e+00	1.00e+00	0	5	101	19650	0	0.0051	0	0.0003	MB18p12_m_CAST_VLAD_2-15-24.csv
biological_process	GO:0099072	regulation of postsynaptic membrane neurotransmitter receptor levels	4.06e-12	1.56e-01	2.59e-11	6.91e-08	6.59e-06	13	377	101	19650	0.0345	0.0051	0.1287	0.0192	MB18p12_m_NOD_VLAD_2-15-24.csv	Cacng3,Camk2a,Clstn1,Eps15,Erbin,Git1,Hsp90aa1,Myo6,Nptx2,Nrxn3,Olfm2,Snap47,Sst
biological_process	GO:0099072	regulation of postsynaptic membrane neurotransmitter receptor levels	4.06e-12	1.56e-01	2.59e-11	2.75e-11	1.29e-08	18	469	101	19650	0.0384	0.0051	0.1782	0.0239	MB18p12_m_NZO_VLAD_2-15-24.csv	C1ql2,C1ql3,Cacng7,Caly,Camk2a,Ctnnd2,Dlg2,Eps15,Eps8,Erbin,Git1,Hsp90aa1,Lgi1,Myo6,Olfm2,Snap47,Snx27,Syt3
biological_process	GO:0099072	regulation of postsynaptic membrane neurotransmitter receptor levels	4.06e-12	1.56e-01	2.59e-11	2.26e-05	1.25e-03	9	297	101	19650	0.0303	0.0051	0.0891	0.0151	MB18p12_m_PWK_VLAD_2-15-24.csv	Cacng3,Cacng4,Camk2a,Eps15,Eps8,Hsp90aa1,Myo6,Nrxn3,Tfrc
biological_process	GO:0099072	regulation of postsynaptic membrane neurotransmitter receptor levels	4.06e-12	1.56e-01	2.59e-11	1.00e+00	1.00e+00	0	116	101	19650	0	0.0051	0	0.0059	MB18p12_m_WSB_VLAD_2-15-24.csv
biological_process	GO:0050808	synapse organization	5.28e-12	8.95e-01	5.89e-12	1.00e+00	1.00e+00	0	3	377	19650	0	0.0192	0	0.0002	MB18p12_f_129S1_VLAD_2-14-24.csv
biological_process	GO:0050808	synapse organization	5.28e-12	8.95e-01	5.89e-12	1.81e-01	3.96e-01	5	156	377	19650	0.0321	0.0192	0.0133	0.0079	MB18p12_f_AJ_VLAD_2-14-24.csv	C1ql3,Lrrtm1,Nrxn3,Sncb,Wasf3
biological_process	GO:0050808	synapse organization	5.28e-12	8.95e-01	5.89e-12	2.97e-06	2.13e-04	20	313	377	19650	0.0639	0.0192	0.0531	0.0159	MB18p12_f_C57_VLAD_2-14-24.csv	Bsn,Ctnnd2,Dlg2,Dlg4,Dlgap3,Dvl1,Fgf13,Iqsec3,Mecp2,Myo6,Pcdhgc3,Pcdhgc4,Plxnb1,Shank1,Shank2,Shank3,Sipa1l1,Syngap1,Wasf3,Zfp365
biological_process	GO:0050808	synapse organization	5.28e-12	8.95e-01	5.89e-12	2.27e-11	5.87e-09	39	594	377	19650	0.0657	0.0192	0.1034	0.0302	MB18p12_f_CAST_VLAD_2-14-24.csv	Ache,Bsn,Clstn3,Cntnap1,Ctnnd2,Dgkz,Dlg2,Dlgap3,Dvl1,Elfn2,Ezr,Farp1,Hapln4,Iqsec3,Lrrtm1,Mecp2,Myo6,Nfia,Pak3,Palm,Pcdhgc3,Pcdhgc4,Plxnb1,Ppfia4,Prrt1,Rab3a,Sez6,Sez6l2,Shank1,Shank2,Shank3,Sipa1l1,Sptb,Sptbn2,Srcin1,Tuba1a,Wasf1,Wasf3,Zfp365
biological_process	GO:0050808	synapse organization	5.28e-12	8.95e-01	5.89e-12	4.73e-01	5.32e-01	1	33	377	19650	0.0303	0.0192	0.0027	0.0017	MB18p12_f_NOD_VLAD_2-14-24.csv	Sez6
biological_process	GO:0050808	synapse organization	5.28e-12	8.95e-01	5.89e-12	2.53e-04	1.13e-02	9	109	377	19650	0.0826	0.0192	0.0239	0.0055	MB18p12_f_NZO_VLAD_2-14-24.csv	Actb,Arf6,C1ql3,Epha4,Nrxn3,Prrt1,Rac3,Sncb,Zfp365
biological_process	GO:0050808	synapse organization	5.28e-12	8.95e-01	5.89e-12	2.72e-04	9.59e-03	18	366	377	19650	0.0492	0.0192	0.0477	0.0186	MB18p12_f_PWK_VLAD_2-14-24.csv	Cacnb3,Dgkz,Dlgap3,Dvl1,Iqsec3,Myo6,Palm,Plxnb1,Ppfia4,Sez6,Shank1,Shank2,Shank3,Sipa1l1,Sparcl1,Sptbn2,Wasf3,Zfp365
biological_process	GO:0050808	synapse organization	5.28e-12	8.95e-01	5.89e-12	1.00e+00	1.00e+00	0	37	377	19650	0	0.0192	0	0.0019	MB18p12_f_WSB_VLAD_2-14-24.csv
biological_process	GO:0050808	synapse organization	5.28e-12	8.95e-01	5.89e-12	5.28e-12	8.75e-10	54	999	377	19650	0.0541	0.0192	0.1432	0.0508	MB18p12_m_129S1_VLAD_2-15-24.csv	Ache,Actb,Add2,C1ql2,C1ql3,Cfl1,Chchd10,Clstn3,Cpne6,Ctnnd2,Dgkz,Dlg2,Dlg4,Dlgap3,Dvl1,Epha4,Ezr,Fgf13,Gabrg2,Hapln4,Iqsec3,Kalrn,Lrrc4b,Lrrtm1,Mecp2,Myo6,Nptn,Nrp1,Nrxn3,Pak3,Palm,Pcdhgc3,Pcdhgc4,Pfn1,Pgrmc1,Plxnb1,Ppfia3,Prickle2,Prrt1,Rab3a,Rph3a,Sez6,Sez6l2,Shank1,Shank2,Shank3,Sipa1l1,Slc1a1,Snca,Sncb,Sptbn2,Syngap1,Wasf3,Zfp365
biological_process	GO:0050808	synapse organization	5.28e-12	8.95e-01	5.89e-12	1.00e+00	1.00e+00	0	3	377	19650	0	0.0192	0	0.0002	MB18p12_m_AJ_VLAD_2-15-24.csv
biological_process	GO:0050808	synapse organization	5.28e-12	8.95e-01	5.89e-12	1.60e-05	9.22e-04	14	187	377	19650	0.0749	0.0192	0.0371	0.0095	MB18p12_m_C57_VLAD_2-15-24.csv	Cacnb3,Dlgap3,Dvl1,Elfn2,Farp1,Iqsec3,Palm,Plxnb1,Shank1,Shank2,Shank3,Sipa1l1,Sptbn2,Wasf3
biological_process	GO:0050808	synapse organization	5.28e-12	8.95e-01	5.89e-12	1.00e+00	1.00e+00	0	5	377	19650	0	0.0192	0	0.0003	MB18p12_m_CAST_VLAD_2-15-24.csv
biological_process	GO:0050808	synapse organization	5.28e-12	8.95e-01	5.89e-12	1.19e-06	7.34e-05	23	377	377	19650	0.061	0.0192	0.061	0.0192	MB18p12_m_NOD_VLAD_2-15-24.csv	Cacnb4,Clstn3,Dgkz,Fgf13,Gabra1,Gabra3,Gabra5,Igsf21,Iqsec3,Klk8,L1cam,Lrrc4c,Myo6,Nrxn3,Pak1,Plxnd1,Ppfia4,Ptprd,Rab3a,Sez6l2,Shank1,Shank3,Sncb
biological_process	GO:0050808	synapse organization	5.28e-12	8.95e-01	5.89e-12	3.51e-08	4.42e-06	29	469	377	19650	0.0618	0.0192	0.0769	0.0239	MB18p12_m_NZO_VLAD_2-15-24.csv	C1qb,C1ql2,C1ql3,Ctnna2,Ctnnd2,Dgkz,Dlg2,Dlgap3,Elfn2,Farp1,Fgf13,Grn,Iqsec3,Myo6,Pcdhgc3,Pcdhgc5,Plxnb1,Prrt1,Rab3a,Rph3a,Shank1,Shank2,Shank3,Sipa1l1,Sncb,Sptbn2,Syngap1,Wasf3,Zfp365
biological_process	GO:0050808	synapse organization	5.28e-12	8.95e-01	5.89e-12	6.59e-04	1.61e-02	15	297	377	19650	0.0505	0.0192	0.0398	0.0151	MB18p12_m_PWK_VLAD_2-15-24.csv	Ache,Cbln1,Drd1,Farp1,Fgf13,Iqsec3,Myo6,Nrxn3,Pcdhgc4,Plxnb1,Sez6,Shank1,Shank2,Shank3,Wasf3
biological_process	GO:0050808	synapse organization	5.28e-12	8.95e-01	5.89e-12	8.95e-01	1.00e+00	1	116	377	19650	0.0086	0.0192	0.0027	0.0059	MB18p12_m_WSB_VLAD_2-15-24.csv	Klk8
biological_process	GO:0007005	mitochondrion organization	6.48e-12	7.50e-01	8.63e-12	1.00e+00	1.00e+00	0	3	481	19650	0	0.0245	0	0.0002	MB18p12_f_129S1_VLAD_2-14-24.csv
biological_process	GO:0007005	mitochondrion organization	6.48e-12	7.50e-01	8.63e-12	7.39e-01	7.88e-01	3	156	481	19650	0.0192	0.0245	0.0062	0.0079	MB18p12_f_AJ_VLAD_2-14-24.csv	Cck,Hsp90aa1,Trak2
biological_process	GO:0007005	mitochondrion organization	6.48e-12	7.50e-01	8.63e-12	3.59e-01	5.44e-01	9	313	481	19650	0.0288	0.0245	0.0187	0.0159	MB18p12_f_C57_VLAD_2-14-24.csv	Bcl2l2,Camk2a,Cck,Coa5,Epas1,Pum2,Trak1,Trak2,Ulk2
biological_process	GO:0007005	mitochondrion organization	6.48e-12	7.50e-01	8.63e-12	2.08e-01	4.42e-01	18	594	481	19650	0.0303	0.0245	0.0374	0.0302	MB18p12_f_CAST_VLAD_2-14-24.csv	Bcl2l2,Camk2a,Cck,Cntnap1,Coa5,Coq7,Dynlt1f,Hsp90aa1,Kif5b,Mfn1,Mtfp1,Pisd,Pum2,Rab3a,Trak1,Trak2,Ulk2,Wasf1
biological_process	GO:0007005	mitochondrion organization	6.48e-12	7.50e-01	8.63e-12	1.00e+00	1.00e+00	0	33	481	19650	0	0.0245	0	0.0017	MB18p12_f_NOD_VLAD_2-14-24.csv
biological_process	GO:0007005	mitochondrion organization	6.48e-12	7.50e-01	8.63e-12	7.50e-01	7.80e-01	2	109	481	19650	0.0183	0.0245	0.0042	0.0055	MB18p12_f_NZO_VLAD_2-14-24.csv	Hsp90aa1,Rab5if
biological_process	GO:0007005	mitochondrion organization	6.48e-12	7.50e-01	8.63e-12	1.34e-06	8.12e-05	26	366	481	19650	0.071	0.0245	0.0541	0.0186	MB18p12_f_PWK_VLAD_2-14-24.csv	Bcl2l2,Camk2a,Cox17,Cox7a2,Cox7a2l,Epas1,Micos13,Ndufa1,Ndufa2,Ndufa3,Ndufa5,Ndufa6,Ndufaf8,Ndufb1,Ndufb2,Ndufb4,Ndufb6,Ndufb8,Ndufb9,Ndufs6,Nme3,Romo1,Smim20,Tmem242,Trak2,Uqcc2
biological_process	GO:0007005	mitochondrion organization	6.48e-12	7.50e-01	8.63e-12	2.29e-01	3.83e-01	2	37	481	19650	0.0541	0.0245	0.0042	0.0019	MB18p12_f_WSB_VLAD_2-14-24.csv	Cck,Hsp90aa1
biological_process	GO:0007005	mitochondrion organization	6.48e-12	7.50e-01	8.63e-12	4.88e-03	4.33e-02	38	999	481	19650	0.038	0.0245	0.079	0.0508	MB18p12_m_129S1_VLAD_2-15-24.csv	Akt1,Akt3,Bcl2l2,Bok,Camk2a,Cav2,Cck,Chchd10,Coa5,Dynll1,Epas1,Hsp90aa1,Kat2a,Kif5b,Ndufa10,Ndufs3,Ndufs7,Park7,Pim2,Pink1,Pum2,Rab3a,Sh3glb1,Sharpin,Snca,Sqstm1,Tomm40,Trak1,Trak2,Ulk1,Ulk2,Vdac2,Wdr45b,mt-Nd1,mt-Nd2,mt-Nd4,mt-Nd5,mt-Nd6
biological_process	GO:0007005	mitochondrion organization	6.48e-12	7.50e-01	8.63e-12	1.00e+00	1.00e+00	0	3	481	19650	0	0.0245	0	0.0002	MB18p12_m_AJ_VLAD_2-15-24.csv
biological_process	GO:0007005	mitochondrion organization	6.48e-12	7.50e-01	8.63e-12	4.84e-01	6.34e-01	5	187	481	19650	0.0267	0.0245	0.0104	0.0095	MB18p12_m_C57_VLAD_2-15-24.csv	Bcl2l2,Camk2a,Epas1,Trak1,Trak2
biological_process	GO:0007005	mitochondrion organization	6.48e-12	7.50e-01	8.63e-12	1.00e+00	1.00e+00	0	5	481	19650	0	0.0245	0	0.0003	MB18p12_m_CAST_VLAD_2-15-24.csv
biological_process	GO:0007005	mitochondrion organization	6.48e-12	7.50e-01	8.63e-12	4.55e-02	2.15e-01	15	377	481	19650	0.0398	0.0245	0.0312	0.0192	MB18p12_m_NOD_VLAD_2-15-24.csv	Bok,Camk2a,Epas1,Hap1,Hsp90aa1,Kif5b,Ndufb4,Ndufb8,Rab3a,Trak2,mt-Nd1,mt-Nd2,mt-Nd4,mt-Nd5,mt-Nd6
biological_process	GO:0007005	mitochondrion organization	6.48e-12	7.50e-01	8.63e-12	6.00e-01	7.17e-01	11	469	481	19650	0.0235	0.0245	0.0229	0.0239	MB18p12_m_NZO_VLAD_2-15-24.csv	Akt3,Bcl2l2,Camk2a,Coa5,Epas1,Hsp90aa1,Mtfp1,Rab3a,Trak1,Trak2,Ulk2
biological_process	GO:0007005	mitochondrion organization	6.48e-12	7.50e-01	8.63e-12	5.93e-01	7.06e-01	7	297	481	19650	0.0236	0.0245	0.0146	0.0151	MB18p12_m_PWK_VLAD_2-15-24.csv	Akt3,Camk2a,Cnp,Hsp90aa1,Trak1,Trak2,Ulk2
biological_process	GO:0007005	mitochondrion organization	6.48e-12	7.50e-01	8.63e-12	6.48e-12	1.84e-09	20	116	481	19650	0.1724	0.0245	0.0416	0.0059	MB18p12_m_WSB_VLAD_2-15-24.csv	Bloc1s2,Coa3,Dmac1,Endog,Ndufa11,Ndufa2,Ndufaf5,Ndufb1,Ndufb2,Ndufb3,Ndufb4,Ndufb6,Ndufb7,Ndufs5,Pisd,Rnf7,Romo1,Sdhaf4,Timm10,Uqcc2
biological_process	GO:0098916	anterograde trans-synaptic signaling	6.51e-12	6.58e-01	9.89e-12	1.00e+00	1.00e+00	0	3	379	19650	0	0.0193	0	0.0002	MB18p12_f_129S1_VLAD_2-14-24.csv
biological_process	GO:0098916	anterograde trans-synaptic signaling	6.51e-12	6.58e-01	9.89e-12	1.09e-02	1.68e-01	8	156	379	19650	0.0513	0.0193	0.0211	0.0079	MB18p12_f_AJ_VLAD_2-14-24.csv	Npy,Nrxn3,Prrt2,Rims4,Snap47,Sncb,Syt4,Xbp1
biological_process	GO:0098916	anterograde trans-synaptic signaling	6.51e-12	6.58e-01	9.89e-12	4.09e-04	1.08e-02	16	313	379	19650	0.0511	0.0193	0.0422	0.0159	MB18p12_f_C57_VLAD_2-14-24.csv	Adarb1,Aldh5a1,Apba1,Brsk1,Dlg2,Dlg4,Dvl1,Mecp2,Myo6,Npy,Rims1,Rims3,Rims4,Shc3,Tspoap1,Xbp1
biological_process	GO:0098916	anterograde trans-synaptic signaling	6.51e-12	6.58e-01	9.89e-12	1.86e-07	1.26e-05	32	594	379	19650	0.0539	0.0193	0.0844	0.0302	MB18p12_f_CAST_VLAD_2-14-24.csv	Adarb1,Aldh5a1,Apba1,Begain,Brsk1,Clstn3,Cnih3,Crhbp,Cx3cl1,Dlg2,Doc2b,Dvl1,Grin2c,Hapln4,Lypd1,Mecp2,Myo6,Penk,Prkcg,Rab3a,Rasd2,Rims1,Rims4,Sez6,Shc3,Slc12a6,Snap47,Sptbn2,Sv2a,Syp,Tmod2,Tspoap1
biological_process	GO:0098916	anterograde trans-synaptic signaling	6.51e-12	6.58e-01	9.89e-12	1.62e-07	2.50e-05	8	33	379	19650	0.2424	0.0193	0.0211	0.0017	MB18p12_f_NOD_VLAD_2-14-24.csv	Adora2a,Gabrd,Hrh3,Npy,Pdyn,Penk,Sez6,Tac1
biological_process	GO:0098916	anterograde trans-synaptic signaling	6.51e-12	6.58e-01	9.89e-12	2.63e-04	1.13e-02	9	109	379	19650	0.0826	0.0193	0.0237	0.0055	MB18p12_f_NZO_VLAD_2-14-24.csv	Gabbr2,Grin2b,Mef2c,Nrxn3,Ppp3ca,Prkcg,Prrt2,Rac3,Sncb
biological_process	GO:0098916	anterograde trans-synaptic signaling	6.51e-12	6.58e-01	9.89e-12	5.21e-03	1.00e-01	15	366	379	19650	0.041	0.0193	0.0396	0.0186	MB18p12_f_PWK_VLAD_2-14-24.csv	Adarb1,Apba1,Begain,Brsk1,Cacnb3,Cplx2,Cx3cl1,Dvl1,Myo6,Nr4a1,Penk,Rims4,Sez6,Shc3,Sptbn2
biological_process	GO:0098916	anterograde trans-synaptic signaling	6.51e-12	6.58e-01	9.89e-12	3.41e-02	1.94e-01	3	37	379	19650	0.0811	0.0193	0.0079	0.0019	MB18p12_f_WSB_VLAD_2-14-24.csv	Rasd2,Rims3,Syt4
biological_process	GO:0098916	anterograde trans-synaptic signaling	6.51e-12	6.58e-01	9.89e-12	6.51e-12	1.03e-09	54	999	379	19650	0.0541	0.0193	0.1425	0.0508	MB18p12_m_129S1_VLAD_2-15-24.csv	Adarb1,Aldh5a1,Apba1,Begain,Brsk1,Cav2,Clstn3,Cnih2,Cx3cl1,Dlg2,Dlg4,Doc2b,Dvl1,Gabrg2,Gria2,Grin1,Grm3,Hapln4,Lin7b,Mecp2,Mef2c,Myo6,Npy,Nrxn3,Nsg1,Park7,Penk,Ppfia3,Prkaca,Prkcg,Prrt2,Rab3a,Rims1,Rims4,Rph3a,Sez6,Shc3,Snap47,Snca,Sncb,Sptbn2,Stxbp1,Sv2a,Syp,Syt1,Syt11,Syt4,Syt5,Tmod2,Tpgs1,Tspoap1,Usp14,Vdac3,Xbp1
biological_process	GO:0098916	anterograde trans-synaptic signaling	6.51e-12	6.58e-01	9.89e-12	1.00e+00	1.00e+00	0	3	379	19650	0	0.0193	0	0.0002	MB18p12_m_AJ_VLAD_2-15-24.csv
biological_process	GO:0098916	anterograde trans-synaptic signaling	6.51e-12	6.58e-01	9.89e-12	1.06e-02	1.14e-01	9	187	379	19650	0.0481	0.0193	0.0237	0.0095	MB18p12_m_C57_VLAD_2-15-24.csv	Begain,Cacnb3,Dvl1,Npy,Rims1,Rims4,Shc3,Sptbn2,Tspoap1
biological_process	GO:0098916	anterograde trans-synaptic signaling	6.51e-12	6.58e-01	9.89e-12	1.00e+00	1.00e+00	0	5	379	19650	0	0.0193	0	0.0003	MB18p12_m_CAST_VLAD_2-15-24.csv
biological_process	GO:0098916	anterograde trans-synaptic signaling	6.51e-12	6.58e-01	9.89e-12	2.82e-10	6.29e-08	29	377	379	19650	0.0769	0.0193	0.0765	0.0192	MB18p12_m_NOD_VLAD_2-15-24.csv	Cacnb4,Clstn1,Clstn3,Cnih2,Cx3cl1,Doc2b,Fgf12,Gabra1,Gabra3,Gabra5,Gabrd,Lypd1,Mef2c,Myo6,Npy,Nrxn3,Pak1,Penk,Prrt2,Rab3a,Rap1a,Snap47,Sncb,Stx1a,Stxbp1,Sv2a,Syt1,Syt4,Xbp1
biological_process	GO:0098916	anterograde trans-synaptic signaling	6.51e-12	6.58e-01	9.89e-12	3.32e-04	8.33e-03	21	469	379	19650	0.0448	0.0193	0.0554	0.0239	MB18p12_m_NZO_VLAD_2-15-24.csv	Adarb1,Aldh5a1,Apba1,Dlg2,Doc2b,Grm3,Mef2c,Myo6,Plat,Prrt2,Rab3a,Rims1,Rims4,Rph3a,Shc3,Snap47,Sncb,Sptbn2,Sv2a,Syt4,Tspoap1
biological_process	GO:0098916	anterograde trans-synaptic signaling	6.51e-12	6.58e-01	9.89e-12	2.04e-05	1.17e-03	18	297	379	19650	0.0606	0.0193	0.0475	0.0151	MB18p12_m_PWK_VLAD_2-15-24.csv	Adora2a,Apba1,Drd1,Drd2,Gabrd,Hrh3,Myo6,Npy,Nrxn3,Pdyn,Penk,Pvalb,Rasd2,Rims1,Sez6,Shc3,Tac1,Tspoap1
biological_process	GO:0098916	anterograde trans-synaptic signaling	6.51e-12	6.58e-01	9.89e-12	6.58e-01	9.45e-01	2	116	379	19650	0.0172	0.0193	0.0053	0.0059	MB18p12_m_WSB_VLAD_2-15-24.csv	Lin7b,Pvalb
biological_process	GO:0007268	chemical synaptic transmission	6.51e-12	6.58e-01	9.89e-12	1.00e+00	1.00e+00	0	3	379	19650	0	0.0193	0	0.0002	MB18p12_f_129S1_VLAD_2-14-24.csv
biological_process	GO:0007268	chemical synaptic transmission	6.51e-12	6.58e-01	9.89e-12	1.09e-02	1.68e-01	8	156	379	19650	0.0513	0.0193	0.0211	0.0079	MB18p12_f_AJ_VLAD_2-14-24.csv	Npy,Nrxn3,Prrt2,Rims4,Snap47,Sncb,Syt4,Xbp1
biological_process	GO:0007268	chemical synaptic transmission	6.51e-12	6.58e-01	9.89e-12	4.09e-04	1.08e-02	16	313	379	19650	0.0511	0.0193	0.0422	0.0159	MB18p12_f_C57_VLAD_2-14-24.csv	Adarb1,Aldh5a1,Apba1,Brsk1,Dlg2,Dlg4,Dvl1,Mecp2,Myo6,Npy,Rims1,Rims3,Rims4,Shc3,Tspoap1,Xbp1
biological_process	GO:0007268	chemical synaptic transmission	6.51e-12	6.58e-01	9.89e-12	1.86e-07	1.26e-05	32	594	379	19650	0.0539	0.0193	0.0844	0.0302	MB18p12_f_CAST_VLAD_2-14-24.csv	Adarb1,Aldh5a1,Apba1,Begain,Brsk1,Clstn3,Cnih3,Crhbp,Cx3cl1,Dlg2,Doc2b,Dvl1,Grin2c,Hapln4,Lypd1,Mecp2,Myo6,Penk,Prkcg,Rab3a,Rasd2,Rims1,Rims4,Sez6,Shc3,Slc12a6,Snap47,Sptbn2,Sv2a,Syp,Tmod2,Tspoap1
biological_process	GO:0007268	chemical synaptic transmission	6.51e-12	6.58e-01	9.89e-12	1.62e-07	2.50e-05	8	33	379	19650	0.2424	0.0193	0.0211	0.0017	MB18p12_f_NOD_VLAD_2-14-24.csv	Adora2a,Gabrd,Hrh3,Npy,Pdyn,Penk,Sez6,Tac1
biological_process	GO:0007268	chemical synaptic transmission	6.51e-12	6.58e-01	9.89e-12	2.63e-04	1.13e-02	9	109	379	19650	0.0826	0.0193	0.0237	0.0055	MB18p12_f_NZO_VLAD_2-14-24.csv	Gabbr2,Grin2b,Mef2c,Nrxn3,Ppp3ca,Prkcg,Prrt2,Rac3,Sncb
biological_process	GO:0007268	chemical synaptic transmission	6.51e-12	6.58e-01	9.89e-12	5.21e-03	1.00e-01	15	366	379	19650	0.041	0.0193	0.0396	0.0186	MB18p12_f_PWK_VLAD_2-14-24.csv	Adarb1,Apba1,Begain,Brsk1,Cacnb3,Cplx2,Cx3cl1,Dvl1,Myo6,Nr4a1,Penk,Rims4,Sez6,Shc3,Sptbn2
biological_process	GO:0007268	chemical synaptic transmission	6.51e-12	6.58e-01	9.89e-12	3.41e-02	1.94e-01	3	37	379	19650	0.0811	0.0193	0.0079	0.0019	MB18p12_f_WSB_VLAD_2-14-24.csv	Rasd2,Rims3,Syt4
biological_process	GO:0007268	chemical synaptic transmission	6.51e-12	6.58e-01	9.89e-12	6.51e-12	1.03e-09	54	999	379	19650	0.0541	0.0193	0.1425	0.0508	MB18p12_m_129S1_VLAD_2-15-24.csv	Adarb1,Aldh5a1,Apba1,Begain,Brsk1,Cav2,Clstn3,Cnih2,Cx3cl1,Dlg2,Dlg4,Doc2b,Dvl1,Gabrg2,Gria2,Grin1,Grm3,Hapln4,Lin7b,Mecp2,Mef2c,Myo6,Npy,Nrxn3,Nsg1,Park7,Penk,Ppfia3,Prkaca,Prkcg,Prrt2,Rab3a,Rims1,Rims4,Rph3a,Sez6,Shc3,Snap47,Snca,Sncb,Sptbn2,Stxbp1,Sv2a,Syp,Syt1,Syt11,Syt4,Syt5,Tmod2,Tpgs1,Tspoap1,Usp14,Vdac3,Xbp1
biological_process	GO:0007268	chemical synaptic transmission	6.51e-12	6.58e-01	9.89e-12	1.00e+00	1.00e+00	0	3	379	19650	0	0.0193	0	0.0002	MB18p12_m_AJ_VLAD_2-15-24.csv
biological_process	GO:0007268	chemical synaptic transmission	6.51e-12	6.58e-01	9.89e-12	1.06e-02	1.14e-01	9	187	379	19650	0.0481	0.0193	0.0237	0.0095	MB18p12_m_C57_VLAD_2-15-24.csv	Begain,Cacnb3,Dvl1,Npy,Rims1,Rims4,Shc3,Sptbn2,Tspoap1
biological_process	GO:0007268	chemical synaptic transmission	6.51e-12	6.58e-01	9.89e-12	1.00e+00	1.00e+00	0	5	379	19650	0	0.0193	0	0.0003	MB18p12_m_CAST_VLAD_2-15-24.csv
biological_process	GO:0007268	chemical synaptic transmission	6.51e-12	6.58e-01	9.89e-12	2.82e-10	6.29e-08	29	377	379	19650	0.0769	0.0193	0.0765	0.0192	MB18p12_m_NOD_VLAD_2-15-24.csv	Cacnb4,Clstn1,Clstn3,Cnih2,Cx3cl1,Doc2b,Fgf12,Gabra1,Gabra3,Gabra5,Gabrd,Lypd1,Mef2c,Myo6,Npy,Nrxn3,Pak1,Penk,Prrt2,Rab3a,Rap1a,Snap47,Sncb,Stx1a,Stxbp1,Sv2a,Syt1,Syt4,Xbp1
biological_process	GO:0007268	chemical synaptic transmission	6.51e-12	6.58e-01	9.89e-12	3.32e-04	8.33e-03	21	469	379	19650	0.0448	0.0193	0.0554	0.0239	MB18p12_m_NZO_VLAD_2-15-24.csv	Adarb1,Aldh5a1,Apba1,Dlg2,Doc2b,Grm3,Mef2c,Myo6,Plat,Prrt2,Rab3a,Rims1,Rims4,Rph3a,Shc3,Snap47,Sncb,Sptbn2,Sv2a,Syt4,Tspoap1
biological_process	GO:0007268	chemical synaptic transmission	6.51e-12	6.58e-01	9.89e-12	2.04e-05	1.17e-03	18	297	379	19650	0.0606	0.0193	0.0475	0.0151	MB18p12_m_PWK_VLAD_2-15-24.csv	Adora2a,Apba1,Drd1,Drd2,Gabrd,Hrh3,Myo6,Npy,Nrxn3,Pdyn,Penk,Pvalb,Rasd2,Rims1,Sez6,Shc3,Tac1,Tspoap1
biological_process	GO:0007268	chemical synaptic transmission	6.51e-12	6.58e-01	9.89e-12	6.58e-01	9.45e-01	2	116	379	19650	0.0172	0.0193	0.0053	0.0059	MB18p12_m_WSB_VLAD_2-15-24.csv	Lin7b,Pvalb
biological_process	GO:0015986	proton motive force-driven ATP synthesis	7.56e-12	8.07e-01	9.36e-12	1.00e+00	1.00e+00	0	3	68	19650	0	0.0035	0	0.0002	MB18p12_f_129S1_VLAD_2-14-24.csv
biological_process	GO:0015986	proton motive force-driven ATP synthesis	7.56e-12	8.07e-01	9.36e-12	4.19e-01	5.60e-01	1	156	68	19650	0.0064	0.0035	0.0147	0.0079	MB18p12_f_AJ_VLAD_2-14-24.csv	mt-Nd4l
biological_process	GO:0015986	proton motive force-driven ATP synthesis	7.56e-12	8.07e-01	9.36e-12	1.00e+00	1.00e+00	0	313	68	19650	0	0.0035	0	0.0159	MB18p12_f_C57_VLAD_2-14-24.csv
biological_process	GO:0015986	proton motive force-driven ATP synthesis	7.56e-12	8.07e-01	9.36e-12	1.00e+00	1.00e+00	0	594	68	19650	0	0.0035	0	0.0302	MB18p12_f_CAST_VLAD_2-14-24.csv
biological_process	GO:0015986	proton motive force-driven ATP synthesis	7.56e-12	8.07e-01	9.36e-12	1.00e+00	1.00e+00	0	33	68	19650	0	0.0035	0	0.0017	MB18p12_f_NOD_VLAD_2-14-24.csv
biological_process	GO:0015986	proton motive force-driven ATP synthesis	7.56e-12	8.07e-01	9.36e-12	1.00e+00	1.00e+00	0	109	68	19650	0	0.0035	0	0.0055	MB18p12_f_NZO_VLAD_2-14-24.csv
biological_process	GO:0015986	proton motive force-driven ATP synthesis	7.56e-12	8.07e-01	9.36e-12	2.34e-11	3.21e-09	14	366	68	19650	0.0383	0.0035	0.2059	0.0186	MB18p12_f_PWK_VLAD_2-14-24.csv	Ndufa1,Ndufa2,Ndufa3,Ndufa5,Ndufa6,Ndufa7,Ndufb1,Ndufb2,Ndufb4,Ndufb6,Ndufb8,Ndufb9,Ndufs6,mt-Nd3
biological_process	GO:0015986	proton motive force-driven ATP synthesis	7.56e-12	8.07e-01	9.36e-12	1.20e-01	2.81e-01	1	37	68	19650	0.027	0.0035	0.0147	0.0019	MB18p12_f_WSB_VLAD_2-14-24.csv	mt-Atp8
biological_process	GO:0015986	proton motive force-driven ATP synthesis	7.56e-12	8.07e-01	9.36e-12	1.46e-04	2.95e-03	12	999	68	19650	0.012	0.0035	0.1765	0.0508	MB18p12_m_129S1_VLAD_2-15-24.csv	Ndufa10,Ndufs3,Ndufs7,mt-Atp6,mt-Atp8,mt-Nd1,mt-Nd2,mt-Nd3,mt-Nd4,mt-Nd4l,mt-Nd5,mt-Nd6
biological_process	GO:0015986	proton motive force-driven ATP synthesis	7.56e-12	8.07e-01	9.36e-12	1.00e+00	1.00e+00	0	3	68	19650	0	0.0035	0	0.0002	MB18p12_m_AJ_VLAD_2-15-24.csv
biological_process	GO:0015986	proton motive force-driven ATP synthesis	7.56e-12	8.07e-01	9.36e-12	4.79e-01	6.30e-01	1	187	68	19650	0.0053	0.0035	0.0147	0.0095	MB18p12_m_C57_VLAD_2-15-24.csv	mt-Nd3
biological_process	GO:0015986	proton motive force-driven ATP synthesis	7.56e-12	8.07e-01	9.36e-12	1.00e+00	1.00e+00	0	5	68	19650	0	0.0035	0	0.0003	MB18p12_m_CAST_VLAD_2-15-24.csv
biological_process	GO:0015986	proton motive force-driven ATP synthesis	7.56e-12	8.07e-01	9.36e-12	5.79e-09	8.46e-07	12	377	68	19650	0.0318	0.0035	0.1765	0.0192	MB18p12_m_NOD_VLAD_2-15-24.csv	Ndufa7,Ndufb4,Ndufb8,mt-Atp6,mt-Atp8,mt-Nd1,mt-Nd2,mt-Nd3,mt-Nd4,mt-Nd4l,mt-Nd5,mt-Nd6
biological_process	GO:0015986	proton motive force-driven ATP synthesis	7.56e-12	8.07e-01	9.36e-12	8.07e-01	8.63e-01	1	469	68	19650	0.0021	0.0035	0.0147	0.0239	MB18p12_m_NZO_VLAD_2-15-24.csv	mt-Nd4l
biological_process	GO:0015986	proton motive force-driven ATP synthesis	7.56e-12	8.07e-01	9.36e-12	1.00e+00	1.00e+00	0	297	68	19650	0	0.0035	0	0.0151	MB18p12_m_PWK_VLAD_2-15-24.csv
biological_process	GO:0015986	proton motive force-driven ATP synthesis	7.56e-12	8.07e-01	9.36e-12	7.56e-12	1.84e-09	10	116	68	19650	0.0862	0.0035	0.1471	0.0059	MB18p12_m_WSB_VLAD_2-15-24.csv	Ndufa11,Ndufa2,Ndufb1,Ndufb2,Ndufb3,Ndufb4,Ndufb6,Ndufb7,Ndufs5,Ndufv2
biological_process	GO:0019538	protein metabolic process	9.09e-12	7.71e-01	1.18e-11	1.00e+00	1.00e+00	0	3	3701	19650	0	0.1883	0	0.0002	MB18p12_f_129S1_VLAD_2-14-24.csv
biological_process	GO:0019538	protein metabolic process	9.09e-12	7.71e-01	1.18e-11	3.26e-01	5.01e-01	32	156	3701	19650	0.2051	0.1883	0.0086	0.0079	MB18p12_f_AJ_VLAD_2-14-24.csv	Aarsd1,Adprh,Capn15,Cdk16,Ddah1,Eif6,Gid4,Gsn,Hipk2,Hsp90aa1,Irf2bp1,Kif3a,P4htm,Pak6,Pcsk2,Pcyox1l,Pigt,Pim3,Pnck,Psmb5,Sbk1,Sdf2l1,Sgk1,Slc6a7,Tesc,Top1,Traf3,Trak2,Trp53inp2,Tspan33,Vash1,Xbp1
biological_process	GO:0019538	protein metabolic process	9.09e-12	7.71e-01	1.18e-11	4.05e-01	5.76e-01	61	313	3701	19650	0.1949	0.1883	0.0165	0.0159	MB18p12_f_C57_VLAD_2-14-24.csv	Apc,Arrb1,Asrgl1,Bcr,Bola3,Brd2,Brsk1,Camk2a,Cdc42bpa,Cdk16,Ctsa,Ctsd,Dab2ip,Ddah1,Dpp8,Ecrg4,Fbxl16,Gas6,Gid4,Grk2,Grk3,Gsn,Hipk2,Huwe1,Ids,Lats2,Map3k10,Map4k4,Mast2,Mib1,Neurl1a,P4htm,Pak6,Rnf157,Rpl9,Rps14,Rps18,Sash1,Sbk1,Septin3,Setd7,Sgk1,Smo,Socs7,Spop,St3gal2,St6galnac6,Tmcc2,Traf3,Trak2,Trp53inp2,Tspan33,Ttbk1,Ube3b,Ubqln4,Ulk2,Vash1,Vkorc1,Xbp1,Zmiz2,Znrf1
biological_process	GO:0019538	protein metabolic process	9.09e-12	7.71e-01	1.18e-11	1.29e-01	3.54e-01	123	594	3701	19650	0.2071	0.1883	0.0332	0.0302	MB18p12_f_CAST_VLAD_2-14-24.csv	Abhd17a,Adprh,Apc,Arrb1,Asrgl1,Axl,B3gat1,Bcr,Bola2,Brsk1,Camk2a,Capn15,Cct8,Cdc42bpa,Cdk16,Csnk1g2,Ctdsp2,Cul9,Dab2ip,Ddah1,Dpp8,Dusp14,Dusp8,Egln1,Eif4a1,Ephb6,F3,Fbxl16,Fbxl18,Fgfr3,Fus,Galnt18,Gid4,Glul,Gprc5b,Grk2,Grk3,Hdac4,Hipk1,Hipk2,Hsp90aa1,Hspb1,Huwe1,Ids,Irak1,Kit,Man2a2,Map3k10,Map4k4,Mapk8ip1,Mast2,Mib1,Mknk2,Mmp24,Mrpl33,Ndst1,Nek9,Neurl1a,Nupr1,Pak3,Pak6,Pfdn5,Pfdn6,Phf2,Pik3r1,Pi…
biological_process	GO:0019538	protein metabolic process	9.09e-12	7.71e-01	1.18e-11	7.71e-01	8.00e-01	5	33	3701	19650	0.1515	0.1883	0.0014	0.0017	MB18p12_f_NOD_VLAD_2-14-24.csv	Ecrg4,Pdlim2,Prkcd,Rps14,Sgk1
biological_process	GO:0019538	protein metabolic process	9.09e-12	7.71e-01	1.18e-11	4.93e-01	5.71e-01	21	109	3701	19650	0.1927	0.1883	0.0057	0.0055	MB18p12_f_NZO_VLAD_2-14-24.csv	Brd4,Clip3,Crbn,Ctso,Ecrg4,Eif5b,Epha4,Fam98b,Fgfr3,Fus,Hsp90aa1,Kif3a,Neurod2,Ppp1r12a,Ppp3ca,Prkcg,Prrt1,Spcs1,Tmcc2,Top1,Zfand2a
biological_process	GO:0019538	protein metabolic process	9.09e-12	7.71e-01	1.18e-11	9.09e-12	1.35e-09	123	366	3701	19650	0.3361	0.1883	0.0332	0.0186	MB18p12_f_PWK_VLAD_2-14-24.csv	Alg2,Anapc13,Apc,Arrb1,Asrgl1,Bola2,Brd2,Brsk1,Camk2a,Cdk16,Chchd1,Ciao2a,Csnk1g2,Ctdsp2,Dab2ip,Ddah1,Dnlz,Dpm3,Dusp6,Eef1b2,Fau,Gid4,Glul,Hipk2,Hspa8,Kit,Lars2,Man1a,Map3k10,Map4k4,Mapk8ip1,Mast2,Mpnd,Mrpl23,Mrpl33,Mrpl53,Mrps18c,Ndufa7,Neurl1a,Pak6,Pfdn5,Phpt1,Psma7,Rack1,Rnf10,Rpl10a,Rpl11,Rpl12,Rpl13a,Rpl17,Rpl18a,Rpl19,Rpl22,Rpl22l1,Rpl23,Rpl23a,Rpl24,Rpl26,Rpl27,Rpl27a,Rpl29,Rpl30,Rpl31,Rpl…
biological_process	GO:0019538	protein metabolic process	9.09e-12	7.71e-01	1.18e-11	7.22e-01	7.70e-01	6	37	3701	19650	0.1622	0.1883	0.0016	0.0019	MB18p12_f_WSB_VLAD_2-14-24.csv	Hsp90aa1,Hspa1b,Mcts1,Pnck,Prkcsh,Sgk1
biological_process	GO:0019538	protein metabolic process	9.09e-12	7.71e-01	1.18e-11	5.32e-08	3.04e-06	255	999	3701	19650	0.2553	0.1883	0.0689	0.0508	MB18p12_m_129S1_VLAD_2-15-24.csv	Aarsd1,Abcf1,Abhd17a,Adprh,Akt1,Akt2,Akt3,Alg2,Apc,Arrb1,Arrb2,Arxes1,Asrgl1,Atp6ap2,Aup1,Axl,B3gat1,B4gat1,Bap1,Bcr,Brd2,Brd4,Brinp1,Brsk1,Calr,Camk2a,Capn15,Capns1,Cct2,Cct3,Cct7,Cct8,Cdc37,Cdc42bpa,Cdk11b,Cdk16,Cfl1,Cisd3,Cndp2,Cpe,Csnk1g2,Csnk2b,Ctdsp2,Ctsa,Ctso,Dab2ip,Dapk3,Ddah1,Ddost,Dnajb11,Dnajb5,Dpp6,Dpp8,Drg2,Dusp8,Egln1,Ehmt2,Eif2b2,Eif2s2,Eif3a,Eif4a1,Eif5b,Eif6,Epha4,F3,Farsb,Fbxl16…
biological_process	GO:0019538	protein metabolic process	9.09e-12	7.71e-01	1.18e-11	1.00e+00	1.00e+00	0	3	3701	19650	0	0.1883	0	0.0002	MB18p12_m_AJ_VLAD_2-15-24.csv
biological_process	GO:0019538	protein metabolic process	9.09e-12	7.71e-01	1.18e-11	5.46e-01	6.75e-01	35	187	3701	19650	0.1872	0.1883	0.0095	0.0095	MB18p12_m_C57_VLAD_2-15-24.csv	Akt2,Arrb1,Asrgl1,Bcr,Camk2a,Cdk16,Csnk1g2,Dab2ip,Ddah1,Ecrg4,Ehmt2,Gid4,Grk3,Map3k10,Mast2,Neurl1a,Oxsr1,Pak6,Plk2,Rnf10,Rpl41,Rpl9,Rps14,Sash1,Sbk1,St3gal2,St6galnac6,Tmcc2,Tnk2,Traf3,Trak2,Ttbk1,Ube3b,Ubqln4,Vash1
biological_process	GO:0019538	protein metabolic process	9.09e-12	7.71e-01	1.18e-11	1.00e+00	1.00e+00	0	5	3701	19650	0	0.1883	0	0.0003	MB18p12_m_CAST_VLAD_2-15-24.csv
biological_process	GO:0019538	protein metabolic process	9.09e-12	7.71e-01	1.18e-11	6.26e-01	7.40e-01	69	377	3701	19650	0.183	0.1883	0.0186	0.0192	MB18p12_m_NOD_VLAD_2-15-24.csv	Asrgl1,Camk2a,Cct8,Csnk1g2,Ctdsp2,Dner,Dusp26,Eif4g3,Gid4,Golga7,Hipk2,Hs3st4,Hsp90aa1,Hspe1-rs1,Immp1l,Kif3a,Klk8,Lcat,Map4k4,Mrpl52,Mrps18c,Ndufa7,Necab3,Nek7,Nlk,Nrip3,Oxsr1,Pak1,Pcsk2,Pdlim2,Phlda1,Pigyl,Ppm1l,Ppme1,Prkacb,Prkar1b,Ptpn11,Ptprd,Rpl11,Rpl22,Rpl31,Rpl35a,Rpl5,Rplp0,Rps14,Rps17,Rps18,Rps27,Rps3,Rps7,Rusc1,Sash1,Sbk1,Selenof,Slc4a10,Slc6a7,Smo,Sppl3,Stk32c,Stx1a,Tmcc2,Traf3,Trak2,…
biological_process	GO:0019538	protein metabolic process	9.09e-12	7.71e-01	1.18e-11	3.49e-01	5.42e-01	92	469	3701	19650	0.1962	0.1883	0.0249	0.0239	MB18p12_m_NZO_VLAD_2-15-24.csv	Akt2,Akt3,Apc,Arrb1,Asrgl1,Axl,B3gat1,B4gat1,Bcr,Brd4,Camk2a,Cdc42bpa,Cdk16,Cisd3,Csnk1g2,Ctdsp2,Ctso,Dab2ip,Ddah1,Desi1,Dpp8,Eif2s2,Eif5b,Fbxl16,Fbxl3,Fkbp9,Gid4,Golga7,Gprc5b,Grk3,Grn,Hsp90aa1,Hspb1,Huwe1,Ids,Immp1l,Irak1,Kif3a,Map3k10,Map4k4,Mapk8ip1,Marchf8,Mib1,Mmp24,Mrps6,Nek9,Neurl1a,Nupr1,Oxsr1,P4htm,Pak6,Pcsk2,Pgap4,Phlpp1,Plat,Pnck,Ppm1f,Ppp1r12a,Ppp2r5a,Prrt1,Psmc2,Ptprz1,Rbm3,Rnf157,R…
biological_process	GO:0019538	protein metabolic process	9.09e-12	7.71e-01	1.18e-11	6.37e-01	7.36e-01	54	297	3701	19650	0.1818	0.1883	0.0146	0.0151	MB18p12_m_PWK_VLAD_2-15-24.csv	Aarsd1,Abcf1,Adprh,Akt3,Apc,Asphd1,Asrgl1,Brd2,Brd4,Calr,Camk2a,Cdk11b,Cdk16,Ctsz,Dab2ip,Dpp8,Drd1,Dusp14,Eif5b,Fgfr3,Gid4,Grk3,Hsp90aa1,Irf2bp1,Os9,P4ha3,Pcyox1l,Pdia4,Phlda1,Ppm1f,Ppp1r12a,Prss56,Ptpn5,Ptprz1,Rnf141,Sash1,Sdf2l1,Setd7,Sh3bgrl,Slc6a8,Src,St8sia3,Stk40,Tesc,Tmcc2,Top1,Traf3,Trak2,Trim37,Ttbk1,Ulk2,Usp31,Zc3h15,Zfand2a
biological_process	GO:0019538	protein metabolic process	9.09e-12	7.71e-01	1.18e-11	7.78e-06	2.18e-04	42	116	3701	19650	0.3621	0.1883	0.0113	0.0059	MB18p12_m_WSB_VLAD_2-15-24.csv	Aimp1,B3galnt1,Chchd1,Eef1akmt1,Gpx1,Hspe1,Immp1l,Josd2,Klk8,Med21,Mrpl11,Mrpl13,Mrpl14,Mrpl28,Mrpl41,Mrpl46,Mrpl53,Mrps18c,Mrps33,Ndufaf5,Ostc,Pisd,Psma3,Psma5,Psma6,Psma7,Psmb3,Psmb5,Psmb6,Psmd13,Psmd14,Rnf7,Rpl22l1,Rpl9-ps6,Rwdd1,Sdf2,Sdf2l1,Sec11c,Sec61b,Spcs1,Tbca,Tmem208
biological_process	GO:0099537	trans-synaptic signaling	9.85e-12	6.95e-01	1.42e-11	1.00e+00	1.00e+00	0	3	406	19650	0	0.0207	0	0.0002	MB18p12_f_129S1_VLAD_2-14-24.csv
biological_process	GO:0099537	trans-synaptic signaling	9.85e-12	6.95e-01	1.42e-11	1.60e-02	1.78e-01	8	156	406	19650	0.0513	0.0207	0.0197	0.0079	MB18p12_f_AJ_VLAD_2-14-24.csv	Npy,Nrxn3,Prrt2,Rims4,Snap47,Sncb,Syt4,Xbp1
biological_process	GO:0099537	trans-synaptic signaling	9.85e-12	6.95e-01	1.42e-11	8.56e-04	1.74e-02	16	313	406	19650	0.0511	0.0207	0.0394	0.0159	MB18p12_f_C57_VLAD_2-14-24.csv	Adarb1,Aldh5a1,Apba1,Brsk1,Dlg2,Dlg4,Dvl1,Mecp2,Myo6,Npy,Rims1,Rims3,Rims4,Shc3,Tspoap1,Xbp1
biological_process	GO:0099537	trans-synaptic signaling	9.85e-12	6.95e-01	1.42e-11	2.88e-07	1.82e-05	33	594	406	19650	0.0556	0.0207	0.0813	0.0302	MB18p12_f_CAST_VLAD_2-14-24.csv	Adarb1,Aldh5a1,Apba1,Begain,Brsk1,Clstn3,Cnih3,Crhbp,Cx3cl1,Dlg2,Doc2b,Dvl1,Farp1,Grin2c,Hapln4,Lypd1,Mecp2,Myo6,Penk,Prkcg,Rab3a,Rasd2,Rims1,Rims4,Sez6,Shc3,Slc12a6,Snap47,Sptbn2,Sv2a,Syp,Tmod2,Tspoap1
biological_process	GO:0099537	trans-synaptic signaling	9.85e-12	6.95e-01	1.42e-11	1.56e-08	5.42e-06	9	33	406	19650	0.2727	0.0207	0.0222	0.0017	MB18p12_f_NOD_VLAD_2-14-24.csv	Adora2a,Gabrd,Gucy1a1,Hrh3,Npy,Pdyn,Penk,Sez6,Tac1
biological_process	GO:0099537	trans-synaptic signaling	9.85e-12	6.95e-01	1.42e-11	8.78e-05	5.75e-03	10	109	406	19650	0.0917	0.0207	0.0246	0.0055	MB18p12_f_NZO_VLAD_2-14-24.csv	Gabbr2,Grin2b,Mef2c,Nrxn3,Ppp3ca,Prkcg,Prrt2,Rac3,Sncb,Tenm2
biological_process	GO:0099537	trans-synaptic signaling	9.85e-12	6.95e-01	1.42e-11	9.53e-03	1.48e-01	15	366	406	19650	0.041	0.0207	0.0369	0.0186	MB18p12_f_PWK_VLAD_2-14-24.csv	Adarb1,Apba1,Begain,Brsk1,Cacnb3,Cplx2,Cx3cl1,Dvl1,Myo6,Nr4a1,Penk,Rims4,Sez6,Shc3,Sptbn2
biological_process	GO:0099537	trans-synaptic signaling	9.85e-12	6.95e-01	1.42e-11	4.05e-02	2.00e-01	3	37	406	19650	0.0811	0.0207	0.0074	0.0019	MB18p12_f_WSB_VLAD_2-14-24.csv	Rasd2,Rims3,Syt4
biological_process	GO:0099537	trans-synaptic signaling	9.85e-12	6.95e-01	1.42e-11	9.85e-12	1.52e-09	56	999	406	19650	0.0561	0.0207	0.1379	0.0508	MB18p12_m_129S1_VLAD_2-15-24.csv	Adarb1,Aldh5a1,Apba1,Begain,Brsk1,Cav2,Clstn3,Cnih2,Cx3cl1,Dlg2,Dlg4,Doc2b,Dvl1,Gabrg2,Gria2,Grin1,Grm3,Hapln4,Lin7b,Mecp2,Mef2c,Myo6,Nptn,Npy,Nrxn3,Nsg1,Park7,Penk,Ppfia3,Prkaca,Prkcg,Prrt2,Rab3a,Rims1,Rims4,Rph3a,Sez6,Shc3,Snap47,Snca,Sncb,Sptbn2,Stxbp1,Sv2a,Syp,Syt1,Syt11,Syt4,Syt5,Tenm2,Tmod2,Tpgs1,Tspoap1,Usp14,Vdac3,Xbp1
biological_process	GO:0099537	trans-synaptic signaling	9.85e-12	6.95e-01	1.42e-11	1.00e+00	1.00e+00	0	3	406	19650	0	0.0207	0	0.0002	MB18p12_m_AJ_VLAD_2-15-24.csv
biological_process	GO:0099537	trans-synaptic signaling	9.85e-12	6.95e-01	1.42e-11	5.65e-03	7.73e-02	10	187	406	19650	0.0535	0.0207	0.0246	0.0095	MB18p12_m_C57_VLAD_2-15-24.csv	Begain,Cacnb3,Dvl1,Farp1,Npy,Rims1,Rims4,Shc3,Sptbn2,Tspoap1
biological_process	GO:0099537	trans-synaptic signaling	9.85e-12	6.95e-01	1.42e-11	1.00e+00	1.00e+00	0	5	406	19650	0	0.0207	0	0.0003	MB18p12_m_CAST_VLAD_2-15-24.csv
biological_process	GO:0099537	trans-synaptic signaling	9.85e-12	6.95e-01	1.42e-11	7.06e-11	2.46e-08	31	377	406	19650	0.0822	0.0207	0.0764	0.0192	MB18p12_m_NOD_VLAD_2-15-24.csv	Cacnb4,Clstn1,Clstn3,Cnih2,Cx3cl1,Doc2b,Fgf12,Gabra1,Gabra3,Gabra5,Gabrd,Igsf21,Lypd1,Mef2c,Myo6,Npy,Nrxn3,Pak1,Penk,Prrt2,Ptprd,Rab3a,Rap1a,Snap47,Sncb,Stx1a,Stxbp1,Sv2a,Syt1,Syt4,Xbp1
biological_process	GO:0099537	trans-synaptic signaling	9.85e-12	6.95e-01	1.42e-11	3.29e-04	8.32e-03	22	469	406	19650	0.0469	0.0207	0.0542	0.0239	MB18p12_m_NZO_VLAD_2-15-24.csv	Adarb1,Aldh5a1,Apba1,Dlg2,Doc2b,Farp1,Grm3,Mef2c,Myo6,Plat,Prrt2,Rab3a,Rims1,Rims4,Rph3a,Shc3,Snap47,Sncb,Sptbn2,Sv2a,Syt4,Tspoap1
biological_process	GO:0099537	trans-synaptic signaling	9.85e-12	6.95e-01	1.42e-11	4.10e-06	3.11e-04	20	297	406	19650	0.0673	0.0207	0.0493	0.0151	MB18p12_m_PWK_VLAD_2-15-24.csv	Adora2a,Apba1,Cbln1,Drd1,Drd2,Farp1,Gabrd,Hrh3,Myo6,Npy,Nrxn3,Pdyn,Penk,Pvalb,Rasd2,Rims1,Sez6,Shc3,Tac1,Tspoap1
biological_process	GO:0099537	trans-synaptic signaling	9.85e-12	6.95e-01	1.42e-11	6.95e-01	9.53e-01	2	116	406	19650	0.0172	0.0207	0.0049	0.0059	MB18p12_m_WSB_VLAD_2-15-24.csv	Lin7b,Pvalb
biological_process	GO:0009058	biosynthetic process	1.18e-11	1.00e+00	1.18e-11	1.00e+00	1.00e+00	0	3	4288	19650	0	0.2182	0	0.0002	MB18p12_f_129S1_VLAD_2-14-24.csv
biological_process	GO:0009058	biosynthetic process	1.18e-11	1.00e+00	1.18e-11	1.92e-01	4.07e-01	39	156	4288	19650	0.25	0.2182	0.0091	0.0079	MB18p12_f_AJ_VLAD_2-14-24.csv	Aarsd1,Agpat4,Aldh1a1,Apex1,Cdkn2d,Cir1,Creb3,Ddah1,Dio2,Egr1,Eif6,Fads1,Fbll1,Gsto1,Hipk2,Hsp90aa1,Idi1,Junb,Kdelr1,Lpl,Pam16,Pcsk2,Pigt,Pnpo,Ppp1r3c,Pqbp1,Ptgds,Rbm25,Sc5d,Scd1,Sdf2l1,Taf13,Tesc,Top1,Trak2,Tspan33,Tssc4,Xbp1,mt-Nd4l
biological_process	GO:0009058	biosynthetic process	1.18e-11	1.00e+00	1.18e-11	1.00e+00	1.00e+00	44	313	4288	19650	0.1406	0.2182	0.0103	0.0159	MB18p12_f_C57_VLAD_2-14-24.csv	Abat,Adarb1,Adcy1,Adcy5,Agpat4,Aldh1a1,Bola3,Cic,Ddah1,Dio2,Epas1,Ephx1,Fa2h,Fads1,Gas6,Gmpr,Hipk2,Kl,Maz,Mecp2,Med13l,Msx1,Nadk2,Nr4a2,Pltp,Pnpo,Ppp1r3c,Pum2,Rpl9,Rps14,Rps18,Shank3,Slc1a2,Smo,Socs7,Srf,St3gal2,St6galnac6,Tprkb,Trak2,Tspan33,Vkorc1,Xbp1,Zc3h7b
biological_process	GO:0009058	biosynthetic process	1.18e-11	1.00e+00	1.18e-11	8.90e-01	9.44e-01	118	594	4288	19650	0.1987	0.2182	0.0275	0.0302	MB18p12_f_CAST_VLAD_2-14-24.csv	Abat,Abhd3,Abhd4,Acot7,Acsbg1,Acsl3,Acsl6,Acss1,Adarb1,Adcy1,Adcy5,Agpat4,Aldh1a1,Aldh1l1,Alkbh5,Axl,B3gat1,Bcl9l,Bola2,Cct8,Cic,Ckmt1,Coq7,Cwc22,Ddah1,Dgat2,Dgkz,Dio2,Eif4a1,Eno1,Ephb6,Epop,F3,Fads1,Fdps,Fus,Gad1,Galnt18,Gfap,Glul,Gmpr,Got1,Got2,Gpam,Gpt2,Guk1,Hipk2,Hsp90aa1,Hspb1,Idh2,Isyna1,Larp6,Ldha,Lpcat4,Lpl,Maz,Mecp2,Med13l,Mgll,Mmut,Mrpl33,Nadk,Nadk2,Ndst1,Nfia,Nme2,Pam16,Pfdn5,Pfdn6,Phf…
biological_process	GO:0009058	biosynthetic process	1.18e-11	1.00e+00	1.18e-11	8.76e-01	8.90e-01	5	33	4288	19650	0.1515	0.2182	0.0012	0.0017	MB18p12_f_NOD_VLAD_2-14-24.csv	Gucy1a1,Ppp1r1b,Prkcd,Rps14,Zic1
biological_process	GO:0009058	biosynthetic process	1.18e-11	1.00e+00	1.18e-11	1.92e-01	3.24e-01	28	109	4288	19650	0.2569	0.2182	0.0065	0.0055	MB18p12_f_NZO_VLAD_2-14-24.csv	Abhd3,Cebpb,Clip3,Egr1,Eif5b,Fus,Hsp90aa1,Idi1,Itm2a,Mef2c,Mrtfb,Msx1,Nadk2,Oaz1,Ppp1r3c,Rbfox1,Rbfox3,Rbm25,Rtf1,Sart1,Sf3a2,Slc1a3,Snrpa,Sox10,Spcs1,Srf,Top1,Zc3h13
biological_process	GO:0009058	biosynthetic process	1.18e-11	1.00e+00	1.18e-11	1.18e-11	1.68e-09	136	366	4288	19650	0.3716	0.2182	0.0317	0.0186	MB18p12_f_PWK_VLAD_2-14-24.csv	Acss1,Adarb1,Adcy1,Adcy5,Aldh1a1,Alg2,Bola2,Chchd1,Ciao2a,Ddah1,Dgkz,Dnlz,Dpm3,Drap1,Eef1b2,Egr1,Elof1,Epas1,Fads1,Fads2,Fau,Gatm,Gfap,Glul,Hipk2,Hspa8,Junb,Lars2,Lsm7,Maz,Mgll,Mrpl23,Mrpl33,Mrpl53,Mrps18c,Ndufa1,Ndufa2,Ndufa3,Ndufa5,Ndufa6,Ndufa7,Ndufb1,Ndufb2,Ndufb4,Ndufb6,Ndufb8,Ndufb9,Ndufs6,Nme3,Nr4a1,Pbxip1,Pcbd2,Pfdn5,Pin4,Polr2k,Ppp1r3c,Prxl2b,Rack1,Rpl10a,Rpl11,Rpl12,Rpl13a,Rpl17,Rpl18a,…
biological_process	GO:0009058	biosynthetic process	1.18e-11	1.00e+00	1.18e-11	1.66e-01	3.25e-01	11	37	4288	19650	0.2973	0.2182	0.0026	0.0019	MB18p12_f_WSB_VLAD_2-14-24.csv	Acin1,Aldh1a1,Hsp90aa1,Hspa1b,Mcts1,Nme1,Polr1h,Rbm25,Rpp25l,Rsrp1,mt-Atp8
biological_process	GO:0009058	biosynthetic process	1.18e-11	1.00e+00	1.18e-11	6.04e-07	2.60e-05	282	999	4288	19650	0.2823	0.2182	0.0658	0.0508	MB18p12_m_129S1_VLAD_2-15-24.csv	Aarsd1,Abat,Abcf1,Abhd3,Acadm,Acot7,Acsbg1,Acsl3,Acsl6,Acss1,Adarb1,Adcy1,Adcy5,Adrm1,Agpat4,Akap8l,Akt1,Akt2,Aldh1a1,Alg2,Apex1,Apmap,Arrb2,Arxes1,Asns,Atp6ap2,Axl,B3gat1,B4gat1,Bap1,Bcl9l,Brinp1,Calr,Cct2,Cct3,Cct7,Cct8,Cdc37,Cdipt,Cdkn2d,Cebpb,Cic,Cir1,Cisd3,Ckmt1,Cpe,Creb3,Cstf2t,Dcakd,Ddah1,Ddost,Ddx39b,Dgat2,Dgkz,Diaph1,Dio2,Dnajb11,Dnajb5,Dnajc30,Drg2,Egr1,Eif2b2,Eif2s2,Eif3a,Eif4a1,Eif4a3…
biological_process	GO:0009058	biosynthetic process	1.18e-11	1.00e+00	1.18e-11	5.22e-01	5.69e-01	1	3	4288	19650	0.3333	0.2182	0.0002	0.0002	MB18p12_m_AJ_VLAD_2-15-24.csv	Pam16
[truncated: 131,734 more rows]

## Sheet: molecular function
Namespace	TermID	Term	Term Min P	Term Max P	Term P ratio	P	Q	k	n	K	N	k/n	K/N	k/K	n/N	Qset	Symbols
molecular_function	GO:0003735	structural constituent of ribosome	2.02e-72	9.89e-01	2.05e-72	1.00e+00	1.00e+00	0	4	178	18318	0	0.0097	0	0.0002	MB18p12_f_129S1_VLAD_2-14-24.csv
[truncated: 31,871 more rows]

## Sheet: cellular component
Namespace	TermID	Term	Term Min P	Term Max P	Term P ratio	P	Q	k	n	K	N	k/n	K/N	k/K	n/N	Qset	Symbols
[truncated: 17,552 more rows]
